# Supplementary material for: Comprehensive Analysis of Exosomal microRNAs in Buffalo Milk Across the Early Postpartum Transition
Source: Molecules. 2026 Apr 18;31(8):1332. doi: 10.3390/molecules31081332 (PMC13119057; doi:10.3390/molecules31081332)
Supplement: Supplementary file 1 [file molecules-31-01332-s001.zip]

Archive with 3 entries (3 files):
- Supplementary Table 1&2.pdf
- Supplementary Table 3. Significant GO terms and KEGG pathways enriched by predicted target genes of DE-miRNAs.xlsx
- Supplementary Table S4.xlsx
