# Supplementary material for: Comprehensive Analysis of Exosomal microRNAs in Buffalo Milk Across the Early Postpartum Transition
Source: Molecules. 2026 Apr 18;31(8):1332. doi: 10.3390/molecules31081332 (PMC13119057; doi:10.3390/molecules31081332)
Supplement: Supplementary file 1 [file molecules-31-01332-s001.zip › Supplementary Table 3. Significant GO terms and KEGG pathways enriched by predicted target genes of DE-miRNAs.xlsx]

## Sheet: GO Enrichment (BC VS BT)
ONTOLOGY	ID	Description	GeneRatio	BgRatio	pvalue	p.adjust	qvalue	geneID	Count	query
CC	GO:0099080	supramolecular complex	0.0641857	307/4802	0.284305	0.999933	0.999933	CHMP2B/ARL6/NFKBIZ/DHX36/SERP1/BFSP2/KRTAP10-8/KRTAP12-2/EFHB/DYNC1I2/CFAP210/SPC25/SUMO1/MYL1/CNOT9/DES/COL4A4/YTHDF2/NUDC/STMN1/PNRC2/CDC42/MAEL/CFAP126/CCT3/PMF1/PBXIP1/HAX1/CFAP141/MOV10/PSRC1/CFAP276/COL11A1/LRRC39/YBX1/MEAF6/ZC3H12A/TEKT2/AGO3/SEPTIN2/DYNC1I1/PSMC2/ASZ1/SEPTIN7/PSMA2/CALD1/DNAJB6/LUM/KRT8/KRT71/DAZAP2/COL2A1/CCT2/DCTN2/MYO1A/RAC2/PYROXD1/GABARAPL1/MFAP5/FKBP4/DNAL4/CENPM/TT…	307	4783
CC	GO:0070161	anchoring junction	0.0600042	287/4802	0.309379	0.999933	0.999933	CXADR/GAP43/TNK2/CLDN16/CLDN1/CAMK2N2/PIK3CA/SLC2A2/TMEM108/CYFIP1/ITGAV/CHRNA1/FAP/DPP4/SLC4A10/ITGB6/CXCR4/TMEM163/EPB41L5/ARPC2/PTPRN/DES/MFF/CHRND/CHRNG/CLDN12/CLIC4/CDC42/CAMK2N1/TADA1/RAB13/PRUNE1/SV2A/GJA5/RAP1A/CD53/SLC6A17/PALMD/BCAR3/USP33/LRRC7/NCDN/GJA4/GJB3/KRIT1/SCIN/CAV2/TES/CAMK2B/ATP6V1F/TSPAN33/CHRM2/ATP6V0E2/CDK5/TMUB1/SYT1/LIN7A/ITGA5/FAIM2/RND1/RAP1B/MIP/CHRNA3/DNM1L/CLSTN3/V…	287	4783
CC	GO:0140513	nuclear protein-containing complex	0.0560318	268/4802	0.335128	0.999933	0.999933	CHMP2B/ANAPC13/U2AF1/ERCC3/ORC4/MCM6/ORC2/WDR12/RBBP4/SNRNP40/TAF12/PPP1R8/S100A10/VPS72/PRPF3/RBM8A/RPAP2/PRPF38A/ORC1/YBX1/PPIH/PPIE/MEAF6/COPS9/LSM5/HNRNPA2B1/POLD2/CDK13/LSM8/NFE2/SMARCD1/CCNT1/KANSL2/CPSF6/SHMT2/NABP2/PYM1/SNRPF/MCM5/AEBP2/MAGOHB/ING4/POLR2F/MAFF/SNU13/ABRAXAS1/PCGF3/LSM4/BABAM1/MED26/JUNB/SMARCA4/GTF2F1/SF3A2/HINT1/NHP2/POLR2E/SKP1/CDC23/TAF7/HAND1/SLU7/CCNH/INTS9/CREB3/TMO…	268	4783
CC	GO:0140535	intracellular protein-containing complex	0.0526866	252/4802	0.358374	0.999933	0.999933	CCT8/RNF168/NCBP2/DNAJB11/PSMD2/ARMC8/ANAPC13/PSMG1/FBXO25/CYFIP1/ERCC3/DARS1/TSN/CNOT9/ZBTB8OS/TAF12/CCT3/LAMTOR2/PSMB4/PSMD4/VPS72/RAP1A/LAMTOR5/PSMA5/RPAP2/ZNF326/MEAF6/PSMB2/SEM1/PSMC2/PRKAR2B/CAMK2B/POLD2/PSMA2/KLHDC10/UBE2N/TARBP2/PRKAG1/KANSL2/CCT2/CAND1/MARS1/BLOC1S1/RTCB/FBXO7/BORCS5/ING4/POLR2F/POLR3H/PPP3CA/LAMTOR3/EIF4E/DCAF16/FBXL5/KXD1/DDA1/PRKACA/DCAF15/RAD23A/RNASEH2A/CDC37/GTF2F1…	252	4783
CC	GO:0005768	endosome	0.0495505	237/4802	0.381548	0.999933	0.999933	IFNAR1/APP/CHMP2B/SNX4/TNK2/RNF13/AMOTL2/TMEM108/ACKR4/RAB5A/NIPA2/CCDC115/GRB14/CXCR4/TMEM163/ATG9A/PTPRN/WDFY1/GPR161/ACKR1/LAMTOR2/RAB13/SNX27/CTSS/NGF/RAP1A/LAMTOR5/S1PR1/LEPROT/TMEM59/RNF11/ATP6V0B/NCDN/GPC1/TMEM106B/NAPEPLD/CFTR/CAV1/SNX10/YKT6/WDR91/TMUB1/RAB21/AQP2/CDK2/PMEL/CD63/WASHC3/M6PR/WASHC1/ATP6V1E1/MICALL1/UBE2D3/LAMTOR3/OCIAD1/OCIAD2/RASGEF1B/TMEM175/MVB12A/RAB8A/PKN1/LDLR/RAB11…	237	4783
CC	GO:0099081	supramolecular polymer	0.0457872	219/4802	0.411231	0.999933	0.999933	CHMP2B/ARL6/SERP1/BFSP2/KRTAP10-8/KRTAP12-2/EFHB/DYNC1I2/CFAP210/MYL1/DES/COL4A4/NUDC/STMN1/CFAP126/CCT3/PBXIP1/CFAP141/PSRC1/CFAP276/COL11A1/LRRC39/TEKT2/DYNC1I1/CALD1/DNAJB6/LUM/KRT8/KRT71/COL2A1/CCT2/DCTN2/MYO1A/RAC2/PYROXD1/GABARAPL1/MFAP5/FKBP4/DNAL4/TTLL1/RIBC2/SCO2/PPP3CA/SNCA/SLAIN2/ODAM/JAKMIP1/MAP1S/TEKTIP1/REEP2/CSNK1A1/TEK/CFAP95/FAM166B/SPAG8/TMOD1/DMTN/NEFM/NEFL/DPYSL2/DNAI1/FBP2/CA…	219	4783
CC	GO:0099512	supramolecular fiber	0.045369	217/4802	0.41466	0.999933	0.999933	CHMP2B/ARL6/SERP1/BFSP2/KRTAP10-8/KRTAP12-2/EFHB/DYNC1I2/CFAP210/MYL1/DES/NUDC/STMN1/CFAP126/CCT3/PBXIP1/CFAP141/PSRC1/CFAP276/COL11A1/LRRC39/TEKT2/DYNC1I1/CALD1/DNAJB6/LUM/KRT8/KRT71/COL2A1/CCT2/DCTN2/MYO1A/RAC2/PYROXD1/GABARAPL1/MFAP5/FKBP4/DNAL4/TTLL1/RIBC2/SCO2/PPP3CA/SNCA/SLAIN2/ODAM/JAKMIP1/MAP1S/TEKTIP1/REEP2/CSNK1A1/TEK/CFAP95/FAM166B/SPAG8/TMOD1/DMTN/NEFM/NEFL/DPYSL2/DNAI1/FBP2/CAVIN4/FY…	217	4783
CC	GO:0120025	plasma membrane bounded cell projection	0.100355	481/4802	0.418838	0.999933	0.999933	SOD1/CCT8/APP/CXADR/ARL6/ALCAM/IFT57/GAP43/CASR/KPNA1/IQCG/DYNLT2B/CEP19/APOD/CCDC39/PIK3CA/MLF1/DHX36/P2RY1/PLS1/ATP1B3/TMEM108/S100B/EFHB/RAB5A/CYFIP1/FAM168B/GAD1/CFAP210/FAP/DPP4/SLC4A10/CD302/ERMN/TMEM237/ARPC2/VIL1/PTPRN/DAW1/ARMC9/PDE6D/PHACTR4/MACO1/CLIC4/CDC42/CAMK2N1/GPR161/CFAP126/RAB25/CFAP141/RAB13/THEM4/PSMB4/PDZK1/ATP1A1/RHOC/RAP1A/GNAT2/CFAP276/PALMD/ABCA4/ODF2L/ACADM/SPATA6/PPT1/…	480	4783
CC	GO:1990234	transferase complex	0.0422329	202/4802	0.441262	0.999933	0.999933	RNF168/PIK3CA/SPTSSB/ARMC8/ANAPC13/FBXO25/ERCC3/ACVR1/RBBP4/TAF12/SESN2/DDOST/VPS72/WDR77/RPAP2/RABGGTB/MEAF6/PRKAR2B/OGDH/POLD2/CDK13/KLHDC10/CDK5/UBE2N/ATG101/PRKAG1/CCNT1/KANSL2/CAND1/CDK2/SNRPF/EID3/FBXO7/AEBP2/ING4/CCND2/POLR2F/POLR3H/CCNA2/METTL14/DCAF16/FBXL5/PIK3R2/DDA1/PRKACA/DCAF15/CDKN2D/GTF2F1/FEM1A/POLR2E/SKP1/UBE2B/FBXL21/KLHL3/CDC23/UBE2D2/TAF7/THG1L/MAT2B/CCNH/FBXO8/KLHL9/TGFBR1/D…	202	4783
CC	GO:0005730	nucleolus	0.0409785	196/4802	0.452349	0.999933	0.999933	NAA50/ZMAT3/NMD3/NUDT16/IMP4/OLA1/WDR12/WDFY1/RPL11/ISG20L2/CHTOP/S100A13/S100A16/PRMT6/RPL5/TOE1/MEAF6/ARL4A/RGS2/GTPBP10/TMUB1/SMUG1/MYG1/METTL1/MARS1/PYM1/NEDD1/TXNRD1/PWP1/TXN2/PLCZ1/RERG/DDX47/ETV6/CCND2/EIF3L/RPL3/SNU13/EXOSC9/TRMT10A/ZCCHC4/USO1/SDAD1/DNAJB1/GET3/WDR18/HSPA9/WDR55/HAND1/UBLCP1/RARS1/ELP3/ZCCHC7/EXOSC3/PNMA2/APTX/NFX1/DCTN3/RNF20/EEF1A1/BCKDHB/TSPYL1/GTF2H5/SRP19/TBCA/SNAPC…	196	4783
CC	GO:0005759	mitochondrial matrix	0.0409785	196/4802	0.452349	0.999933	0.999933	MRPS6/NSUN3/TRMT10C/BDH1/MRPL47/MRPS22/PCCB/MRPL3/MARS2/MAIP1/MRPL44/FABP3/HMGCL/ALDH4A1/MRPL24/DAP3/MRPL9/MRPS21/WARS2/DBT/ACADM/MRPL37/MRPS15/ADPRS/NDUFA10/SDHAF3/PMPCB/TBRG4/MRPL32/MRPS33/SSBP1/ACSS3/MRPL42/MYG1/TSFM/SHMT2/BLOC1S1/TST/MRPS35/MRPL51/NDUFA9/PPM1K/GUF1/MRPS18C/MRPL55/MPV17L2/MRPL34/GADD45GIP1/GCDH/MRPL4/FDX2/NDUFA7/ALKBH7/CLPP/LONP1/MRPL54/LYRM7/HSPA9/MRPL22/CBR4/ALDH1B1/MRPL50/R…	196	4783
CC	GO:1902494	catalytic complex	0.0940832	451/4802	0.455441	0.999933	0.999933	NDUFB4/SNX4/DYNLT2B/RNF168/PSMD2/NDUFB5/PIK3CA/SPTSSB/ARMC8/ANAPC13/NDUFV3/U2AF1/FBXO25/ERCC3/FAP/ACVR1/GPD2/DARS1/TSN/NDUFB3/NDUFS1/RBBP4/ZBTB8OS/TAF12/SESN2/DDOST/SDHB/SDHC/NDUFS2/PSMB4/PSMD4/VPS72/RBM8A/WDR77/PSMA5/DBT/F3/GCLM/RPAP2/PIGK/RABGGTB/GNG12/PPIE/MEAF6/PSMB2/NDUFA10/DYNC1I1/SEM1/NDUFA4/PMPCB/PSMC2/PRKAR2B/HNRNPA2B1/OGDH/CAMK2B/POLD2/PSMA2/CDK13/NDUFA5/KLHDC10/NDUFB2/CDK5/UBE2N/NDUFA1…	450	4783
CC	GO:0005773	vacuole	0.039724	190/4802	0.4637	0.999933	0.999933	IFNAR1/CHMP2B/ATP6V1A/MFSD1/RNF13/CCDC115/CALCRL/CXCR4/ATG9A/ITM2C/CDC42/GLMP/TMEM79/LAMTOR2/GBA1/CTSK/DRAM2/LAMTOR5/SH3GLB1/CTBS/TMEM59/TSPAN1/ATP6V0B/PPT1/ATG4B/TMEM106B/EPDR1/ATP6V1F/ATP6V0E2/GNS/PIP4K2C/CD63/BLOC1S1/PLBD1/BORCS5/M6PR/ITFG2/WASHC1/ATP6V1E1/NAGA/ARSA/MANBA/LAMTOR3/TMEM150C/HPSE/TMEM175/TRIM17/KXD1/RAB3A/IFI30/CALR/DNASE2/LDLR/MARCHF2/TICAM1/UBXN6/MARCHF3/STING1/ARRDC3/ARSK/RRAG…	190	4783
CC	GO:0030054	cell junction	0.0827932	397/4802	0.52605	0.999933	0.999933	CXADR/RPL24/GAP43/CASR/KPNA1/TNK2/CLDN16/CLDN1/CAMK2N2/PIK3CA/SLC2A2/PFN2/TMEM108/RAB5A/CYFIP1/ITGAV/CHRNA1/GAD1/FAP/DPP4/SLC4A10/ITGB6/KCNJ3/CXCR4/TMEM163/EPB41L5/ARPC2/PTPRN/DES/WDFY1/MFF/CHRND/CHRNG/CLDN12/MACO1/CLIC4/C1QB/C1QA/CDC42/CAMK2N1/TADA1/RAB13/PRUNE1/SV2A/GJA5/RAP1A/CD53/SLC6A17/PALMD/BCAR3/USP33/LRRC7/DNAJC6/RAB3B/TSPAN1/AKR1A1/SLC2A1/PPT1/NCDN/GJA4/GJB3/KRIT1/TAC1/SCIN/CAV2/TES/ADC…	396	4783
CC	GO:0099513	polymeric cytoskeletal fiber	0.0328246	157/4802	0.531109	0.999933	0.999933	CHMP2B/ARL6/SERP1/BFSP2/KRTAP10-8/KRTAP12-2/EFHB/DYNC1I2/CFAP210/NUDC/STMN1/CFAP126/CCT3/PBXIP1/CFAP141/PSRC1/CFAP276/TEKT2/DYNC1I1/KRT8/KRT71/CCT2/DCTN2/MYO1A/RAC2/GABARAPL1/FKBP4/DNAL4/TTLL1/RIBC2/SLAIN2/JAKMIP1/MAP1S/TEKTIP1/REEP2/CSNK1A1/TEK/CFAP95/FAM166B/SPAG8/TMOD1/DMTN/NEFM/NEFL/DPYSL2/DNAI1/FYN/CFAP206/DYNLT1/EZR/PACRG/TBCA/CHMP4A/NUSAP1/MNS1/PIERCE2/DNAL1/CCT7/SPAST/DYNC2LI1/SLC1A4/TRIM…	157	4783
CC	GO:0000323	lytic vacuole	0.031152	149/4802	0.548795	0.999933	0.999933	IFNAR1/CHMP2B/ATP6V1A/MFSD1/RNF13/CCDC115/CALCRL/CXCR4/ITM2C/GLMP/TMEM79/LAMTOR2/GBA1/CTSK/DRAM2/LAMTOR5/CTBS/TMEM59/TSPAN1/PPT1/TMEM106B/EPDR1/GNS/CD63/BLOC1S1/PLBD1/BORCS5/M6PR/ITFG2/NAGA/ARSA/MANBA/TMEM150C/HPSE/TMEM175/TRIM17/KXD1/RAB3A/IFI30/CALR/DNASE2/LDLR/MARCHF2/UBXN6/MARCHF3/ARRDC3/ARSK/RRAGA/SLC39A14/CTSV/RNF183/ATP6V1G1/LMBRD1/GJA1/CD164/STX7/HEXA/CHMP4A/TM9SF1/RNASE6/SLC30A4/AP5M1/VT…	149	4783
CC	GO:0005764	lysosome	0.031152	149/4802	0.548795	0.999933	0.999933	IFNAR1/CHMP2B/ATP6V1A/MFSD1/RNF13/CCDC115/CALCRL/CXCR4/ITM2C/GLMP/TMEM79/LAMTOR2/GBA1/CTSK/DRAM2/LAMTOR5/CTBS/TMEM59/TSPAN1/PPT1/TMEM106B/EPDR1/GNS/CD63/BLOC1S1/PLBD1/BORCS5/M6PR/ITFG2/NAGA/ARSA/MANBA/TMEM150C/HPSE/TMEM175/TRIM17/KXD1/RAB3A/IFI30/CALR/DNASE2/LDLR/MARCHF2/UBXN6/MARCHF3/ARRDC3/ARSK/RRAGA/SLC39A14/CTSV/RNF183/ATP6V1G1/LMBRD1/GJA1/CD164/STX7/HEXA/CHMP4A/TM9SF1/RNASE6/SLC30A4/AP5M1/VT…	149	4783
CC	GO:0031226	intrinsic component of plasma membrane	0.0296885	142/4802	0.564728	0.999933	0.999933	IFNAR1/IFNAR2/ALCAM/UPK1B/CASR/ITGB5/CLDN1/P2RY1/ITGB2/ITGAV/CHRNA1/ITGB6/ACVR1/KCNJ3/CPO/CHRND/HCRTR1/LAPTM5/MPZL1/MPZ/FCER1G/RHBG/SLC16A1/S1PR1/ABCA4/LRRC8C/IL12RB2/SLC2A1/GPC1/CFTR/CAV2/ADCY1/YKT6/TSPAN12/CHRM2/DPP6/LGR5/AQP2/MIP/CD63/CHRNA3/KLRD1/SLC2A3/SCNN1A/UPK3A/PKD2/GABRB1/ADGRL3/TMEM150C/MAEA/CD320/CSF2/CD14/SLC26A2/GLRA1/GABRB2/GABRG2/SCARA5/CCDC25/SLC1A1/NPR2/SLC39A14/LPAR1/SLC22A17/P…	142	4783
CC	GO:0031984	organelle subcompartment	0.0733849	352/4802	0.588976	0.999933	0.999933	TMEM50B/TMEM39A/HACD2/SLC51A/NRROS/SSR3/SELENOT/SERP1/RNF13/UBA5/ATP2C1/GET1/MX1/LSS/ORMDL1/DHRS9/UBXN4/ATG9A/TM4SF20/SLC9A1/PAFAH2/MACO1/DDOST/RNF186/TMCO1/MGST3/B4GALT3/PIGM/TMEM79/SSR2/GBA1/KRTCAP2/RAB13/PI4KB/CERS2/GOLPH3L/GPR89A/HSD3B1/PHTF1/CLCC1/SLC30A7/TMED5/LRRC8C/PIGK/RPE65/PLPP3/ZC3H12A/CYP51A1/BCAP29/CFTR/PLEKHA8/CAMK2B/CALU/MEST/TBXAS1/SLC37A3/RHEB/LGR5/RAB21/TMBIM6/TMEM106C/HSD17B6/…	351	4783
CC	GO:0015630	microtubule cytoskeleton	0.0725486	348/4802	0.594722	0.999933	0.999933	CCT8/CHMP2B/ARL6/IFT57/SPICE1/SNX4/IQCG/DYNLT2B/CEP19/TBCCD1/CAMK2N2/MLF1/SERP1/EFHB/OLA1/DYNC1I2/CFAP210/HNMT/AAMP/ARMC9/YTHDF2/NUDC/STMN1/AUNIP/CLIC4/CDC42/CFAP126/CCT3/PBXIP1/CFAP141/PSMB4/MLLT11/PSRC1/CFAP276/DBT/ODF2L/USP33/TEKT2/SEPTIN2/HEPACAM2/DYNC1I1/GNAI1/SEPTIN7/SNX10/CAMK2B/CEP41/TMUB1/CEP290/CCDC65/CCT2/EEF1AKMT3/DCTN2/SHMT2/CDK2/DNAI7/GABARAPL1/GAPDH/FKBP4/WASHC1/MICAL3/CBY1/DNAL4/A…	347	4783
CC	GO:0010008	endosome membrane	0.0269705	129/4802	0.595485	0.999933	0.999933	CHMP2B/SNX4/RNF13/TMEM108/RAB5A/GRB14/TMEM163/ATG9A/LAMTOR2/RAB13/SNX27/LAMTOR5/LEPROT/TMEM59/NCDN/TMEM106B/NAPEPLD/CFTR/SNX10/WDR91/RAB21/CD63/WASHC1/MICALL1/UBE2D3/LAMTOR3/TMEM175/MVB12A/RAB8A/RAB11B/MARCHF2/UBXN6/SH3GL1/PDLIM4/MARCHF3/SNX2/PLPP2/ABHD17A/SLC1A1/ANXA1/SLC39A14/TMEM30A/CD164/SNX3/STX7/VTA1/IGF2R/RAB11A/CHMP4A/RHOV/SNX1/SLC30A4/AP5M1/RAB15/VTI1B/PSEN1/CHMP3/VAMP8/COMMD1/SNX17/SLC3…	129	4783
CC	GO:0005887	integral component of plasma membrane	0.0267614	128/4802	0.597916	0.999933	0.999933	IFNAR1/IFNAR2/ALCAM/UPK1B/CASR/ITGB5/CLDN1/P2RY1/ITGB2/ITGAV/CHRNA1/ITGB6/ACVR1/KCNJ3/CHRND/HCRTR1/LAPTM5/MPZL1/MPZ/FCER1G/SLC16A1/ABCA4/LRRC8C/IL12RB2/SLC2A1/CFTR/CAV2/ADCY1/YKT6/TSPAN12/CHRM2/DPP6/LGR5/AQP2/MIP/CHRNA3/KLRD1/SLC2A3/SCNN1A/UPK3A/PKD2/GABRB1/ADGRL3/TMEM150C/MAEA/CD320/CSF2/SLC26A2/GLRA1/GABRB2/GABRG2/SCARA5/CCDC25/SLC1A1/NPR2/SLC39A14/LPAR1/SLC22A17/PSEN1/KCNIP3/HTRA2/LRRTM1/MIGA2…	128	4783
CC	GO:0030424	axon	0.0248798	119/4802	0.620218	0.999933	0.999933	APP/CXADR/ALCAM/GAP43/CASR/DHX36/TMEM108/RAB5A/FAM168B/GAD1/SLC4A10/PTPRN/MACO1/ATP1A1/ACADM/PPT1/TAC1/AQP1/COPG2/MTPN/CDK5/BLOC1S1/PVALB/FKBP4/SNCA/ADGRL3/SEPTIN11/ADGRL1/DNM2/TUBB4A/AP3D1/SEPTIN8/NFIB/ALDH1A1/NEFM/NEFL/SIGMAR1/ABITRAM/MICAL1/OPRM1/AP3S1/AP3B1/HOMER1/CPNE6/NGDN/NDRG2/ANG/ATL1/ADAM10/BLOC1S6/ACTR10/HIF1A/PSEN1/SPAST/LRRTM1/AAK1/SLC30A3/SSNA1/HTR2A/LAMP5/SNAP25/STMN3/AURKA/KCNQ3/M…	119	4783
CC	GO:0005819	spindle	0.0246707	118/4802	0.622744	0.999933	0.999933	CHMP2B/SPICE1/CEP19/TBCCD1/NUDC/AUNIP/CDC42/PSRC1/SEPTIN2/HEPACAM2/DYNC1I1/SEPTIN7/MICAL3/ODAM/MAEA/MAP1S/TUBB4A/PPP2CA/KIF20A/CSNK1A1/CCDC69/CEP44/NEIL2/CLTA/DCTN3/DYNLT1/CHMP4A/SPATA5L1/HSPA2/CIAO1/SPAST/CKAP2L/YPEL5/AGBL5/ODF2/TUBB4B/TPT1/SKA3/RAE1/AURKA/FAM110A/TPX2/MAPRE1/FAM83D/HSF1/PYCR3/MYC/RAD21/DCUN1D5/RPS3/MAD2L2/TMEM201/KLHL21/DYNLL1/LIMK2/MAPK1/MZT2B/TUBB3/CYLD/ARL2BP/LSM14A/ERCC2/SK…	118	4783
CC	GO:0005874	microtubule	0.0240435	115/4802	0.63038	0.999933	0.999933	CHMP2B/ARL6/SERP1/EFHB/DYNC1I2/CFAP210/NUDC/STMN1/CFAP126/CCT3/PBXIP1/CFAP141/PSRC1/CFAP276/TEKT2/DYNC1I1/CCT2/DCTN2/GABARAPL1/FKBP4/DNAL4/TTLL1/RIBC2/SLAIN2/JAKMIP1/MAP1S/TEKTIP1/REEP2/CFAP95/FAM166B/SPAG8/DPYSL2/DNAI1/CFAP206/DYNLT1/PACRG/TBCA/CHMP4A/NUSAP1/MNS1/PIERCE2/DNAL1/CCT7/SPAST/DYNC2LI1/TRIM54/TMEM214/ODF2/PIERCE1/TUBB4B/TPT1/CKAP2/HSPH1/SKA3/SPRY2/ENKUR/SVIL/SPEF1/FAM110A/TTLL9/MAPRE1…	115	4783
CC	GO:0005813	centrosome	0.0238344	114/4802	0.632946	0.999933	0.999933	TBCCD1/CAMK2N2/OLA1/HNMT/YTHDF2/AUNIP/CLIC4/CDC42/ODF2L/USP33/HEPACAM2/GNAI1/SNX10/CEP41/CEP290/EEF1AKMT3/CDK2/MVB12A/RAB8A/PRKACA/PHAX/SLF1/CEP44/TEK/DCAF12/DNAI1/DCTN3/MARCKS/BBS4/PSMB5/PCLAF/ATP6V1D/ZFYVE26/PSEN1/ACTR1B/SPAST/DYNC2LI1/MDH1/SLC1A4/YPEL5/ITGB1BP1/ODF2/GLE1/USP20/ENTR1/RABL6/SSNA1/SKA3/MASTL/KIZ/PCNA/AURKA/FAM110A/MAPRE1/PROCR/HSF1/CEP57/PSMA1/HARBI1/PSEN2/DHX9/PLK4/RILPL1/RILPL2…	114	4783
CC	GO:0036477	somatodendritic compartment	0.0232072	111/4802	0.640701	0.999933	0.999933	SOD1/APP/ALCAM/GAP43/KPNA1/APOD/DHX36/TMEM108/S100B/SLC4A10/PTPRN/CDC42/CAMK2N1/ATP1A2/PALMD/USP33/NCDN/SGCE/TAC1/CDK5/PRPH/SLC2A3/CLSTN3/PPP3CA/GABRA2/SEPTIN11/CPLX1/PRKACA/LDLR/TUBB4A/PDLIM4/RACK1/ABHD17A/G3BP1/GLRA1/GABRG2/CREB3/FYN/OPRM1/CPLX2/DRD1/HOMER1/CPNE6/NGDN/ANG/GCHFR/TRIM9/ADAM10/POLR2M/NGB/CRIPT/LAMP5/SNAP25/SYNDIG1/AURKA/LYNX1/CRH/KCNB2/CALB1/ZPR1/BACE1/CAPRIN1/ZDHHC5/CAPN2/NPPA/FB…	111	4783
CC	GO:0005774	vacuolar membrane	0.0221618	106/4802	0.653827	0.999933	0.999933	CHMP2B/ATP6V1A/MFSD1/RNF13/CCDC115/ATG9A/ITM2C/GLMP/TMEM79/LAMTOR2/GBA1/DRAM2/LAMTOR5/SH3GLB1/TMEM59/TSPAN1/ATP6V0B/TMEM106B/ATP6V1F/ATP6V0E2/CD63/BLOC1S1/BORCS5/M6PR/ITFG2/ATP6V1E1/LAMTOR3/TMEM150C/HPSE/TMEM175/KXD1/MARCHF2/UBXN6/STING1/STX17/ATP6V1B2/SLC39A14/RNF183/ATP6V1G1/LMBRD1/CD164/CHMP4A/TM9SF1/SLC22A17/SLC30A4/AP5M1/ATP6V1D/VTI1B/ATP6V1B1/VAMP8/SLC30A3/LAPTM4A/RUBCNL/CLN5/LAMP1/VPS16/AT…	106	4783
CC	GO:0042175	nuclear outer membrane-endoplasmic reticulum membrane network	0.0635584	305/4802	0.657689	0.999933	0.999933	TMEM50B/TMEM39A/HACD2/SLC51A/NRROS/SSR3/SELENOT/SERP1/RNF13/UBA5/GET1/MX1/LSS/ORMDL1/DHRS9/UBXN4/ATG9A/TM4SF20/SLC9A1/PAFAH2/MACO1/DDOST/RNF186/TMCO1/MGST3/PIGM/SSR2/KRTCAP2/PI4KB/CERS2/HSD3B1/PHTF1/CLCC1/TMED5/LRRC8C/PIGK/RPE65/PLPP3/TMEM53/ZC3H12A/CYP51A1/BCAP29/CFTR/CAMK2B/CALU/MEST/TBXAS1/SLC37A3/RHEB/RAB21/TMBIM6/TMEM106C/HSD17B6/RPS26/PMEL/DNAJC14/RDH5/IKBIP/HSP90B1/RTCB/HMOX1/ITPR2/MGST1/G…	304	4783
CC	GO:0005635	nuclear envelope	0.0217437	104/4802	0.659148	0.999933	0.999933	CHMP2B/TRA2B/RNF13/MX1/ARL6IP6/UBXN4/SUMO1/MACO1/SPATA46/HAX1/CLCC1/TMEM53/SUN3/NAPEPLD/AQP1/SCRN1/NR4A1/CDK4/NEMP1/RTCB/RAC2/CCND2/DNAJB14/MFSD10/LTC4S/TMEM38A/GPX4/PLPP6/ADRA1A/SIGMAR1/AMBP/TMEM18/HACD3/CHMP4A/GCHFR/KLHDC2/PSEN1/TERB2/UNC50/SPAST/RANBP2/ANXA4/GLE1/PTGES/SURF4/PTGDS/ALOX5AP/PCID2/PLCB1/SEPHS1/MINDY3/TBC1D20/CPNE1/CYHR1/LYPLA1/ENY2/PARP1/PSEN2/TMEM201/CPTP/CACYBP/MRPS14/TOR1AIP1/…	104	4783
CC	GO:0030133	transport vesicle	0.0213255	102/4802	0.66451	0.999933	0.999933	ATP6V1A/ECE2/TMEM163/PTPRN/MFF/LAPTM5/OVGP1/SLC6A17/RAB3B/PPT1/CAV2/TMEM168/ATP6V1F/ATP6V0E2/SYT1/NTS/IGF1/DNM1L/ITPR2/SPX/GAPDH/VAMP1/ATP6V1E1/SNCA/COPS4/RAB3A/RAB11B/SEPTIN8/CLTB/TMED9/SEC24A/PCSK1/PAM/CLTA/STX17/ATP6V1B2/TMEM30A/SPG21/CHP1/TRIM9/SCG3/BLOC1S6/TMED10/SLC30A3/DBH/LAMP1/LAMP5/SNAP25/PCSK2/TMEM230/CHGB/DNAJC5/GNAS/ATP6V1C1/TPRG1L/KLHL12/CPE/SVOP/ZNRF1/CRISPLD2/MT3/EXOC3L1/RABAC1/BL…	102	4783
CC	GO:0098793	presynapse	0.0213255	102/4802	0.66451	0.999933	0.999933	CASR/PFN2/RAB5A/GAD1/SLC4A10/KCNJ3/TMEM163/PTPRN/MFF/SV2A/RAP1A/SLC6A17/DNAJC6/RAB3B/SLC2A1/PPT1/ATP6V1F/ATP6V0E2/SYT1/LIN7A/DNM1L/GAPDH/VAMP1/ATP6V1E1/SEPTIN3/SNCA/COPS4/RAB3A/ADGRL1/DNM2/RAB11B/SEPTIN8/TMED9/ATP6V1B2/NEFL/MICAL1/SLC22A1/CPLX2/TRIM9/PSEN1/NRXN1/AAK1/SLC30A3/STXBP1/DNM1/HTR2A/LAMP1/LAMP5/SNAP25/TMEM230/DNAJC5/ATP6V1C1/BACE1/PDE2A/LIN7C/PARK7/TPRG1L/KCNH1/SVOP/GRK3/SNAP29/SEPTIN5/…	102	4783
CC	GO:0005789	endoplasmic reticulum membrane	0.0618858	297/4802	0.669594	0.999933	0.999933	TMEM50B/TMEM39A/HACD2/SLC51A/NRROS/SSR3/SELENOT/SERP1/RNF13/UBA5/GET1/MX1/LSS/ORMDL1/DHRS9/UBXN4/ATG9A/TM4SF20/SLC9A1/PAFAH2/MACO1/DDOST/RNF186/TMCO1/MGST3/PIGM/SSR2/KRTCAP2/PI4KB/CERS2/HSD3B1/PHTF1/CLCC1/TMED5/LRRC8C/PIGK/RPE65/PLPP3/ZC3H12A/CYP51A1/BCAP29/CFTR/CAMK2B/CALU/MEST/TBXAS1/SLC37A3/RHEB/RAB21/TMBIM6/TMEM106C/HSD17B6/RPS26/PMEL/DNAJC14/RDH5/IKBIP/HSP90B1/RTCB/HMOX1/ITPR2/MGST1/GSG1/CLS…	296	4783
CC	GO:0098827	endoplasmic reticulum subcompartment	0.0618858	297/4802	0.669594	0.999933	0.999933	TMEM50B/TMEM39A/HACD2/SLC51A/NRROS/SSR3/SELENOT/SERP1/RNF13/UBA5/GET1/MX1/LSS/ORMDL1/DHRS9/UBXN4/ATG9A/TM4SF20/SLC9A1/PAFAH2/MACO1/DDOST/RNF186/TMCO1/MGST3/PIGM/SSR2/KRTCAP2/PI4KB/CERS2/HSD3B1/PHTF1/CLCC1/TMED5/LRRC8C/PIGK/RPE65/PLPP3/ZC3H12A/CYP51A1/BCAP29/CFTR/CAMK2B/CALU/MEST/TBXAS1/SLC37A3/RHEB/RAB21/TMBIM6/TMEM106C/HSD17B6/RPS26/PMEL/DNAJC14/RDH5/IKBIP/HSP90B1/RTCB/HMOX1/ITPR2/MGST1/GSG1/CLS…	296	4783
CC	GO:0098794	postsynapse	0.0209074	100/4802	0.669914	0.999933	0.999933	KPNA1/PFN2/TMEM108/CHRNA1/SLC4A10/CHRND/CHRNG/C1QB/C1QA/CAMK2N1/SLC6A17/PALMD/LRRC7/NCDN/ADCY1/CHRM2/CDK5/TMUB1/LIN7A/NPFF/FAIM2/CHRNA3/CLSTN3/PICK1/PPP3CA/SNCA/GABRA2/GABRA4/GABRB1/SEPTIN11/ARF1/RAB3A/PRKACA/PIN1/DNM2/PDLIM4/ABHD17A/GABRB2/GABRA1/GABRG2/SIGMAR1/FYN/DRD1/F2R/HOMER1/INSYN1/ADAM10/CRIPT/LRRTM1/PPP3R1/NCS1/SNAP25/SYNDIG1/SNTA1/FABP5/RPS25/RPS3/LIN7C/CHRM4/FBXO2/KCNH1/GLRB/P2RX4/RPH3…	100	4783
CC	GO:0005694	chromosome	0.0583316	280/4802	0.695007	0.999933	0.999933	CHMP2B/RNF168/DHX36/HMGN1/WDR4/SPC25/ORC4/MCM6/ZRANB3/ACTR3/NIFK/ORC2/SMARCAL1/TNP1/ARPC2/RBBP4/HMGN2/AUNIP/HP1BP3/USF1/PMF1/VPS72/HORMAD1/H2AC20/CHD1L/DNTTIP2/C3H1orf146/GTF2B/ORC1/MEAF6/ADPRS/HMGB4/COPS9/SEPTIN2/DYNC1I1/SEPTIN7/H2AZ2/POLD2/PAXIP1/KRR1/SMARCD1/CPSF6/NABP2/CDK2/SYCP3/PARPBP/EID3/PWP1/MCM5/H2AJ/NANOG/CCND2/H1-0/CENPM/NCAPH2/EXOSC9/H2AZ1/SMARCAD1/UVSSA/PCGF3/ASF1B/SMARCA4/SPC24/UHR…	279	4783
CC	GO:0005769	early endosome	0.0186076	89/4802	0.700386	0.999933	0.999933	APP/SNX4/TMEM108/ACKR4/RAB5A/NIPA2/CXCR4/TMEM163/WDFY1/ACKR1/SNX27/RAP1A/RNF11/NAPEPLD/CFTR/WDR91/RAB21/WASHC3/WASHC1/RASGEF1B/LDLR/UBXN6/SH3GL1/PDLIM4/MARCHF3/SNX2/PLPP2/ADRB2/ARRDC3/SLC1A1/ANXA1/SLC39A14/TLR4/TMEM30A/GJA1/SNX3/STX7/TICAM2/SNX1/VTI1B/PSEN1/VIPAS39/TGFBRAP1/VAMP8/COMMD1/SNX17/LAMP5/SNX5/SYNDIG1/TMEM230/VPS16/TM9SF4/DERL1/LAPTM4B/MTMR2/BACE1/NEU3/MR1/KCNH1/SLC15A4/VPS29/MAPK1/USP1…	89	4783
CC	GO:0005911	cell-cell junction	0.0183985	88/4802	0.703221	0.999933	0.999933	CXADR/TNK2/CLDN16/CLDN1/PIK3CA/SLC2A2/DPP4/EPB41L5/DES/CLDN12/CLIC4/CDC42/RAB13/SV2A/GJA5/CD53/GJA4/GJB3/KRIT1/TSPAN33/LIN7A/RND1/RAP1B/MIP/SGSM3/ADGRL3/GJC2/VAV1/TEK/TGFBR1/B4GALT1/AQP3/GJA1/THEMIS/GJD2/ADAM10/ACTN1/EPCAM/GJB6/GJB2/GJA3/MPP7/TMEM65/TRPC6/SCN4B/LIN7C/MXRA8/PKP1/RAPGEF2/CLDN5/CDH1/SCN1B/FXYD1/PRX/VASP/LIN7B/FLCN/JUP/GJC1/TBCD/ACTG1/PIK3R1/CSK/CTNNB1/RHOA/LIMD1/RHO/FLOT1/DSG1/DSC1/…	88	4783
CC	GO:0012506	vesicle membrane	0.0568681	273/4802	0.705501	0.999933	0.999933	CHMP2B/ATP6V1A/SNX4/TNK2/ECE2/RNF13/COPB2/TMEM108/ACP3/RAB5A/GRB14/TMEM163/ATG9A/PTPRN/PDE6D/COPA/RHBG/LAMTOR2/RAB13/SNX27/GPR89A/LAMTOR5/SLC6A17/ABCA4/LEPROT/TMEM59/RAB3B/ATP6V0B/NCDN/TMEM106B/NAPEPLD/CFTR/CAV1/CAV2/AQP1/SNX10/YKT6/ATP6V1F/WDR91/ATP6V0E2/RAB21/SYT1/COPZ1/SMAGP/AQP2/CD63/DNM1L/ITPR2/GABARAPL1/GAPDH/VAMP1/WASHC1/ATP6V1E1/MICALL1/BAIAP2L2/UBE2D3/LAMTOR3/SNCA/PKD2/TLR6/ATP8A1/GABRA2…	272	4783
CC	GO:0030659	cytoplasmic vesicle membrane	0.0564499	271/4802	0.708501	0.999933	0.999933	CHMP2B/ATP6V1A/SNX4/TNK2/ECE2/RNF13/COPB2/TMEM108/RAB5A/GRB14/TMEM163/ATG9A/PTPRN/PDE6D/COPA/RHBG/LAMTOR2/RAB13/SNX27/GPR89A/LAMTOR5/SLC6A17/ABCA4/LEPROT/TMEM59/RAB3B/ATP6V0B/NCDN/TMEM106B/NAPEPLD/CFTR/CAV1/CAV2/AQP1/SNX10/YKT6/ATP6V1F/WDR91/ATP6V0E2/RAB21/SYT1/COPZ1/SMAGP/AQP2/CD63/DNM1L/ITPR2/GABARAPL1/GAPDH/VAMP1/WASHC1/ATP6V1E1/MICALL1/BAIAP2L2/UBE2D3/LAMTOR3/SNCA/PKD2/TLR6/ATP8A1/GABRA2/TMEM…	270	4783
CC	GO:0045177	apical part of cell	0.0179803	86/4802	0.708922	0.999933	0.999933	UPK1B/CLDN1/SLC2A2/ATP1B3/FAP/DPP4/SLC4A10/CPO/CLIC4/CDC42/CFAP126/CTSK/DRAM2/LOC784768/AKR1A1/CD36/CFTR/SEPTIN7/AQP1/SNX10/AQP2/MYO1A/NEDD1/SCNN1A/ATP6V1E1/UPK3A/ABCG2/LDLR/ADRB2/CTSB/TEK/SLC1A1/ANXA1/ATP6V1B2/SLC39A14/CTSV/ATP6V1G1/TMEM30A/GJA1/ENPP3/EZR/SLC22A1/HOMER1/ATP6V1B1/ECRG4/ANXA4/RAB18/SPEF1/MAL2/ATP6V0D2/SLC2A5/RDX/C15H11orf34/UPK2/SLC5A12/CD44/DSTYK/DPEP1/FXYD1/UPK1A/PLAUR/SLC46A1/S…	86	4783
CC	GO:0031967	organelle envelope	0.0988919	475/4802	0.711394	0.999933	0.999933	MRPS6/ATP5PO/ATP5PF/CHMP2B/NDUFB4/MIX23/FAM162A/BDH1/TRA2B/DNAJC19/NDUFB5/MRPL47/RNF13/MRPS22/MRPL3/MX1/NDUFV3/ATP5MC3/ARL6IP6/UBXN4/NDUFB3/SUMO1/NDUFS1/ATG9A/MRPL44/MFF/AK2/IFI6/MACO1/ALPL/PLA2G2A/SDHB/SPATA46/SDHC/NDUFS2/MRPL24/MSTO1/DAP3/HAX1/THEM4/MRPL9/PI4KB/MRPS21/HSD3B1/ATP5PB/CLCC1/SLC25A24/SH3GLB1/ACADM/OMA1/MRPL37/CPT2/TMEM53/MRPS15/NDUFA10/SUN3/NDUFA4/SLC25A40/NAPEPLD/AQP1/SCRN1/MRPL32…	473	4783
CC	GO:0031975	envelope	0.0988919	475/4802	0.711394	0.999933	0.999933	MRPS6/ATP5PO/ATP5PF/CHMP2B/NDUFB4/MIX23/FAM162A/BDH1/TRA2B/DNAJC19/NDUFB5/MRPL47/RNF13/MRPS22/MRPL3/MX1/NDUFV3/ATP5MC3/ARL6IP6/UBXN4/NDUFB3/SUMO1/NDUFS1/ATG9A/MRPL44/MFF/AK2/IFI6/MACO1/ALPL/PLA2G2A/SDHB/SPATA46/SDHC/NDUFS2/MRPL24/MSTO1/DAP3/HAX1/THEM4/MRPL9/PI4KB/MRPS21/HSD3B1/ATP5PB/CLCC1/SLC25A24/SH3GLB1/ACADM/OMA1/MRPL37/CPT2/TMEM53/MRPS15/NDUFA10/SUN3/NDUFA4/SLC25A40/NAPEPLD/AQP1/SCRN1/MRPL32…	473	4783
CC	GO:0098590	plasma membrane region	0.0554046	266/4802	0.716002	0.999933	0.999933	APP/CXADR/ARL6/GAP43/UPK1B/TNK2/SLC51A/CLDN1/SLC2A2/ATP1B3/CHRNA1/FAP/DPP4/SLC4A10/KCNJ3/CPO/PDE6D/CHRND/CHRNG/EPB41/WASF2/CDC42/GPR161/CFAP126/RHBG/RAB25/THEM4/CTSK/PDZK1/ATP1A1/RHOC/DRAM2/GNAT2/LOC784768/PLPP3/AKR1A1/OSCP1/SEPTIN2/SGCE/CD36/CFTR/CAV1/CAV2/SEPTIN7/AQP1/ADCY1/CHRM2/NOS3/TMUB1/RAB21/LIN7A/AQP2/FAIM2/MYO1A/CHRNA3/DNM1L/NECAP1/CLSTN3/SCNN1A/ATP6V1E1/PDXP/UPK3A/ABCG2/PKD2/GABRA2/GABR…	265	4783
CC	GO:0098687	chromosomal region	0.0173531	83/4802	0.717556	0.999933	0.999933	CHMP2B/DHX36/SPC25/RBBP4/PMF1/MEAF6/SEPTIN2/DYNC1I1/SEPTIN7/NABP2/CDK2/SYCP3/EID3/CENPM/SPC24/PPP2CA/CSNK1A1/DCTN3/THOC3/CHMP4A/NGDN/TOX4/RAD51/PSEN1/TERB2/GPATCH11/PPP1CB/SKA3/SUV39H2/SS18L1/HSF1/NSMCE2/RAD21/FBXO28/H3-3A/PSEN2/CENPS/CENPL/ZNF330/PPP1CC/DYNLL1/TERF2IP/CENPN/ERCC1/KASH5/PPP2R1A/KIF2B/TEX14/SKA2/RAD51D/MIS12/WRAP53/AURKB/CENPX/BIRC5/NUP85/SPDL1/CENPH/TERT/THOC7/SEC13/RNF8/SEH1L/SK…	83	4783
CC	GO:0015629	actin cytoskeleton	0.0171441	82/4802	0.720456	0.999933	0.999933	PLS1/RAB5A/ACTR3/ARPC2/VIL1/TPM3/SLC2A1/SEPTIN2/SCIN/WASL/MTPN/RND1/KANSL2/MYO1A/RAC2/PDXP/TRMT10A/SNCA/WDR1/MAEA/SH3GL1/PDLIM4/CNN2/CTNNA1/AFAP1L1/ANXA6/TEK/STOML2/TPM2/TMOD1/DMTN/HNRNPK/EEF1A1/MYO6/FYN/EZR/TPM1/ACTN1/ACTR2/GJB6/SPRY2/SVIL/DSTN/FBLIM1/DHX9/ARPC5/ARPC3/MYL2/CLDN5/CCDC102A/FOXA3/TNNI3/TFPT/DYNLL2/MYO1D/MYO1C/GABARAP/MYH10/MYH2/KRT19/FSCN2/ACTG1/BAIAP2/MYO10/DBNL/ARPC4/TNNC1/AIF1/F…	82	4783
CC	GO:0031252	cell leading edge	0.0171441	82/4802	0.720456	0.999933	0.999933	PIK3CA/S100B/RAB5A/CYFIP1/FAP/DPP4/CXCR4/VIL1/PHACTR4/CDC42/RAB13/THEM4/LMO4/SGCE/WASL/CDK5/KITLG/RAC2/PDXP/PDLIM4/SNX2/SPRY4/SH3RF1/ATP6V1B2/ABITRAM/TLR4/EEF1A1/MYO6/EZR/ACTC1/SNX1/ACTN1/ACTG2/CAPG/AAK1/ITGB1BP1/SPRY2/LAMP5/ITGB1/VIM/SNX5/SPEF1/PLCG1/PABPC1/SWAP70/ILK/RPS3/CAPRIN1/CD44/TUBB3/VASP/MYO1D/MYO1C/MYH10/NME2/NME1/TUBG1/BAIAP2/SLC9A3R1/MYO10/ARPIN/CIB1/DBNL/CTNNB1/RHOA/PACSIN1/AIF1/FLO…	82	4783
CC	GO:0005770	late endosome	0.0167259	80/4802	0.72629	0.999933	0.999933	IFNAR1/CHMP2B/RNF13/CXCR4/ATG9A/LAMTOR2/CTSS/RAP1A/LAMTOR5/TMEM59/TMEM106B/WDR91/PMEL/CD63/M6PR/WASHC1/MICALL1/LAMTOR3/RASGEF1B/MVB12A/LDLR/UBXN6/SLC1A1/SLC39A14/TMEM30A/GJA1/STX7/TICAM2/CHMP4A/SLC30A4/AP5M1/VTI1B/VIPAS39/CHMP3/VAMP8/SLC30A3/RHOB/LAPTM4A/TPT1/LAMP1/TMEM230/VPS16/VPS28/DERL1/LAPTM4B/PIP4P2/BACE1/LAMTOR1/RAB7B/MR1/LRAT/RAPGEF2/VPS29/MAPK1/PLD3/CD79A/CD300LG/HGS/PRKAR1A/NSG2/VPS33B/…	80	4783
CC	GO:0045121	membrane raft	0.0167259	80/4802	0.72629	0.999933	0.999933	CXADR/RAB5A/DPP4/LAMTOR2/S100A10/ATP1A1/LAMTOR5/S1PR1/PLPP3/SLC2A1/PPT1/GPC1/CD36/CAV1/CAV2/AQP1/ADCY1/NOS3/GLIPR1L1/FAIM2/MYO1A/OLR1/LAMTOR3/ABCG2/TLR6/PRKACA/LDLR/PLPP2/VDAC1/PPP2CA/CD14/TEK/STOML2/TGFBR1/ADRA1A/CAVIN4/FYN/F2R/AKAP5/SLC8A1/HTR2A/LAMP1/PRNP/PTGIS/MAL2/ANGPT1/BACE1/TPP1/SMPD1/CAVIN3/STIM1/LAMTOR1/NEU3/SERPINH1/ATP2B4/SELE/PARK7/EFHD2/TLR2/MAPK1/FXYD1/LIPE/CD79A/SLC6A4/SLC2A4/VAMP…	80	4783
CC	GO:0098857	membrane microdomain	0.0167259	80/4802	0.72629	0.999933	0.999933	CXADR/RAB5A/DPP4/LAMTOR2/S100A10/ATP1A1/LAMTOR5/S1PR1/PLPP3/SLC2A1/PPT1/GPC1/CD36/CAV1/CAV2/AQP1/ADCY1/NOS3/GLIPR1L1/FAIM2/MYO1A/OLR1/LAMTOR3/ABCG2/TLR6/PRKACA/LDLR/PLPP2/VDAC1/PPP2CA/CD14/TEK/STOML2/TGFBR1/ADRA1A/CAVIN4/FYN/F2R/AKAP5/SLC8A1/HTR2A/LAMP1/PRNP/PTGIS/MAL2/ANGPT1/BACE1/TPP1/SMPD1/CAVIN3/STIM1/LAMTOR1/NEU3/SERPINH1/ATP2B4/SELE/PARK7/EFHD2/TLR2/MAPK1/FXYD1/LIPE/CD79A/SLC6A4/SLC2A4/VAMP…	80	4783
CC	GO:0045202	synapse	0.053732	258/4802	0.728001	0.999933	0.999933	RPL24/CASR/KPNA1/CAMK2N2/PFN2/TMEM108/RAB5A/CYFIP1/CHRNA1/GAD1/SLC4A10/KCNJ3/TMEM163/ARPC2/PTPRN/DES/MFF/CHRND/CHRNG/MACO1/C1QB/C1QA/CAMK2N1/SV2A/RAP1A/SLC6A17/PALMD/LRRC7/DNAJC6/RAB3B/AKR1A1/SLC2A1/PPT1/NCDN/TAC1/ADCY1/CAMK2B/ATP6V1F/CHRM2/ATP6V0E2/CDK5/TMUB1/SYT1/LIN7A/NPFF/FAIM2/CACNB3/CHRNA3/PVALB/DNM1L/CLSTN3/GAPDH/VAMP1/ATP6V1E1/PICK1/SEPTIN3/PPP3CA/SNCA/GABRA2/GABRA4/GABRB1/SEPTIN11/COPS4/…	257	4783
CC	GO:0031965	nuclear membrane	0.0158896	76/4802	0.738092	0.999933	0.999933	TRA2B/RNF13/MX1/ARL6IP6/SUMO1/MACO1/SPATA46/HAX1/CLCC1/TMEM53/SUN3/AQP1/SCRN1/NR4A1/CDK4/NEMP1/CCND2/DNAJB14/MFSD10/LTC4S/TMEM38A/PLPP6/ADRA1A/SIGMAR1/AMBP/TMEM18/HACD3/GCHFR/KLHDC2/PSEN1/TERB2/UNC50/SPAST/RANBP2/ANXA4/GLE1/SURF4/PTGDS/ALOX5AP/PLCB1/SEPHS1/MINDY3/TBC1D20/CPNE1/LYPLA1/PSEN2/TMEM201/CPTP/MRPS14/TOR1AIP1/PTGS2/KCNH1/PLRG1/SMAD1/TMEM120B/CNEP1R1/NUP93/NUTF2/TMEM97/PAFAH1B1/CTDNEP1/PL…	76	4783
CC	GO:0005765	lysosomal membrane	0.0156805	75/4802	0.74107	0.999933	0.999933	CHMP2B/MFSD1/RNF13/ITM2C/GLMP/TMEM79/LAMTOR2/GBA1/DRAM2/TMEM59/TSPAN1/TMEM106B/CD63/BLOC1S1/BORCS5/M6PR/ITFG2/TMEM150C/HPSE/TMEM175/KXD1/MARCHF2/UBXN6/SLC39A14/RNF183/ATP6V1G1/LMBRD1/CD164/CHMP4A/TM9SF1/SLC30A4/AP5M1/VTI1B/VAMP8/SLC30A3/LAPTM4A/CLN5/LAMP1/VPS16/LAPTM4B/SMPD1/LAMTOR1/NEU3/ACP2/SLC15A4/ATP6V0D1/PLD3/NKG7/CTNS/TM4SF5/VAMP2/BORCS6/FLCN/SLC26A11/GAA/VPS33B/TM6SF1/ARL8B/ABHD6/NPRL2/SEC…	75	4783
CC	GO:0044297	cell body	0.0156805	75/4802	0.74107	0.999933	0.999933	SOD1/APP/CXADR/GAP43/APOD/DHX36/S100B/SLC4A10/PTPRN/CDC42/ATP1A2/CCT3/USP33/NCDN/TAC1/CDK5/PRPH/CCT2/SLC2A3/CPLX1/TUBB4A/RACK1/G3BP1/GLRA1/CREB3/FYN/OPRM1/PACRG/CPLX2/CPNE6/ANG/ACTC1/POLR2M/NGB/ACTG2/CCT7/CRIPT/SYNDIG1/AURKA/CRH/KCNB2/CALB1/ZPR1/NPPA/PARK7/KCNH1/RAPGEF2/TUBB3/SLC38A7/SCN1B/TMEM100/MYO1D/CDK5R1/SRR/RCVRN/UBB/RNF112/PPP1R1B/SMN2/SLC1A3/GABRA5/CIB1/DBNL/HSP90AB1/ELOVL5/HSPA1L/TUBB/R…	75	4783
CC	GO:0098852	lytic vacuole membrane	0.0156805	75/4802	0.74107	0.999933	0.999933	CHMP2B/MFSD1/RNF13/ITM2C/GLMP/TMEM79/LAMTOR2/GBA1/DRAM2/TMEM59/TSPAN1/TMEM106B/CD63/BLOC1S1/BORCS5/M6PR/ITFG2/TMEM150C/HPSE/TMEM175/KXD1/MARCHF2/UBXN6/SLC39A14/RNF183/ATP6V1G1/LMBRD1/CD164/CHMP4A/TM9SF1/SLC30A4/AP5M1/VTI1B/VAMP8/SLC30A3/LAPTM4A/CLN5/LAMP1/VPS16/LAPTM4B/SMPD1/LAMTOR1/NEU3/ACP2/SLC15A4/ATP6V0D1/PLD3/NKG7/CTNS/TM4SF5/VAMP2/BORCS6/FLCN/SLC26A11/GAA/VPS33B/TM6SF1/ARL8B/ABHD6/NPRL2/SEC…	75	4783
CC	GO:0099568	cytoplasmic region	0.0156805	75/4802	0.74107	0.999933	0.999933	SOD1/ARL6/CCDC39/TMEM108/EFHB/CFAP210/CFAP126/CFAP141/CFAP276/TEKT2/SEPTIN2/GNAI1/SEPTIN7/CCDC65/BLOC1S1/DNAI7/RIBC2/PRKACA/ODAD3/TUBB4A/TEKTIP1/AP3D1/CFAP95/FAM166B/SPAG8/NEFL/ATG5/CFAP206/PACRG/AP3S1/AP3B1/MNS1/PIERCE2/BLOC1S6/ACTR10/HIF1A/SPAST/DRC1/PIERCE1/SSNA1/ENKUR/ODAD2/SPEF1/CLXN/NME7/CFAP107/MGARP/HSBP1/DNAAF1/MAP1LC3B/GAS8/CFAP20/BLOC1S3/ODAD1/TEKT1/GABARAP/CFAP52/TEKT3/PPP1R1B/ODAD4/P…	75	4783
CC	GO:0030425	dendrite	0.0154715	74/4802	0.74406	0.999933	0.999933	SOD1/ALCAM/GAP43/KPNA1/APOD/DHX36/TMEM108/SLC4A10/CAMK2N1/PALMD/NCDN/SGCE/CDK5/CLSTN3/PPP3CA/GABRA2/SEPTIN11/PRKACA/PDLIM4/RACK1/ABHD17A/GLRA1/GABRG2/FYN/OPRM1/DRD1/HOMER1/CPNE6/NGDN/GCHFR/TRIM9/ADAM10/CRIPT/LAMP5/SYNDIG1/LYNX1/KCNB2/BACE1/CAPRIN1/ZDHHC5/CAPN2/FBXO2/KLHL20/KCNH1/GLRB/RPH3A/TUBB3/URI1/LRFN3/PPP2R1A/PRKCG/MYO1D/CDK5R1/IFT20/ABR/PPP1R1B/NR1D1/CASC3/MAPT/NSG2/ABHD17C/LHFPL4/BAG2/HSP9…	74	4783
CC	GO:0097447	dendritic tree	0.0154715	74/4802	0.74406	0.999933	0.999933	SOD1/ALCAM/GAP43/KPNA1/APOD/DHX36/TMEM108/SLC4A10/CAMK2N1/PALMD/NCDN/SGCE/CDK5/CLSTN3/PPP3CA/GABRA2/SEPTIN11/PRKACA/PDLIM4/RACK1/ABHD17A/GLRA1/GABRG2/FYN/OPRM1/DRD1/HOMER1/CPNE6/NGDN/GCHFR/TRIM9/ADAM10/CRIPT/LAMP5/SYNDIG1/LYNX1/KCNB2/BACE1/CAPRIN1/ZDHHC5/CAPN2/FBXO2/KLHL20/KCNH1/GLRB/RPH3A/TUBB3/URI1/LRFN3/PPP2R1A/PRKCG/MYO1D/CDK5R1/IFT20/ABR/PPP1R1B/NR1D1/CASC3/MAPT/NSG2/ABHD17C/LHFPL4/BAG2/HSP9…	74	4783
CC	GO:0043005	neuron projection	0.0514322	247/4802	0.744475	0.999933	0.999933	SOD1/APP/CXADR/ALCAM/IFT57/GAP43/CASR/KPNA1/APOD/DHX36/PLS1/TMEM108/RAB5A/CYFIP1/FAM168B/GAD1/SLC4A10/ARPC2/PTPRN/PDE6D/MACO1/CAMK2N1/RAB13/ATP1A1/RHOC/RAP1A/GNAT2/PALMD/ABCA4/ACADM/PPT1/NCDN/SAG/SEPTIN2/GNGT1/SGCE/TAC1/AQP1/OPN1SW/AHCYL2/COPG2/MTPN/CDK5/RAB21/CEP290/BLOC1S1/PVALB/CLSTN3/VAMP1/FKBP4/PICK1/PPP3CA/SNCA/GABRA2/CNGA1/ADGRL3/SEPTIN11/PDE6B/ARF1/ADGRL1/PRKACA/RDH8/DNM2/TUBB4A/GNA11/AP3…	246	4783
CC	GO:0000313	organellar ribosome	0.0152624	73/4802	0.747062	0.999933	0.999933	MRPS6/MRPL47/MRPS22/MRPL3/MRPL44/MRPL24/DAP3/MRPL9/MRPS21/MRPL37/MRPS15/MRPL32/MRPS33/MRPL42/MRPS35/MRPL51/MRPS18C/MRPL55/MPV17L2/MRPL34/MRPL4/NDUFA7/MRPL54/MRPL22/MRPL50/MRPL18/MRPL52/MRPS5/MRPL30/MRPS9/MRPL53/MRPL19/MRPL35/MRPL33/MRPS2/MRPS31/MRPL57/MRPS26/MRPL15/MRPS28/MRPL13/MRPL17/MRPL48/MRPL16/MRPL20/MRPS14/MRPS12/MRPS23/MRPL27/MRPL10/MRPL45/MRPL12/MRPS7/MRPL58/MRPS27/MRPL46/MRPS11/MRPS24/M…	73	4783
CC	GO:0005761	mitochondrial ribosome	0.0152624	73/4802	0.747062	0.999933	0.999933	MRPS6/MRPL47/MRPS22/MRPL3/MRPL44/MRPL24/DAP3/MRPL9/MRPS21/MRPL37/MRPS15/MRPL32/MRPS33/MRPL42/MRPS35/MRPL51/MRPS18C/MRPL55/MPV17L2/MRPL34/MRPL4/NDUFA7/MRPL54/MRPL22/MRPL50/MRPL18/MRPL52/MRPS5/MRPL30/MRPS9/MRPL53/MRPL19/MRPL35/MRPL33/MRPS2/MRPS31/MRPL57/MRPS26/MRPL15/MRPS28/MRPL13/MRPL17/MRPL48/MRPL16/MRPL20/MRPS14/MRPS12/MRPS23/MRPL27/MRPL10/MRPL45/MRPL12/MRPS7/MRPL58/MRPS27/MRPL46/MRPS11/MRPS24/M…	73	4783
CC	GO:0016324	apical plasma membrane	0.0150533	72/4802	0.750075	0.999933	0.999933	UPK1B/CLDN1/SLC2A2/ATP1B3/DPP4/SLC4A10/CPO/CFAP126/CTSK/DRAM2/LOC784768/AKR1A1/CD36/CFTR/SEPTIN7/AQP1/AQP2/MYO1A/SCNN1A/ATP6V1E1/UPK3A/ABCG2/ADRB2/CTSB/TEK/SLC1A1/ANXA1/ATP6V1B2/SLC39A14/CTSV/ATP6V1G1/TMEM30A/GJA1/ENPP3/EZR/SLC22A1/ATP6V1B1/ECRG4/ANXA4/RAB18/SPEF1/MAL2/ATP6V0D2/SLC2A5/RDX/C15H11orf34/UPK2/SLC5A12/CD44/DSTYK/DPEP1/FXYD1/UPK1A/SLC46A1/SLC6A4/CD300LG/RHCG/CIB1/HYAL2/CLIC5/SLC44A4/RI…	72	4783
CC	GO:0032838	plasma membrane bounded cell projection cytoplasm	0.0150533	72/4802	0.750075	0.999933	0.999933	SOD1/ARL6/CCDC39/TMEM108/EFHB/CFAP210/CFAP126/CFAP141/CFAP276/TEKT2/SEPTIN2/SEPTIN7/CCDC65/BLOC1S1/DNAI7/RIBC2/PRKACA/ODAD3/TUBB4A/TEKTIP1/AP3D1/CFAP95/FAM166B/SPAG8/NEFL/ATG5/CFAP206/PACRG/AP3S1/AP3B1/MNS1/PIERCE2/BLOC1S6/ACTR10/HIF1A/SPAST/DRC1/PIERCE1/SSNA1/ENKUR/ODAD2/SPEF1/CLXN/NME7/CFAP107/MGARP/HSBP1/DNAAF1/MAP1LC3B/GAS8/CFAP20/BLOC1S3/ODAD1/TEKT1/GABARAP/CFAP52/TEKT3/PPP1R1B/ODAD4/PRKAR1A…	72	4783
CC	GO:0061695	transferase complex, transferring phosphorus-containing groups	0.0148442	71/4802	0.753099	0.999933	0.999933	PIK3CA/ERCC3/ACVR1/TAF12/SESN2/RPAP2/PRKAR2B/POLD2/CDK13/CDK5/ATG101/PRKAG1/CCNT1/CDK2/CCND2/POLR2F/POLR3H/CCNA2/PIK3R2/PRKACA/CDKN2D/GTF2F1/POLR2E/TAF7/CCNH/TGFBR1/POLE3/TBPL1/GTF2H5/TBP/RPAP1/POLE2/POLR2M/POLE4/CDK9/POLR3F/PCNA/POLR2K/POLD3/MAD2L2/GTF2H3/POLR2C/POLR2I/PAF1/ERCC2/POLD1/CDK5R1/CDK12/BECN1/POLG2/PRKAR1A/GTF2H2/PIK3R1/SKIC8/TADA3/TAF8/RPRD1A/POLR3K/PHKG2/CRCP/POLR2J/PRIMPOL/GTF2E2/…	71	4783
CC	GO:0030496	midbody	0.0144261	69/4802	0.759183	0.999933	0.999933	CHMP2B/FOXL2/NUDC/CLIC4/CDC42/SH3GLB1/SLC2A1/SEPTIN2/HEPACAM2/GNAI1/SEPTIN7/HSP90B1/MICAL3/PDXP/ANKRD54/LAP3/RASGEF1B/CCDC124/RAB8A/PKN1/PIN1/DNM2/RACK1/KIF20A/CCDC69/CEP44/KLHL9/DCTN3/MICAL1/CHMP4A/ZFYVE26/ERH/TXNDC9/SPAST/YPEL5/AGBL5/HSPA5/SSNA1/SPART/SVIL/RAD21/RAN/PPP1CC/CYLD/ARL2BP/IST1/TEX14/AURKB/MYH10/FLCN/BIRC5/TTC23L/EXOC3/RHOA/KLHDC8B/RNF8/VPS4B/SEPTIN12/PLK1/SEPTIN1/LZTS2/ARL3/ABRAXAS…	69	4783
CC	GO:0000151	ubiquitin ligase complex	0.014217	68/4802	0.762242	0.999933	0.999933	RNF168/ARMC8/ANAPC13/FBXO25/KLHDC10/UBE2N/CAND1/FBXO7/DCAF16/FBXL5/DDA1/DCAF15/FEM1A/SKP1/UBE2B/FBXL21/KLHL3/CDC23/UBE2D2/FBXO8/KLHL9/DCAF12/RNF20/CDC26/FEM1C/RAD51/KLHDC2/DCAF4/COMMD1/BABAM2/BMI1/GID8/UBE2C/UBE2V1/SHARPIN/ELOC/UBE4A/ANAPC15/DDB2/FBXO6/FBXO2/KLHL21/UBE2J2/KLHL20/CACYBP/KLHL12/FBXW7/ANAPC10/UBE2S/SPOP/BRCA1/CDC27/ANAPC11/FBXO4/FBXL2/CRBN/RNF8/KLHDC3/FBXO9/CCNF/KCTD13/FBXL15/ANAPC1…	68	4783
CC	GO:0005667	transcription regulator complex	0.0140079	67/4802	0.765313	0.999933	0.999933	PKNOX1/ERCC3/TAF12/USF1/S100A10/ARNT/NFE2/CDK2/MAFF/JUNB/GTF2F1/TAF7/HAND1/CCNH/CREB3/CORO2A/ASCC3/AKIRIN2/TCF21/TBPL1/ESR1/GTF2H5/TBP/FOS/BATF/C1D/MED27/MED22/TFDP1/INSM1/MYC/CEBPD/MED30/MYOD1/NR1H3/CTNNBIP1/GTF2H3/LIN37/ERCC2/CRX/DBP/MED25/NR1H2/MED31/TP53/MED9/MAFG/GTF2H2/MED10/CTNNB1/TADA3/HYAL2/NFYA/TAF8/ABT1/SMAD2/SMAD4/ANKRD1/PDLIM1/CTBP2/GTF2E2/BRF2/TAF1D/MEN1/DRAP1/CCND1/RBBP7	67	4783
CC	GO:0019867	outer membrane	0.0140079	67/4802	0.765313	0.999933	0.999933	MFF/PLA2G2A/MSTO1/PI4KB/SH3GLB1/TMEM53/LETMD1/DNM1L/MGST1/TIGAR/TOMM22/CYB5R3/CPT1B/CISD2/SPATA18/LTC4S/VDAC1/STING1/TOMM5/BNIP3L/SIGMAR1/RTN4IP1/RMDN3/SYNJ2BP/PSEN1/HADHB/RSAD2/MIGA2/SPART/PRNP/ARMC1/GDAP1/MTCH2/MTARC2/MYOC/DNAJC11/CPTP/PTGS2/MGARP/UBC/NUTF2/PPP1R15A/BAX/RPS6KB1/RHOT1/UBB/PLD6/RHO/TOMM6/BCL2/RHOT2/SNN/ATAD1/MARCHF5/ITPRIP/GPAM/BNIP3/HK1/AIFM2/VDAC2/SPATA19/DHCR7/PGRMC1/FUNDC1/MA…	67	4783
CC	GO:0030312	external encapsulating structure	0.0137989	66/4802	0.768396	0.999933	0.999933	COL4A4/ALPL/OLFML2B/COL11A1/F3/GPC1/WNT2/RARRES2/LUM/DCN/COL2A1/MGP/MFAP5/VWF/ADAMTS2/RELL2/FGF1/SPARC/VCAN/CLU/LPL/LOXL2/OMD/ASPN/IMPG1/SERAC1/THBS4/MMP14/ANG/THBS1/ANXA2/FBN1/LTBP2/COL4A1/COL4A2/MMP9/TNFRSF11B/MMP13/MMP1/MMP20/FMOD/PRELP/OPTC/TGFB2/MYOC/MMP23/VWA1/CRISPLD2/MMP2/TGFB1/APOE/MFAP4/COCH/MFAP1/FBLN5/TINAG/COL11A2/GPLD1/ZP2/ELN/ZP3/COL17A1/SFRP1/ZP4/BGN/NDP	66	4783
CC	GO:0031012	extracellular matrix	0.0137989	66/4802	0.768396	0.999933	0.999933	COL4A4/ALPL/OLFML2B/COL11A1/F3/GPC1/WNT2/RARRES2/LUM/DCN/COL2A1/MGP/MFAP5/VWF/ADAMTS2/RELL2/FGF1/SPARC/VCAN/CLU/LPL/LOXL2/OMD/ASPN/IMPG1/SERAC1/THBS4/MMP14/ANG/THBS1/ANXA2/FBN1/LTBP2/COL4A1/COL4A2/MMP9/TNFRSF11B/MMP13/MMP1/MMP20/FMOD/PRELP/OPTC/TGFB2/MYOC/MMP23/VWA1/CRISPLD2/MMP2/TGFB1/APOE/MFAP4/COCH/MFAP1/FBLN5/TINAG/COL11A2/GPLD1/ZP2/ELN/ZP3/COL17A1/SFRP1/ZP4/BGN/NDP	66	4783
CC	GO:0031968	organelle outer membrane	0.0137989	66/4802	0.768396	0.999933	0.999933	MFF/PLA2G2A/MSTO1/PI4KB/SH3GLB1/TMEM53/LETMD1/DNM1L/MGST1/TIGAR/TOMM22/CYB5R3/CPT1B/CISD2/SPATA18/LTC4S/VDAC1/STING1/TOMM5/BNIP3L/SIGMAR1/RTN4IP1/RMDN3/SYNJ2BP/PSEN1/HADHB/RSAD2/MIGA2/SPART/PRNP/ARMC1/GDAP1/MTCH2/MTARC2/MYOC/DNAJC11/CPTP/PTGS2/MGARP/UBC/NUTF2/PPP1R15A/BAX/RPS6KB1/RHOT1/UBB/PLD6/TOMM6/BCL2/RHOT2/SNN/ATAD1/MARCHF5/ITPRIP/GPAM/BNIP3/HK1/AIFM2/VDAC2/SPATA19/DHCR7/PGRMC1/FUNDC1/MAOB/M…	66	4783
CC	GO:0030135	coated vesicle	0.0135898	65/4802	0.771491	0.999933	0.999933	ATP6V1A/TNK2/COPB2/RAB5A/CCDC115/COPA/ATP6V0B/ATP6V1F/ATP6V0E2/SYT1/COPZ1/VWF/ATP6V1E1/PHETA2/COPE/AP1M1/AP1M2/CLTB/REEP6/SEC24A/YIPF5/CLTA/STX17/ATP6V1B2/LMBRD1/MYO6/SNX3/AP3B1/SPG21/CPNE6/ADAM10/ATP6V1D/TMED10/AAK1/VPS16/ATP6V1H/ATP6V1C1/ARCN1/KLHL12/ATP6V0D1/AP2S1/KDELR1/CLTC/AP2B1/RNASEK/SLC2A4/VAMP2/ATP6V0A1/VPS33B/SEC23A/DBNL/SCAP/COPG1/ATP6V1G2/RAB27B/ATP6V0C/AP1S1/KDELR2/AP2A2/VMA21/ATP6A…	65	4783
CC	GO:0000793	condensed chromosome	0.0129626	62/4802	0.780845	0.999933	0.999933	CHMP2B/SPC25/NIFK/PMF1/HORMAD1/MEAF6/SEPTIN2/DYNC1I1/SEPTIN7/CDK2/SYCP3/EID3/CENPM/NCAPH2/SPC24/CSNK1A1/HMGB2/DCTN3/CHMP4A/RAD51/PSEN1/GPATCH11/HMGB1/SKA3/SS18L1/HSF1/NSMCE2/RRS1/RAD21/FBXO28/H3-3A/PSEN2/CENPS/PPP1CC/DYNLL1/CENPN/KIF2B/TEX14/SKA2/MIS12/AURKB/TUBG1/CENPX/BIRC5/NUP85/SPDL1/CENPH/SEC13/SEH1L/SKA1/PLK1/NSMCE1/FKBP6/ZWINT/NSMCE4A/CENPU/DCTN6/ANAPC16/SEPTIN6/PHF6/ERCC6L/SMC1A	62	4783
CC	GO:0030658	transport vesicle membrane	0.0129626	62/4802	0.780845	0.999933	0.999933	ECE2/TMEM163/PTPRN/SLC6A17/RAB3B/ATP6V1F/ATP6V0E2/SYT1/DNM1L/ITPR2/GAPDH/VAMP1/ATP6V1E1/SNCA/RAB11B/SEPTIN8/CLTB/SEC24A/PAM/CLTA/STX17/ATP6V1B2/TMEM30A/SCG3/TMED10/SLC30A3/DBH/LAMP5/CHGB/ATP6V1C1/TPRG1L/KLHL12/CPE/SVOP/ZNRF1/SLC17A7/CLTC/RPH3AL/VAMP2/ATP6V0A1/SYNGR2/SCAMP5/CPLX3/SEC23A/ITPR1/SCAP/ITPR3/ATP6V1G2/SCGN/DTNBP1/RAB26/ATP6V0C/STX1A/AP1S1/TMEM184A/SLC17A6/VMA21/VAMP7/ATP6AP1/SYP/ATP6AP2…	62	4783
CC	GO:0005681	spliceosomal complex	0.0127535	61/4802	0.783987	0.999933	0.999933	U2AF1/SNRNP40/PPP1R8/PRPF3/RBM8A/PRPF38A/PPIH/PPIE/LSM5/HNRNPA2B1/LSM8/SNRPF/MAGOHB/SNU13/LSM4/SF3A2/SLU7/SMU1/HNRNPK/PRPF4/SF3B5/SNW1/SNRPB/PRPF6/AAR2/CTNNBL1/PABPC1/CWC15/HSPA8/RBMXL2/SNRPE/PLRG1/TFIP11/SF3A1/SF3B3/DHX38/SNRPA/SNRPD2/SNRNP70/SRSF1/CASC3/EFTUD2/ALYREF/EIF4A3/SRSF2/CWC27/MFAP1/RBM5/LSM3/SNRPC/PPIL1/CDC5L/DDX39B/PRPF4B/SNRPD1/PRKRIP1/BUD31/SMNDC1/HNRNPF/PRPF19/RNF113A	61	4783
CC	GO:0031514	motile cilium	0.0127535	61/4802	0.783987	0.999933	0.999933	IQCG/ATP1B3/RAP1A/SPATA6/TEKT2/SEPTIN2/SEPTIN7/CCDC65/IFT27/SCNN1A/WBP2NL/TTLL1/CABS1/PRKACA/CATSPERD/ANXA1/DNAI1/ACTL7A/CFAP206/PACRG/BBS4/TPPP2/SORD/GARIN2/CFAP36/DRC1/ODF2/ENKUR/SPEF1/TTLL9/DNAAF11/ODF1/CFAP300/ATP2B4/SLC25A31/INTU/IQCD/TSSK1B/GAS8/IFT20/TEKT1/GABARAP/CFAP52/TEKT3/ODAD4/LYZL6/SLC9A3R1/PRKAR1A/LYZL4/RHO/RSPH9/TEKT4/SEPTIN12/TEKT5/CCDC172/DEFB1/TOMM20/VDAC2/SPATA19/SEPTIN6/CETN2	61	4783
CC	GO:0098791	Golgi apparatus subcompartment	0.0125444	60/4802	0.787141	0.999933	0.999933	ATP2C1/ATG9A/B4GALT3/TMEM79/GBA1/RAB13/GOLPH3L/GPR89A/SLC30A7/PLPP3/PLEKHA8/LGR5/ARL1/GPR108/FUT6/SAR1B/TGFBI/CLINT1/GCNT1/B4GALT1/HACE1/FUT9/ATL1/FUT8/DPY30/ST6GAL2/GGTA1/FUT7/SNAP25/TMEM230/ARFRP1/GNAS/NSFL1C/RGS20/BPNT2/ARFGEF1/FUT4/BACE1/RAB7B/KLHL20/PSENEN/SEC1/FUT2/FUT1/SLC2A4/LLGL1/NSG2/VRK1/TMEM115/PRPH2/GALNT1/RAB27B/CORO7/NAGPA/GAL3ST4/AP4M1/GOLGA7/RAB30/GAL3ST3/YIPF6	60	4783
CC	GO:0000775	chromosome, centromeric region	0.0121263	58/4802	0.793484	0.999933	0.999933	CHMP2B/SPC25/PMF1/MEAF6/SEPTIN2/DYNC1I1/SEPTIN7/SYCP3/CENPM/SPC24/PPP2CA/CSNK1A1/DCTN3/CHMP4A/NGDN/PSEN1/GPATCH11/SKA3/SUV39H2/SS18L1/HSF1/RAD21/FBXO28/H3-3A/PSEN2/CENPS/CENPL/ZNF330/PPP1CC/DYNLL1/CENPN/PPP2R1A/KIF2B/TEX14/SKA2/MIS12/AURKB/CENPX/BIRC5/NUP85/SPDL1/CENPH/SEC13/SEH1L/SKA1/PLK1/ZWINT/SMC3/CENPU/DCTN6/PPP2CB/ANAPC16/PGRMC1/SEPTIN6/PHF6/ERCC6L/SUV39H1/SMC1A	58	4783
CC	GO:0005938	cell cortex	0.0121263	58/4802	0.793484	0.999933	0.999933	PLS1/BFSP2/GAD1/CD302/EPB41/HAX1/SLC2A1/SEPTIN2/SCIN/GNAI1/CAV1/SEPTIN7/WASL/MYO1A/MICAL3/SEPTIN3/SNCA/SEPTIN11/MAEA/RASAL3/FGF1/TMOD1/OOEP/EEF1A1/MARCKS/WASF1/EZR/ACTN1/MPP7/BFSP1/DSTN/FAM110A/MAPRE1/ASPH/TRAF6/SELE/CLDN5/SEPTIN5/EXOC3L1/NLRP5/MYO1D/MYH10/LASP1/KRT19/MYO10/CTNNB1/RHOA/CLIC5/FLOT1/MYL12A/MYL12B/SEPTIN12/PRKCB/CORO1A/ACTB/CTBP2/GLRX3/SEPTIN6	58	4783
CC	GO:0043025	neuronal cell body	0.0121263	58/4802	0.793484	0.999933	0.999933	SOD1/APP/GAP43/APOD/DHX36/S100B/SLC4A10/PTPRN/CDC42/ATP1A2/USP33/NCDN/TAC1/CDK5/PRPH/SLC2A3/CPLX1/TUBB4A/RACK1/G3BP1/GLRA1/CREB3/OPRM1/CPLX2/CPNE6/ANG/POLR2M/NGB/CRIPT/AURKA/CRH/KCNB2/CALB1/ZPR1/NPPA/KCNH1/RAPGEF2/TUBB3/SLC38A7/SCN1B/TMEM100/MYO1D/CDK5R1/SRR/RCVRN/UBB/RNF112/PPP1R1B/SMN2/SLC1A3/CIB1/DBNL/HSP90AB1/ELOVL5/ROGDI/SEPTIN14/GPM6A/KCNK1	58	4783
CC	GO:0005741	mitochondrial outer membrane	0.0119172	57/4802	0.796674	0.999933	0.999933	MFF/PLA2G2A/MSTO1/PI4KB/SH3GLB1/LETMD1/DNM1L/MGST1/TIGAR/TOMM22/CYB5R3/CPT1B/CISD2/SPATA18/VDAC1/STING1/TOMM5/BNIP3L/RTN4IP1/RMDN3/SYNJ2BP/HADHB/RSAD2/MIGA2/SPART/PRNP/ARMC1/GDAP1/MTCH2/MTARC2/MYOC/DNAJC11/MGARP/UBC/PPP1R15A/BAX/RPS6KB1/RHOT1/UBB/PLD6/TOMM6/BCL2/RHOT2/SNN/ATAD1/MARCHF5/GPAM/BNIP3/HK1/AIFM2/VDAC2/SPATA19/PGRMC1/FUNDC1/MAOB/MAOA/GK	57	4783
CC	GO:0034702	ion channel complex	0.0119172	57/4802	0.796674	0.999933	0.999933	KCNAB1/CHRNA1/KCNJ3/CHRND/CLIC4/CLCC1/LRRC8C/CFTR/DPP6/CACNB3/CHRNA3/SCNN1A/SMDT1/PKD2/GABRA2/GABRA4/GABRB1/CATSPERD/GLRA1/GABRB2/GABRA1/GABRG2/HSPA2/KCNIP3/FKBP1B/PTPA/CACNB2/FKBP1A/KCNQ3/KCNB2/SCN4B/KCNA4/KCNAB2/PACC1/KCNH1/GLRB/SCN1B/TTYH1/CHRNB1/KCNJ2/CACNG1/GABRP/GABRA5/CHRNA7/CHRNA5/ABHD6/CCDC51/CLIC5/CLIC1/CLCN7/CACNG3/CLDN4/KCNK1/MICU1/KCNMA1/KCNJ5/GABRA3	57	4783
CC	GO:0097060	synaptic membrane	0.0119172	57/4802	0.796674	0.999933	0.999933	CHRNA1/KCNJ3/CHRND/CHRNG/ADCY1/CHRM2/TMUB1/LIN7A/FAIM2/CHRNA3/CLSTN3/GABRA2/GABRA4/GABRB1/ADGRL1/PDLIM4/ABHD17A/GABRB2/GABRA1/GABRG2/SIGMAR1/F2R/NRXN1/LRRTM1/DNM1/SNAP25/SNTA1/PDE2A/LIN7C/CHRM4/KCNH1/GLRB/CBLN1/LRFN3/LIN7B/CHRNE/CHRNB1/GABRP/GABRA5/ABHD17C/CHRNA7/CHRNA5/CHRNB4/CPLX3/CTNNB1/LHFPL4/ABHD6/DAG1/DTNBP1/CACNG3/ATAD1/KCNK1/CHRM3/KCNMA1/GABRA3/SRPX2/ATP6AP2	57	4783
CC	GO:0005929	cilium	0.0436964	210/4802	0.799256	0.999933	0.999933	CCT8/ARL6/IFT57/IQCG/DYNLT2B/CEP19/CCDC39/MLF1/P2RY1/ATP1B3/EFHB/CFAP210/TMEM237/DAW1/ARMC9/PDE6D/GPR161/CFAP126/CFAP141/PSMB4/RAP1A/GNAT2/CFAP276/ABCA4/ODF2L/SPATA6/TEKT2/SAG/SEPTIN2/GNGT1/ANKMY2/CAV1/SEPTIN7/OPN1SW/CEP41/CEP290/CCDC65/IFT27/DNAI7/SCNN1A/DNAL4/WBP2NL/TTLL1/RIBC2/PKD2/CNGA1/CABS1/RAB28/PDE6B/RAB8A/PRKACA/PIN1/RDH8/ODAD3/TUBB4A/CATSPERD/TEKTIP1/GNA11/CSNK1A1/PDE6A/VCAN/MACIR/CFAP9…	209	4783
CC	GO:0042470	melanosome	0.0117081	56/4802	0.799877	0.999933	0.999933	ATP1B3/RAB5A/ATP1A1/SND1/CALU/PDIA4/NAP1L1/PMEL/CD63/HSP90B1/ANXA6/CTSB/TYRP1/ATP6V1B2/MMP14/GCHFR/PPIB/ANXA2/TMED10/CAPG/CCT4/SLC1A4/HSPA5/DCT/LAMP1/ITGB1/DNAJC5/AHCY/YWHAB/GGH/YWHAZ/HSPA8/TPP1/RAN/ERP29/SLC1A5/CLTC/YWHAE/SERPINF1/CTNS/CNP/RAB5C/ATP6V0A1/FASN/P4HB/PDIA3/HSP90AA1/RAB7A/HSP90AB1/ATP6V1G2/FLOT1/DTNBP1/RAC1/ANXA11/TYR/CTSD	56	4783
CC	GO:0048770	pigment granule	0.0117081	56/4802	0.799877	0.999933	0.999933	ATP1B3/RAB5A/ATP1A1/SND1/CALU/PDIA4/NAP1L1/PMEL/CD63/HSP90B1/ANXA6/CTSB/TYRP1/ATP6V1B2/MMP14/GCHFR/PPIB/ANXA2/TMED10/CAPG/CCT4/SLC1A4/HSPA5/DCT/LAMP1/ITGB1/DNAJC5/AHCY/YWHAB/GGH/YWHAZ/HSPA8/TPP1/RAN/ERP29/SLC1A5/CLTC/YWHAE/SERPINF1/CTNS/CNP/RAB5C/ATP6V0A1/FASN/P4HB/PDIA3/HSP90AA1/RAB7A/HSP90AB1/ATP6V1G2/FLOT1/DTNBP1/RAC1/ANXA11/TYR/CTSD	56	4783
CC	GO:0035770	ribonucleoprotein granule	0.0114991	55/4802	0.803091	0.999933	0.999933	NFKBIZ/DHX36/SUMO1/CNOT9/YTHDF2/PNRC2/CDC42/MAEL/HAX1/MOV10/YBX1/ZC3H12A/AGO3/PSMC2/ASZ1/PSMA2/DAZAP2/EIF4E/SHFL/G3BP1/VCP/TDRD7/HNRNPK/EIF2S1/DDX1/CDK9/HSF1/AGO2/PABPC1/TRIM21/CAPRIN1/TDRD5/DHX9/OGFOD1/LSM14A/ZFP36/GRB7/CASC3/MCRIP1/SMN2/DDX4/CTSH/PSMA4/PSMA6/TRIM71/DHX30/TUBB/MCRIP2/ACTB/EIF3B/INA/CNOT7/DDX25/RBM4/PQBP1	55	4783
CC	GO:1905368	peptidase complex	0.0114991	55/4802	0.803091	0.999933	0.999933	PSMD2/FAP/TAF12/PSMB4/PSMD4/PSMA5/F3/PIGK/PSMB2/SEM1/PSMC2/PSMA2/RAD23A/RAD23B/PSMD5/PSMB1/PSMC6/PSME2/PSME1/PSMB5/PSMA3/HTRA2/PSME4/PSMD13/PSMB7/F7/ADRM1/PSMA7/PSMF1/ENY2/PSMA1/PAAF1/UCHL5/PSMD9/PSMB10/PSMD7/PSMD8/PSMC4/PLAUR/PSMD11/PIGS/PSMB6/USP22/PSMB3/PSMD3/PSMC5/PSMD12/SEC11A/PSMA4/PSMA6/PSMD6/PSMB8/PSMB9/USP14/MBL2	55	4783
CC	GO:0070382	exocytic vesicle	0.0110809	53/4802	0.809557	0.999933	0.999933	TMEM163/MFF/SLC6A17/RAB3B/PPT1/ATP6V1F/ATP6V0E2/SYT1/IGF1/DNM1L/GAPDH/VAMP1/ATP6V1E1/SNCA/COPS4/RAB3A/RAB11B/SEPTIN8/TMED9/ATP6V1B2/TRIM9/SLC30A3/LAMP1/LAMP5/SNAP25/TMEM230/DNAJC5/ATP6V1C1/TPRG1L/SVOP/ZNRF1/MT3/RABAC1/SLC17A7/VAMP2/RNF112/ATP6V0A1/SYNGR2/SCAMP5/CPLX3/ATP6V1G2/DTNBP1/SYNGR3/RAB26/ATP6V0C/ROGDI/STX1A/SLC17A6/TH/ATP6AP1/SYN1/SYP/ATP6AP2	53	4783
CC	GO:0008021	synaptic vesicle	0.0108718	52/4802	0.812808	0.999933	0.999933	TMEM163/MFF/SLC6A17/RAB3B/PPT1/ATP6V1F/ATP6V0E2/SYT1/DNM1L/GAPDH/VAMP1/ATP6V1E1/SNCA/COPS4/RAB3A/RAB11B/SEPTIN8/TMED9/ATP6V1B2/TRIM9/SLC30A3/LAMP1/LAMP5/SNAP25/TMEM230/DNAJC5/ATP6V1C1/TPRG1L/SVOP/ZNRF1/MT3/RABAC1/SLC17A7/VAMP2/RNF112/ATP6V0A1/SYNGR2/SCAMP5/CPLX3/ATP6V1G2/DTNBP1/SYNGR3/RAB26/ATP6V0C/ROGDI/STX1A/SLC17A6/TH/ATP6AP1/SYN1/SYP/ATP6AP2	52	4783
CC	GO:0043292	contractile fiber	0.0108718	52/4802	0.812808	0.999933	0.999933	MYL1/DES/LRRC39/CALD1/DNAJB6/PYROXD1/SCO2/PPP3CA/TMOD1/FBP2/CAVIN4/HOMER1/MYH7/CAPN3/FBXL22/TPM1/SCN3B/ACTN1/FHL2/TRIM54/FKBP1B/ADPRHL1/FKBP1A/FBXO32/ILK/ATP2B4/MYL2/TNNI3/CDK5R1/MYH1/MYH2/TCAP/KRT19/JUP/ACTG1/SMN2/CFL2/ASB2/CTNNB1/TNNC1/MYOM1/MYL12A/MYL12B/HSPB1/ACTA2/ANKRD1/PDLIM1/GLRX3/ACTA1/GGPS1/ACTN3/MTM1	52	4783
CC	GO:0019898	extrinsic component of membrane	0.0106628	51/4802	0.816071	0.999933	0.999933	PIK3CA/KCNAB1/HPCA/S100A10/GNG12/ZC3H12A/WNT2/CAV2/SNX10/WDR91/GAPDH/MICALL1/NOA1A/USO1/PIK3R2/UBXN6/ANXA1/STOML2/COQ3/EZR/GNG2/BLOC1S6/COQ6/AAK1/SNAP25/NMT2/SNX5/FKBP1A/EMC2/CIBAR1/KCNAB2/GNB1/UBC/COQ5/CYLD/ALOX15/ACADVL/UBB/RNF112/BECN1/PIK3R1/SEC23A/STAC/CTNNB1/RHOA/TAMM41/RAB7A/COQ7/NCF1/GNB2/DEFB1	51	4783
CC	GO:0030016	myofibril	0.0106628	51/4802	0.816071	0.999933	0.999933	MYL1/DES/LRRC39/CALD1/DNAJB6/PYROXD1/SCO2/PPP3CA/TMOD1/FBP2/CAVIN4/HOMER1/MYH7/CAPN3/FBXL22/TPM1/SCN3B/ACTN1/FHL2/TRIM54/FKBP1B/ADPRHL1/FKBP1A/FBXO32/ILK/ATP2B4/MYL2/TNNI3/MYH1/MYH2/TCAP/KRT19/JUP/ACTG1/SMN2/CFL2/ASB2/CTNNB1/TNNC1/MYOM1/MYL12A/MYL12B/HSPB1/ACTA2/ANKRD1/PDLIM1/GLRX3/ACTA1/GGPS1/ACTN3/MTM1	51	4783
CC	GO:0030027	lamellipodium	0.0106628	51/4802	0.816071	0.999933	0.999933	PIK3CA/CYFIP1/FAP/DPP4/VIL1/PHACTR4/CDC42/RAB13/WASL/CDK5/KITLG/RAC2/PDXP/PDLIM4/SNX2/SH3RF1/ABITRAM/ACTC1/SNX1/ACTN1/ACTG2/CAPG/ITGB1BP1/ITGB1/SPEF1/PLCG1/PABPC1/SWAP70/ILK/CAPRIN1/CD44/TUBB3/VASP/MYH10/NME2/MYO10/ARPIN/CIB1/DBNL/CTNNB1/RHOA/AIF1/FLOT1/ROCK1/CORO1A/RAC1/ACTB/ACTA2/ACTA1/PAK1/CFL1	51	4783
CC	GO:0036464	cytoplasmic ribonucleoprotein granule	0.0106628	51/4802	0.816071	0.999933	0.999933	NFKBIZ/DHX36/CNOT9/YTHDF2/PNRC2/CDC42/MAEL/HAX1/MOV10/YBX1/ZC3H12A/AGO3/PSMC2/ASZ1/PSMA2/DAZAP2/EIF4E/SHFL/G3BP1/VCP/HNRNPK/EIF2S1/DDX1/CDK9/AGO2/PABPC1/TRIM21/CAPRIN1/TDRD5/DHX9/OGFOD1/LSM14A/ZFP36/GRB7/CASC3/MCRIP1/SMN2/DDX4/CTSH/PSMA4/PSMA6/TRIM71/TUBB/MCRIP2/ACTB/EIF3B/INA/CNOT7/DDX25/RBM4/PQBP1	51	4783
CC	GO:0005740	mitochondrial envelope	0.0779845	375/4802	0.81874	0.999933	0.999933	MRPS6/ATP5PO/ATP5PF/NDUFB4/MIX23/FAM162A/BDH1/DNAJC19/NDUFB5/MRPL47/MRPS22/MRPL3/NDUFV3/ATP5MC3/NDUFB3/NDUFS1/ATG9A/MRPL44/MFF/AK2/IFI6/ALPL/PLA2G2A/SDHB/SDHC/NDUFS2/MRPL24/MSTO1/DAP3/THEM4/MRPL9/PI4KB/MRPS21/HSD3B1/ATP5PB/SLC25A24/SH3GLB1/ACADM/OMA1/MRPL37/CPT2/MRPS15/NDUFA10/NDUFA4/SLC25A40/MRPL32/NDUFA5/CHCHD3/NDUFB2/MRPS33/MRPL42/NDUFA12/ATP5MC2/LETMD1/COX14/SHMT2/ATP5F1B/BLOC1S1/SLC25A3/DNM1…	373	4783
CC	GO:0005930	axoneme	0.0104537	50/4802	0.819347	0.999933	0.999933	ARL6/CCDC39/EFHB/CFAP210/CFAP126/CFAP141/CFAP276/TEKT2/SEPTIN2/SEPTIN7/CCDC65/DNAI7/RIBC2/PRKACA/ODAD3/TUBB4A/TEKTIP1/CFAP95/FAM166B/SPAG8/ATG5/CFAP206/PACRG/MNS1/PIERCE2/DRC1/PIERCE1/SSNA1/ENKUR/ODAD2/SPEF1/CLXN/NME7/CFAP107/DNAAF1/MAP1LC3B/GAS8/CFAP20/ODAD1/TEKT1/GABARAP/CFAP52/TEKT3/ODAD4/PRKAR1A/CFAP161/EFHC1/CFAP53/TEKT4/EFHC2	50	4783
CC	GO:0015934	large ribosomal subunit	0.0104537	50/4802	0.819347	0.999933	0.999933	MRPL47/MRPL3/RPL37A/MRPL44/MRPL24/MRPL9/MRPL37/MRPL32/MRPL42/MRPL51/MRPL55/UBA52/MPV17L2/MRPL34/MRPL4/MRPL54/MRPL22/MRPL50/MRPL18/MRPL52/RPL10L/MRPL30/MRPL53/MRPL19/MRPL35/MRPL33/MRPL57/MRPL15/MRPL13/MRPL17/MRPL48/MRPL16/MRPL20/RPL6/RPL18/MRPL27/MRPL10/MRPL45/RPL27/MRPL12/MRPL58/MRPL46/MRPL2/MRPL14/MRPL28/MRPL43/MRPL49/MRPL11/MRPL21/RPLP2	50	4783
CC	GO:0097014	ciliary plasm	0.0104537	50/4802	0.819347	0.999933	0.999933	ARL6/CCDC39/EFHB/CFAP210/CFAP126/CFAP141/CFAP276/TEKT2/SEPTIN2/SEPTIN7/CCDC65/DNAI7/RIBC2/PRKACA/ODAD3/TUBB4A/TEKTIP1/CFAP95/FAM166B/SPAG8/ATG5/CFAP206/PACRG/MNS1/PIERCE2/DRC1/PIERCE1/SSNA1/ENKUR/ODAD2/SPEF1/CLXN/NME7/CFAP107/DNAAF1/MAP1LC3B/GAS8/CFAP20/ODAD1/TEKT1/GABARAP/CFAP52/TEKT3/ODAD4/PRKAR1A/CFAP161/EFHC1/CFAP53/TEKT4/EFHC2	50	4783
CC	GO:0045178	basal part of cell	0.0102446	49/4802	0.822636	0.999933	0.999933	SLC51A/CLDN1/ATP1B3/FAP/SLC4A10/EPB41/WASF2/RHBG/ATP1A1/PLPP3/OSCP1/AQP1/AQP2/MYO1A/PKD2/SLC4A4/LDLR/TEK/ANXA1/SLC39A14/B4GALT1/AQP3/EZR/SLC22A1/SLC51B/TSHR/ATP6V1B1/SPEF1/SLC43A3/DSTYK/NOD2/MYO1D/SLC46A1/CLDN7/CD300LG/CTNNB1/SLC22A7/FLOT1/AQP4/SLC14A1/UMOD/IDE/CHRM3/SLC22A6/SLC22A9/CD81/PDZD11/MSN/S100G	49	4783
CC	GO:0098858	actin-based cell projection	0.0102446	49/4802	0.822636	0.999933	0.999933	CXADR/GAP43/PLS1/CD302/VIL1/CLIC4/CDC42/RHOC/CDK5/KITLG/MYO1A/UBE2K/TEK/ATP6V1B2/B4GALT1/ABITRAM/MYO6/EZR/NGDN/ACTC1/ACTG2/ATP6V1B1/ELMOD3/SPEF1/ANGPT1/RDX/USH1C/CD44/TUBB3/TGFB1/VASP/IFT20/MYO1C/ITGA3/FSCN2/BAIAP2/SLC9A3R1/MYO10/CIB1/CTNNB1/HYAL2/RIPOR2/ACTA2/MORN4/GPM6A/ACTA1/MTM1/MPP1/MSN	49	4783
CC	GO:0009925	basal plasma membrane	0.0100355	48/4802	0.825937	0.999933	0.999933	SLC51A/CLDN1/ATP1B3/SLC4A10/EPB41/WASF2/RHBG/ATP1A1/PLPP3/OSCP1/AQP1/AQP2/MYO1A/PKD2/SLC4A4/LDLR/TEK/ANXA1/SLC39A14/B4GALT1/AQP3/EZR/SLC22A1/SLC51B/TSHR/ATP6V1B1/SPEF1/SLC43A3/DSTYK/NOD2/MYO1D/SLC46A1/CLDN7/CD300LG/CTNNB1/SLC22A7/FLOT1/AQP4/SLC14A1/UMOD/IDE/CHRM3/SLC22A6/SLC22A9/CD81/PDZD11/MSN/S100G	48	4783
CC	GO:0030136	clathrin-coated vesicle	0.0100355	48/4802	0.825937	0.999933	0.999933	ATP6V1A/TNK2/RAB5A/ATP6V0B/ATP6V1F/ATP6V0E2/SYT1/VWF/ATP6V1E1/PHETA2/AP1M1/AP1M2/CLTB/REEP6/CLTA/ATP6V1B2/LMBRD1/MYO6/SNX3/AP3B1/SPG21/CPNE6/ADAM10/ATP6V1D/TMED10/AAK1/VPS16/ATP6V1H/ATP6V1C1/ATP6V0D1/AP2S1/CLTC/AP2B1/RNASEK/SLC2A4/VAMP2/ATP6V0A1/VPS33B/DBNL/ATP6V1G2/RAB27B/ATP6V0C/AP1S1/AP2A2/ATP6AP1/SYP/ATP6AP2/AP1S2	48	4783
CC	GO:0031461	cullin-RING ubiquitin ligase complex	0.0100355	48/4802	0.825937	0.999933	0.999933	ANAPC13/FBXO25/KLHDC10/CAND1/DCAF16/FBXL5/DDA1/DCAF15/FEM1A/SKP1/FBXL21/KLHL3/CDC23/KLHL9/DCAF12/CDC26/FEM1C/KLHDC2/DCAF4/COMMD1/UBE2C/ELOC/ANAPC15/DDB2/FBXO6/FBXO2/KLHL21/KLHL20/CACYBP/KLHL12/FBXW7/ANAPC10/UBE2S/SPOP/CDC27/ANAPC11/FBXO4/FBXL2/CRBN/KLHDC3/FBXO9/CCNF/KCTD13/FBXL15/ANAPC16/ZSWIM8/DDB1/KLHL13	48	4783
CC	GO:0031902	late endosome membrane	0.0100355	48/4802	0.825937	0.999933	0.999933	CHMP2B/RNF13/ATG9A/LAMTOR2/LAMTOR5/TMEM59/TMEM106B/WDR91/CD63/MICALL1/LAMTOR3/MVB12A/UBXN6/SLC1A1/SLC39A14/TMEM30A/CHMP4A/SLC30A4/AP5M1/VTI1B/CHMP3/VAMP8/SLC30A3/RHOB/LAPTM4A/VPS16/VPS28/LAPTM4B/PIP4P2/LAMTOR1/MR1/PLD3/CD300LG/HGS/NSG2/VPS33B/ARL8B/ABHD6/RAB7A/CHMP1B/RAB27B/VPS4B/CDIP1/LAMTOR4/TSPAN15/SLC29A3/CYB561A3/VAMP7	48	4783
CC	GO:1905369	endopeptidase complex	0.0100355	48/4802	0.825937	0.999933	0.999933	PSMD2/PSMB4/PSMD4/PSMA5/PIGK/PSMB2/SEM1/PSMC2/PSMA2/RAD23A/RAD23B/PSMD5/PSMB1/PSMC6/PSME2/PSME1/PSMB5/PSMA3/HTRA2/PSME4/PSMD13/PSMB7/ADRM1/PSMA7/PSMF1/PSMA1/PAAF1/UCHL5/PSMD9/PSMB10/PSMD7/PSMD8/PSMC4/PLAUR/PSMD11/PIGS/PSMB6/PSMB3/PSMD3/PSMC5/PSMD12/PSMA4/PSMA6/PSMD6/PSMB8/PSMB9/USP14/MBL2	48	4783
CC	GO:0005815	microtubule organizing center	0.039724	191/4802	0.826657	0.999933	0.999933	CCT8/IFT57/SPICE1/CEP19/TBCCD1/CAMK2N2/MLF1/OLA1/HNMT/ARMC9/YTHDF2/AUNIP/CLIC4/CDC42/CFAP126/PSMB4/MLLT11/ODF2L/USP33/TEKT2/HEPACAM2/GNAI1/SNX10/CAMK2B/CEP41/TMUB1/CEP290/CCDC65/EEF1AKMT3/CDK2/WASHC1/CBY1/ATF4/TTLL1/RAB28/CCDC124/MVB12A/RAB8A/PRKACA/PIN1/ODAD3/UBXN6/FSD1/PHAX/CSNK1A1/SLF1/CEP44/TEK/DCAF12/DNAI1/DCTN3/ERCC6L2/ALDOB/RPS7/MARCKS/CFAP206/EZR/TCP1/CEP43/BBS4/PSMB5/AJUBA/RAD51/PCLAF/AT…	190	4783
CC	GO:0016323	basolateral plasma membrane	0.00982647	47/4802	0.82925	0.999933	0.999933	SLC51A/CLDN1/ATP1B3/SLC4A10/EPB41/WASF2/RHBG/ATP1A1/PLPP3/AQP1/AQP2/MYO1A/PKD2/SLC4A4/LDLR/TEK/ANXA1/SLC39A14/B4GALT1/AQP3/EZR/SLC22A1/SLC51B/TSHR/ATP6V1B1/SPEF1/SLC43A3/DSTYK/NOD2/MYO1D/SLC46A1/CLDN7/CD300LG/CTNNB1/SLC22A7/FLOT1/AQP4/SLC14A1/UMOD/IDE/CHRM3/SLC22A6/SLC22A9/CD81/PDZD11/MSN/S100G	47	4783
CC	GO:0045211	postsynaptic membrane	0.00982647	47/4802	0.82925	0.999933	0.999933	CHRNA1/CHRND/CHRNG/ADCY1/CHRM2/TMUB1/LIN7A/FAIM2/CHRNA3/CLSTN3/GABRA2/GABRA4/GABRB1/PDLIM4/ABHD17A/GABRB2/GABRA1/GABRG2/SIGMAR1/F2R/LRRTM1/SNTA1/LIN7C/CHRM4/KCNH1/GLRB/CBLN1/LRFN3/LIN7B/CHRNE/CHRNB1/GABRP/GABRA5/ABHD17C/CHRNA7/CHRNA5/CHRNB4/CTNNB1/LHFPL4/ABHD6/DAG1/CACNG3/ATAD1/CHRM3/KCNMA1/GABRA3/ATP6AP2	47	4783
CC	GO:0048471	perinuclear region of cytoplasm	0.0388877	187/4802	0.832331	0.999933	0.999933	SYNJ1/APOD/ADIPOQ/PIK3CA/MX1/S100B/CYFIP1/FAM168B/PRKRA/INHBB/ITM2C/LAPTM5/CLIC4/CAPZB/RAP1A/SLC30A7/USP33/RAB3B/TSPAN1/CAV2/INHBA/OPN1SW/MTPN/DNAJB6/TARBP2/AQP2/ARF3/HSP90B1/DNM1L/PLCZ1/M6PR/PICK1/WBP2NL/ATXN10/EIF4E/SNCA/USO1/FBXL5/MRFAP1L1/ARF1/SNAP47/PRKACA/EIF3G/ACTL9/PDLIM4/SRFBP1/RACK1/STING1/ANXA6/CLINT1/SH3RF1/HMGB2/CTSB/CLU/RPS6/CCIN/ANP32B/DMTN/DNAJA1/SMRP1/DCTN3/CYLC2/MYO6/CYB5R4/ENPP…	186	4783
CC	GO:0000776	kinetochore	0.00961739	46/4802	0.832576	0.999933	0.999933	CHMP2B/SPC25/PMF1/MEAF6/SEPTIN2/DYNC1I1/SEPTIN7/CENPM/SPC24/CSNK1A1/DCTN3/CHMP4A/PSEN1/GPATCH11/SKA3/SS18L1/HSF1/FBXO28/H3-3A/PSEN2/CENPS/PPP1CC/DYNLL1/CENPN/KIF2B/TEX14/SKA2/MIS12/AURKB/CENPX/BIRC5/NUP85/SPDL1/CENPH/SEC13/SEH1L/SKA1/PLK1/ZWINT/CENPU/DCTN6/ANAPC16/SEPTIN6/PHF6/ERCC6L/SMC1A	46	4783
CC	GO:0000779	condensed chromosome, centromeric region	0.00961739	46/4802	0.832576	0.999933	0.999933	CHMP2B/SPC25/PMF1/MEAF6/SEPTIN2/DYNC1I1/SEPTIN7/CENPM/SPC24/CSNK1A1/DCTN3/CHMP4A/PSEN1/GPATCH11/SKA3/SS18L1/HSF1/FBXO28/H3-3A/PSEN2/CENPS/PPP1CC/DYNLL1/CENPN/KIF2B/TEX14/SKA2/MIS12/AURKB/CENPX/BIRC5/NUP85/SPDL1/CENPH/SEC13/SEH1L/SKA1/PLK1/ZWINT/CENPU/DCTN6/ANAPC16/SEPTIN6/PHF6/ERCC6L/SMC1A	46	4783
CC	GO:0030017	sarcomere	0.00961739	46/4802	0.832576	0.999933	0.999933	DES/LRRC39/DNAJB6/PYROXD1/PPP3CA/TMOD1/FBP2/CAVIN4/HOMER1/MYH7/CAPN3/FBXL22/TPM1/SCN3B/ACTN1/FHL2/TRIM54/FKBP1B/ADPRHL1/FKBP1A/FBXO32/ILK/ATP2B4/MYL2/TNNI3/MYH2/TCAP/KRT19/JUP/SMN2/CFL2/ASB2/CTNNB1/TNNC1/MYOM1/MYL12A/MYL12B/HSPB1/ACTA2/ANKRD1/PDLIM1/GLRX3/ACTA1/GGPS1/ACTN3/MTM1	46	4783
CC	GO:0031966	mitochondrial membrane	0.0742212	357/4802	0.836565	0.999933	0.999933	MRPS6/ATP5PO/ATP5PF/NDUFB4/FAM162A/BDH1/DNAJC19/NDUFB5/MRPL47/MRPS22/MRPL3/NDUFV3/ATP5MC3/NDUFB3/NDUFS1/ATG9A/MRPL44/MFF/AK2/IFI6/ALPL/PLA2G2A/SDHB/SDHC/NDUFS2/MRPL24/MSTO1/DAP3/THEM4/MRPL9/PI4KB/MRPS21/HSD3B1/ATP5PB/SLC25A24/SH3GLB1/ACADM/OMA1/MRPL37/CPT2/MRPS15/NDUFA10/NDUFA4/SLC25A40/MRPL32/NDUFA5/CHCHD3/NDUFB2/MRPS33/MRPL42/NDUFA12/ATP5MC2/LETMD1/COX14/SHMT2/ATP5F1B/SLC25A3/DNM1L/MRPS35/LDHB/…	355	4783
CC	GO:0000922	spindle pole	0.00919925	44/4802	0.839267	0.999933	0.999933	CEP19/TBCCD1/AUNIP/PSRC1/DYNC1I1/PPP2CA/CEP44/SPAST/CKAP2L/YPEL5/ODF2/TPT1/RAE1/AURKA/FAM110A/TPX2/MAPRE1/FAM83D/HSF1/RAD21/TMEM201/KLHL21/UNC119/TUBG1/SPDL1/KIF2A/CTNNB1/POC1A/EFHC1/CETN1/HAUS1/VPS4B/UMOD/PLK1/SBDS/SMC3/ABRAXAS2/BCCIP/PPP2CB/MAP10/BRCC3/IKBKG/UXT/SMC1A	44	4783
CC	GO:0031901	early endosome membrane	0.00919925	44/4802	0.839267	0.999933	0.999933	SNX4/RAB5A/TMEM163/SNX27/NAPEPLD/CFTR/WDR91/RAB21/WASHC1/UBXN6/SH3GL1/PDLIM4/MARCHF3/SNX2/PLPP2/SLC1A1/ANXA1/SLC39A14/TMEM30A/STX7/SNX1/VTI1B/PSEN1/VAMP8/LAMP5/SNX5/SYNDIG1/MTMR2/NEU3/MR1/KCNH1/SLC15A4/SNX20/PLD3/LLGL1/RAB5C/HGS/NSG2/VPS33B/SNX8/TMEM184A/RAB4A/EHD1/MMGT1	44	4783
CC	GO:0055037	recycling endosome	0.00919925	44/4802	0.839267	0.999933	0.999933	APP/AMOTL2/ACKR4/ATG9A/GPR161/ACKR1/RAB13/RNF11/CFTR/TMUB1/AQP2/WASHC1/MICALL1/RAB8A/RAB11B/PDLIM4/SLC1A1/STX7/RAB11A/VTI1B/VIPAS39/VAMP8/COMMD1/LAMP5/ITGB1/TMEM230/SLC39A4/BACE1/TPP1/NEU3/RAN/PLA2G3/ACAP1/TUBG1/VPS33B/ABHD17C/PRPH2/RABGEF1/ZFYVE27/RAB4A/KCNK1/EHD1/VPS51/RAP2C	44	4783
CC	GO:0150034	distal axon	0.00919925	44/4802	0.839267	0.999933	0.999933	APP/CXADR/GAP43/CASR/RAB5A/GAD1/SLC4A10/PTPRN/COPG2/CDK5/FKBP4/SNCA/ADGRL1/DNM2/SIGMAR1/ABITRAM/MICAL1/NDRG2/ANG/PSEN1/LRRTM1/AAK1/LAMP5/SNAP25/STMN3/ZPR1/TPRG1L/TUBB3/CYTH2/CDK5R1/ACTG1/BASP1/EXOC3/CIB1/PACSIN1/HSP90AB1/DTNBP1/PRKCB/ACTB/ZFYVE27/GPM6A/EXOC8/KCNMA1/CFL1	44	4783
CC	GO:0005794	Golgi apparatus	0.073594	354/4802	0.839475	0.999933	0.999933	TMEM50B/ST3GAL6/AHSG/ECE2/RNF13/COPB2/RAB6B/UBA5/ATP2C1/PSMG1/PROC/DBI/ATG9A/PTPRN/RESP18/WDFY1/PNRC2/CDC42/TMCO1/B4GALT3/COPA/TMEM79/GBA1/C3H1orf43/RAB13/PI4KB/GOLPH3L/GPR89A/PHTF1/WDR77/DRAM2/TMEM167B/CLCC1/SLC30A7/SLC35A3/SH3GLB1/USP33/SLC35D1/LEPROT/PLPP3/TMEM59/RAB3B/POMGNT1/SLC2A1/PPT1/SCLY/HEPACAM2/SGCE/CD36/NAPEPLD/COG5/CAV1/CAV2/PLEKHA8/NPY/IGFBP1/YKT6/CDK13/FAM3C/GARIN1B/CALU/NOS3/RHEB/…	352	4783
CC	GO:0000315	organellar large ribosomal subunit	0.00899017	43/4802	0.842631	0.999933	0.999933	MRPL47/MRPL3/MRPL44/MRPL24/MRPL9/MRPL37/MRPL32/MRPL42/MRPL51/MRPL55/MPV17L2/MRPL34/MRPL4/MRPL54/MRPL22/MRPL50/MRPL18/MRPL52/MRPL30/MRPL53/MRPL19/MRPL35/MRPL33/MRPL57/MRPL15/MRPL13/MRPL17/MRPL48/MRPL16/MRPL20/MRPL27/MRPL10/MRPL45/MRPL12/MRPL58/MRPL46/MRPL2/MRPL14/MRPL28/MRPL43/MRPL49/MRPL11/MRPL21	43	4783
CC	GO:0000502	proteasome complex	0.00899017	43/4802	0.842631	0.999933	0.999933	PSMD2/PSMB4/PSMD4/PSMA5/PSMB2/SEM1/PSMC2/PSMA2/RAD23A/RAD23B/PSMD5/PSMB1/PSMC6/PSME2/PSME1/PSMB5/PSMA3/PSME4/PSMD13/PSMB7/ADRM1/PSMA7/PSMF1/PSMA1/PAAF1/UCHL5/PSMD9/PSMB10/PSMD7/PSMD8/PSMC4/PSMD11/PSMB6/PSMB3/PSMD3/PSMC5/PSMD12/PSMA4/PSMA6/PSMD6/PSMB8/PSMB9/USP14	43	4783
CC	GO:0005762	mitochondrial large ribosomal subunit	0.00899017	43/4802	0.842631	0.999933	0.999933	MRPL47/MRPL3/MRPL44/MRPL24/MRPL9/MRPL37/MRPL32/MRPL42/MRPL51/MRPL55/MPV17L2/MRPL34/MRPL4/MRPL54/MRPL22/MRPL50/MRPL18/MRPL52/MRPL30/MRPL53/MRPL19/MRPL35/MRPL33/MRPL57/MRPL15/MRPL13/MRPL17/MRPL48/MRPL16/MRPL20/MRPL27/MRPL10/MRPL45/MRPL12/MRPL58/MRPL46/MRPL2/MRPL14/MRPL28/MRPL43/MRPL49/MRPL11/MRPL21	43	4783
CC	GO:0005881	cytoplasmic microtubule	0.00899017	43/4802	0.842631	0.999933	0.999933	ARL6/SERP1/EFHB/CFAP210/CFAP126/CFAP141/CFAP276/TEKT2/RIBC2/TEKTIP1/REEP2/CFAP95/FAM166B/SPAG8/CFAP206/PACRG/MNS1/PIERCE2/TMEM214/PIERCE1/TPT1/ENKUR/MAPRE1/NME7/CFAP107/CYLD/CFAP20/ENKD1/TEKT1/CFAP52/TEKT3/TUBG1/TUBG2/DCXR/BIRC5/SELENOS/CFAP161/EFHC1/CFAP53/TEKT4/ARL3/MAP10/EFHC2	43	4783
CC	GO:0030662	coated vesicle membrane	0.00899017	43/4802	0.842631	0.999933	0.999933	ATP6V1A/COPB2/COPA/ATP6V0B/ATP6V1F/ATP6V0E2/COPZ1/ATP6V1E1/COPE/AP1M1/AP1M2/CLTB/REEP6/SEC24A/CLTA/STX17/ATP6V1B2/AP3B1/ATP6V1D/ATP6V1H/ATP6V1C1/ARCN1/KLHL12/ATP6V0D1/AP2S1/KDELR1/CLTC/AP2B1/RNASEK/ATP6V0A1/SEC23A/DBNL/SCAP/COPG1/ATP6V1G2/ATP6V0C/AP1S1/KDELR2/AP2A2/VMA21/ATP6AP1/ATP6AP2/AP1S2	43	4783
CC	GO:0000228	nuclear chromosome	0.0087811	42/4802	0.846008	0.999933	0.999933	ORC4/MCM6/ZRANB3/NIFK/ORC2/HORMAD1/ORC1/POLD2/CPSF6/SYCP3/MCM5/NCAPH2/EXOSC9/POLE3/MMS22L/ORC3/RAD51/POLE2/POLE4/ETAA1/PCNA/GINS1/TONSL/RRS1/RAD21/POLD3/H3-3A/PARP1/DHX9/SMARCB1/GINS3/RUVBL2/POLD1/TUBG1/SIRT7/MCM3/PLK1/FKBP6/MCM7/GINS4/POLA2/POLD4	42	4783
CC	GO:0090575	RNA polymerase II transcription regulator complex	0.0087811	42/4802	0.846008	0.999933	0.999933	ERCC3/TAF12/S100A10/NFE2/MAFF/JUNB/GTF2F1/TAF7/HAND1/CCNH/CREB3/ASCC3/TBPL1/GTF2H5/TBP/FOS/BATF/MED27/MED22/TFDP1/MYC/CEBPD/MED30/NR1H3/GTF2H3/ERCC2/CRX/DBP/MED25/NR1H2/MED31/MED9/MAFG/GTF2H2/MED10/CTNNB1/TADA3/HYAL2/NFYA/TAF8/GTF2E2/DRAP1	42	4783
CC	GO:0030055	cell-substrate junction	0.00857203	41/4802	0.849397	0.999933	0.999933	ITGAV/ITGB6/TADA1/PRUNE1/BCAR3/USP33/CAV2/TES/ITGA5/PIK3R2/ANXA6/TEK/WASF1/ACTN1/THSD1/ITGB1/MAPRE1/RDX/REXO2/ARL14EP/ATP6V0A2/MAPK1/VASP/SLC6A4/GRB7/TNS4/ACTG1/ZFYVE21/LIMD1/ATAT1/MAPRE2/TRIP6/ACTB/COL17A1/DLC1/RHOU/PAK1/ARL2/CFL1/ACTN3/MSN	41	4783
CC	GO:0043235	receptor complex	0.00857203	41/4802	0.849397	0.999933	0.999933	ITGB5/ITGB2/CALCRL/ITGAV/CHRNA1/ITGB6/ACVR1/GPBAR1/CHRND/IL12RB2/CHRNA3/TLR10/GABRB1/LDLR/CSF2/CD14/ADRB2/GABRB2/GABRA1/GABRG2/TGFBR1/TLR4/HTRA2/FSHR/ITGB1/LY96/TNFRSF11B/TRAF6/NR1H3/CD79A/CHRNB1/CHRNA7/CHRNA5/ABHD6/GNAT1/RHO/HSP90AB1/CACNG3/ITGAL/ADRA2A/ADRB3	41	4783
CC	GO:0005925	focal adhesion	0.00836295	40/4802	0.8528	0.999933	0.999933	ITGAV/ITGB6/TADA1/PRUNE1/BCAR3/USP33/CAV2/TES/ITGA5/PIK3R2/ANXA6/TEK/WASF1/ACTN1/THSD1/ITGB1/MAPRE1/RDX/REXO2/ARL14EP/ATP6V0A2/MAPK1/VASP/SLC6A4/GRB7/TNS4/ACTG1/ZFYVE21/LIMD1/ATAT1/MAPRE2/TRIP6/ACTB/DLC1/RHOU/PAK1/ARL2/CFL1/ACTN3/MSN	40	4783
CC	GO:0036064	ciliary basal body	0.00836295	40/4802	0.8528	0.999933	0.999933	IFT57/CEP19/MLF1/ARMC9/CFAP126/PSMB4/ODF2L/CEP41/CCDC65/TTLL1/RAB28/RAB8A/PIN1/ODAD3/CSNK1A1/CFAP206/EZR/DYNC2LI1/GLE1/ENTR1/SSNA1/AURKA/TTLL9/MAPRE1/C15H11orf97/INTU/IQCD/CDK10/GAS8/CYLD/CFAP20/B9D2/IFT20/TUBG1/POC1A/TBC1D7/RABEP2/FANK1/CETN2/EFHC2	40	4783
CC	GO:0062023	collagen-containing extracellular matrix	0.00836295	40/4802	0.8528	0.999933	0.999933	COL4A4/COL11A1/F3/GPC1/WNT2/RARRES2/LUM/DCN/COL2A1/MGP/VWF/ADAMTS2/RELL2/SPARC/VCAN/CLU/LOXL2/OMD/IMPG1/THBS4/ANG/ANXA2/FBN1/COL4A1/COL4A2/FMOD/PRELP/MYOC/VWA1/MFAP4/COCH/FBLN5/TINAG/COL11A2/ZP2/ELN/ZP3/COL17A1/SFRP1/NDP	40	4783
CC	GO:0072686	mitotic spindle	0.00836295	40/4802	0.8528	0.999933	0.999933	NUDC/CDC42/HEPACAM2/ODAM/TUBB4A/NEIL2/YPEL5/AGBL5/TUBB4B/SKA3/RAE1/AURKA/MAPRE1/FAM83D/HSF1/PYCR3/RPS3/DYNLL1/LIMK2/MAPK1/TUBB3/LSM14A/CLTC/TADA2A/FLCN/TUBG1/TPPP/NGRN/TADA3/TUBB/TUBB6/HAUS1/PLK1/SMC3/BCCIP/MAP10/CDK1/TAF1D/IKBKG/SMC1A	40	4783
CC	GO:0005777	peroxisome	0.00815388	39/4802	0.856216	0.999933	0.999933	MFF/HMGCL/PEX19/PEX11B/HAO2/SCP2/DNM1L/FAR2/PEX5/STING1/HSDL2/DDO/HMGCR/DHRS4/MGAT4A/XDH/PEX13/ACBD5/PHYH/VIM/IDI1/RIDA/PEX16/MTARC2/PXMP2/MVK/ACOX1/PEX11A/IDH2/PTGR3/MPV17L/MARF1/FIS1/ATAD1/PAOX/GNPAT/TMEM135/PRDX5/TMEM35A	39	4783
CC	GO:0005814	centriole	0.00815388	39/4802	0.856216	0.999933	0.999933	SPICE1/CEP19/ARMC9/ODF2L/CEP41/CEP290/WASHC1/CBY1/RAB8A/ODAD3/CEP44/CEP43/BBS4/ODF2/GLE1/SSNA1/AURKA/CIBAR1/PLK4/INTU/RAN/RILPL1/PLA2G3/CIBAR2/CFAP20/CCDC113/IFT20/TUBG1/BIRC5/POC1A/ROCK1/NUBP2/CCNF/TEDC2/NUBP1/PLK1/PPP1R35/BCCIP/CETN2	39	4783
CC	GO:0042579	microbody	0.00815388	39/4802	0.856216	0.999933	0.999933	MFF/HMGCL/PEX19/PEX11B/HAO2/SCP2/DNM1L/FAR2/PEX5/STING1/HSDL2/DDO/HMGCR/DHRS4/MGAT4A/XDH/PEX13/ACBD5/PHYH/VIM/IDI1/RIDA/PEX16/MTARC2/PXMP2/MVK/ACOX1/PEX11A/IDH2/PTGR3/MPV17L/MARF1/FIS1/ATAD1/PAOX/GNPAT/TMEM135/PRDX5/TMEM35A	39	4783
CC	GO:0097729	9+2 motile cilium	0.00815388	39/4802	0.856216	0.999933	0.999933	IQCG/ATP1B3/RAP1A/SPATA6/SEPTIN2/IFT27/SCNN1A/WBP2NL/CABS1/PRKACA/CATSPERD/DNAI1/PACRG/TPPP2/GARIN2/ODF2/ENKUR/SPEF1/ODF1/ATP2B4/GAS8/GABARAP/CFAP52/TEKT3/ODAD4/LYZL6/SLC9A3R1/PRKAR1A/LYZL4/RHO/RSPH9/TEKT4/SEPTIN12/CCDC172/DEFB1/TOMM20/VDAC2/SPATA19/CETN2	39	4783
CC	GO:0001726	ruffle	0.0079448	38/4802	0.859644	0.999933	0.999933	S100B/RAB5A/CYFIP1/FAP/VIL1/THEM4/PDXP/SPRY4/ATP6V1B2/TLR4/EEF1A1/MYO6/EZR/ACTN1/CAPG/ITGB1BP1/SPRY2/ITGB1/SNX5/PLCG1/RPS3/MYO1C/NME2/NME1/BAIAP2/SLC9A3R1/MYO10/CIB1/DBNL/RHOA/PACSIN1/AIF1/ROCK1/PSD/PAK1/RASGRP2/CFL1/MTM1	38	4783
CC	GO:0098984	neuron to neuron synapse	0.0079448	38/4802	0.859644	0.999933	0.999933	KPNA1/TMEM108/CAMK2N1/LRRC7/ADCY1/CDK5/LIN7A/PICK1/ARF1/DNM2/ABHD17A/SIGMAR1/FYN/INSYN1/ADAM10/CRIPT/SLC30A3/NCS1/SYNDIG1/FABP5/YWHAZ/CALB1/BACE1/RPS25/RPS3/LIN7C/KCNH1/CABP1/LIN7B/CDK5R1/RNF112/RPL38/ABHD17C/CTNNB1/DTNBP1/CACNG3/GNG3/ARHGEF9	38	4783
CC	GO:0099572	postsynaptic specialization	0.0079448	38/4802	0.859644	0.999933	0.999933	KPNA1/TMEM108/CHRNA1/CHRND/CAMK2N1/LRRC7/ADCY1/CDK5/LIN7A/PICK1/ARF1/DNM2/ABHD17A/SIGMAR1/FYN/INSYN1/ADAM10/CRIPT/LRRTM1/NCS1/SYNDIG1/FABP5/RPS25/RPS3/LIN7C/KCNH1/CABP1/LIN7B/CDK5R1/CHRNB1/RNF112/RPL38/ABHD17C/CTNNB1/DTNBP1/CACNG3/GNG3/ARHGEF9	38	4783
CC	GO:0016604	nuclear body	0.0342881	165/4802	0.8628	0.999933	0.999933	NFKBIZ/FYTTD1/LSG1/RSRC1/DHX36/U2AF1/SUMO3/NR4A2/SUMO1/S100PBP/SH3BGRL3/HP1BP3/CELF3/VPS72/SCNM1/PRPF3/RBM8A/GADD45A/MAGOH/TOE1/PPIH/CDK13/NR2C1/TARBP2/DAZAP2/CPSF6/CDK2/CREBL2/CBY1/ATF4/PPARGC1A/COPS4/ABRAXAS1/PRKACA/PIN1/TBXA2R/HMG20B/PHAX/NHP2/CDC25C/CSNK1A1/SLU7/MEF2C/CREB3/SMU1/ABITRAM/PRPF4/HACE1/ASCC3/SRP19/THOC3/SNAPC5/ARIH1/PABPN1/APEX1/OSGEP/RAD51/KLHDC2/ICE2/HIF1A/SNW1/ZC3H14/DUSP11/GE…	164	4783
CC	GO:0005684	U2-type spliceosomal complex	0.00752666	36/4802	0.86654	0.999933	0.999933	RBM8A/PRPF38A/PPIE/LSM5/LSM8/SNRPF/MAGOHB/SNU13/LSM4/SF3A2/SMU1/PRPF4/SF3B5/SNW1/SNRPB/PRPF6/CWC15/SNRPE/PLRG1/TFIP11/SF3A1/SF3B3/SNRPD2/CASC3/EFTUD2/EIF4A3/CWC27/MFAP1/LSM3/SNRPC/PPIL1/CDC5L/SNRPD1/BUD31/PRPF19/RNF113A	36	4783
CC	GO:0030672	synaptic vesicle membrane	0.00731758	35/4802	0.870008	0.999933	0.999933	TMEM163/SLC6A17/RAB3B/ATP6V1F/ATP6V0E2/SYT1/DNM1L/GAPDH/VAMP1/ATP6V1E1/SNCA/RAB11B/SEPTIN8/ATP6V1B2/SLC30A3/LAMP5/ATP6V1C1/TPRG1L/SVOP/ZNRF1/SLC17A7/VAMP2/ATP6V0A1/SYNGR2/SCAMP5/CPLX3/ATP6V1G2/DTNBP1/RAB26/ATP6V0C/STX1A/SLC17A6/ATP6AP1/SYP/ATP6AP2	35	4783
CC	GO:0090734	site of DNA damage	0.00731758	35/4802	0.870008	0.999933	0.999933	RNF168/ACTR3/SMARCAL1/ARPC2/AUNIP/CHD1L/ADPRS/NABP2/SMARCAD1/SLF1/HPF1/VCP/INIP/CGAS/MMS22L/UFL1/RAD51/ACTR2/APLF/SAMHD1/TONSL/RNF169/DDB2/PARP1/ARPC5/ARPC3/TP53/WRAP53/SIRT7/ARPC4/RNF8/OARD1/RNF138/ARPC1A/PRPF19	35	4783
CC	GO:0099501	exocytic vesicle membrane	0.00731758	35/4802	0.870008	0.999933	0.999933	TMEM163/SLC6A17/RAB3B/ATP6V1F/ATP6V0E2/SYT1/DNM1L/GAPDH/VAMP1/ATP6V1E1/SNCA/RAB11B/SEPTIN8/ATP6V1B2/SLC30A3/LAMP5/ATP6V1C1/TPRG1L/SVOP/ZNRF1/SLC17A7/VAMP2/ATP6V0A1/SYNGR2/SCAMP5/CPLX3/ATP6V1G2/DTNBP1/RAB26/ATP6V0C/STX1A/SLC17A6/ATP6AP1/SYP/ATP6AP2	35	4783
CC	GO:0005802	trans-Golgi network	0.00710851	34/4802	0.873488	0.999933	0.999933	ATP2C1/ATG9A/TMEM79/GBA1/RAB13/GOLPH3L/PLPP3/PLEKHA8/LGR5/ARL1/GPR108/TGFBI/CLINT1/FUT9/DPY30/FUT7/SNAP25/TMEM230/ARFRP1/GNAS/RGS20/BPNT2/ARFGEF1/FUT4/BACE1/RAB7B/KLHL20/SLC2A4/LLGL1/NSG2/CORO7/AP4M1/RAB30/YIPF6	34	4783
CC	GO:0014069	postsynaptic density	0.00710851	34/4802	0.873488	0.999933	0.999933	KPNA1/TMEM108/CAMK2N1/LRRC7/ADCY1/CDK5/LIN7A/PICK1/ARF1/DNM2/ABHD17A/SIGMAR1/FYN/INSYN1/ADAM10/CRIPT/NCS1/SYNDIG1/FABP5/RPS25/RPS3/LIN7C/KCNH1/CABP1/LIN7B/CDK5R1/RNF112/RPL38/ABHD17C/CTNNB1/DTNBP1/CACNG3/GNG3/ARHGEF9	34	4783
CC	GO:0031225	anchored component of membrane	0.00710851	34/4802	0.873488	0.999933	0.999933	CPO/ALPI/ALPL/RHBG/RAB3B/GPC1/GLIPR1L1/CNTN1/LYPD8/CD14/GFRA2/NT5E/VNN1/PRNP/PRND/DNAJC5/LY6H/LY6D/CDH13/DPEP1/NOD2/PLAUR/SPACA4/CA4/CPLX3/HYAL2/LY6G6C/RAB26/UMOD/ACHE/SPRN/ENPP6/OPCML/NTM	34	4783
CC	GO:0032279	asymmetric synapse	0.00710851	34/4802	0.873488	0.999933	0.999933	KPNA1/TMEM108/CAMK2N1/LRRC7/ADCY1/CDK5/LIN7A/PICK1/ARF1/DNM2/ABHD17A/SIGMAR1/FYN/INSYN1/ADAM10/CRIPT/NCS1/SYNDIG1/FABP5/RPS25/RPS3/LIN7C/KCNH1/CABP1/LIN7B/CDK5R1/RNF112/RPL38/ABHD17C/CTNNB1/DTNBP1/CACNG3/GNG3/ARHGEF9	34	4783
CC	GO:0000428	DNA-directed RNA polymerase complex	0.00689944	33/4802	0.876982	0.999933	0.999933	ERCC3/TAF12/RPAP2/POLR2F/POLR3H/GTF2F1/POLR2E/TAF7/CCNH/TBPL1/GTF2H5/TBP/RPAP1/POLR2M/POLR3F/POLR2K/GTF2H3/POLR2C/POLR2I/PAF1/ERCC2/GTF2H2/SKIC8/TADA3/TAF8/RPRD1A/POLR3K/POLR2J/PRIMPOL/GTF2E2/POLR2G/POLA2/POLR2L	33	4783
CC	GO:0005788	endoplasmic reticulum lumen	0.00689944	33/4802	0.876982	0.999933	0.999933	POGLUT1/PDIA5/DNAJB11/TXNDC12/CALU/PDIA4/OS9/RDH5/HSP90B1/ERP27/COLGALT1/CALR3/CALR/SIL1/MZB1/CLU/ERP44/PPIB/TOR2A/CERCAM/P4HA3/SERPINH1/ERP29/SDF2L1/RCN3/FKBP10/P4HB/PDIA3/SUMF1/MANF/PRL/SUMF2/P4HA1	33	4783
CC	GO:0005795	Golgi stack	0.00689944	33/4802	0.876982	0.999933	0.999933	ATP2C1/B4GALT3/GOLPH3L/GPR89A/SLC30A7/FUT6/SAR1B/GCNT1/B4GALT1/HACE1/ATL1/FUT8/ST6GAL2/GGTA1/NSFL1C/FUT4/PSENEN/SEC1/FUT2/FUT1/LLGL1/NSG2/VRK1/TMEM115/PRPH2/GALNT1/RAB27B/NAGPA/GAL3ST4/GOLGA7/RAB30/GAL3ST3/YIPF6	33	4783
CC	GO:0030880	RNA polymerase complex	0.00689944	33/4802	0.876982	0.999933	0.999933	ERCC3/TAF12/RPAP2/POLR2F/POLR3H/GTF2F1/POLR2E/TAF7/CCNH/TBPL1/GTF2H5/TBP/RPAP1/POLR2M/POLR3F/POLR2K/GTF2H3/POLR2C/POLR2I/PAF1/ERCC2/GTF2H2/SKIC8/TADA3/TAF8/RPRD1A/POLR3K/POLR2J/PRIMPOL/GTF2E2/POLR2G/POLA2/POLR2L	33	4783
CC	GO:0036126	sperm flagellum	0.00689944	33/4802	0.876982	0.999933	0.999933	IQCG/ATP1B3/RAP1A/SPATA6/SEPTIN2/IFT27/SCNN1A/WBP2NL/CABS1/PRKACA/CATSPERD/PACRG/TPPP2/GARIN2/ODF2/ENKUR/ODF1/ATP2B4/GAS8/GABARAP/TEKT3/LYZL6/SLC9A3R1/PRKAR1A/LYZL4/RHO/TEKT4/SEPTIN12/CCDC172/DEFB1/TOMM20/VDAC2/SPATA19	33	4783
CC	GO:0140534	endoplasmic reticulum protein-containing complex	0.00689944	33/4802	0.876982	0.999933	0.999933	SPTSSB/GET1/DDOST/PIGK/GET3/PRKCSH/FAF2/MZB1/SPTLC1/DAD1/EMC4/EMC7/PPIB/PIGH/DPM2/FKBP1A/DERL1/EMC2/PIGC/EMC8/EMC10/PIGS/EMC6/ORMDL3/SEC11A/SPTSSA/EMC3/TUSC3/STT3A/SRPRA/TMEM258/UBXN1/MMGT1	33	4783
CC	GO:0031674	I band	0.00669036	32/4802	0.88049	0.999933	0.999933	DES/DNAJB6/PPP3CA/FBP2/CAVIN4/HOMER1/CAPN3/FBXL22/SCN3B/ACTN1/FHL2/TRIM54/FKBP1B/FKBP1A/FBXO32/ATP2B4/TCAP/KRT19/JUP/SMN2/CFL2/ASB2/CTNNB1/MYL12A/MYL12B/HSPB1/ANKRD1/PDLIM1/GLRX3/GGPS1/ACTN3/MTM1	32	4783
CC	GO:0042383	sarcolemma	0.00669036	32/4802	0.88049	0.999933	0.999933	DES/ATP1A2/SGCE/CAV1/CAV2/AQP1/CACNB3/CAMK2D/PPP3CA/CAVIN4/CAPN3/ACTN1/DYSF/SLC8A1/PPP3R1/LAMP1/ITGB1/CACNB2/SLC2A5/ATP2B4/SCN1B/FXYD1/SLC2A4/CACNB1/KRT19/CACNG1/STAC/CAV3/FLOT1/CDH2/AQP4/BGN	32	4783
CC	GO:0043204	perikaryon	0.00669036	32/4802	0.88049	0.999933	0.999933	APP/GAP43/DHX36/SLC4A10/PTPRN/CDK5/PRPH/SLC2A3/CPLX1/RACK1/G3BP1/GLRA1/OPRM1/CPLX2/CPNE6/NGB/KCNB2/ZPR1/NPPA/KCNH1/SCN1B/TMEM100/MYO1D/CDK5R1/RCVRN/RNF112/SMN2/CIB1/DBNL/ROGDI/SEPTIN14/KCNK1	32	4783
CC	GO:0005783	endoplasmic reticulum	0.101192	487/4802	0.880839	0.999933	0.999933	TMEM50B/HSPA13/RPL24/UPK1B/TMEM39A/POGLUT1/PDIA5/HACD2/SLC51A/NRROS/APOD/LSG1/ADIPOQ/DNAJB11/NCEH1/SPTSSB/SSR3/SELENOT/SERP1/RNF13/UBA5/PSMG1/GET1/MX1/UBE2G2/LSS/CCDC115/PROC/ORMDL1/DHRS9/UBXN4/DBI/TSN/EEF1B2/PLCD4/ATG9A/TM4SF20/SLC9A1/PAFAH2/MACO1/DDOST/RNF186/TMCO1/MGST3/PIGM/CRABP2/SSR2/GBA1/KRTCAP2/HAX1/PI4KB/CERS2/SV2A/HSD3B1/PHTF1/CLCC1/ABCA4/TMED5/LRRC8C/PIGK/RPE65/PLPP3/SCP2/GPX7/TXNDC12/…	484	4783
CC	GO:0005581	collagen trimer	0.00648129	31/4802	0.88401	0.999933	0.999933	ADIPOQ/COL3A1/COL4A4/COL4A3/C1QB/C1QA/COL11A1/COL9A2/LUM/COL2A1/LOC511240/MGC137211/MGC137014/COLEC11/COL12A1/COL10A1/FCN1/C1QTNF9/COL4A1/COL4A2/COL11A2/COLEC12/MBL2/COL17A1/MSR1/CGN1/CL46/CL43/SFTPD/SFTPA1/EDA	31	4783
CC	GO:0030117	membrane coat	0.00648129	31/4802	0.88401	0.999933	0.999933	ARL6/COPB2/COPA/COPZ1/COPE/AP1M1/AP1M2/CLTB/SEC24A/CLTA/AP3S1/AP3B1/CHMP4A/AP5M1/DNM1/ARCN1/ARRB1/KLHL12/AP2S1/CLTC/AP2B1/AP3S2/AP4S1/SEC23A/COPG1/AP1S1/AP4M1/AP3M1/AP5B1/AP2A2/AP1S2	31	4783
CC	GO:0030426	growth cone	0.00648129	31/4802	0.88401	0.999933	0.999933	APP/CXADR/GAP43/COPG2/CDK5/FKBP4/SNCA/ADGRL1/DNM2/SIGMAR1/ABITRAM/NDRG2/ANG/PSEN1/LRRTM1/LAMP5/SNAP25/STMN3/ZPR1/TUBB3/CYTH2/CDK5R1/BASP1/EXOC3/CIB1/HSP90AB1/DTNBP1/ZFYVE27/GPM6A/EXOC8/CFL1	31	4783
CC	GO:0030427	site of polarized growth	0.00648129	31/4802	0.88401	0.999933	0.999933	APP/CXADR/GAP43/COPG2/CDK5/FKBP4/SNCA/ADGRL1/DNM2/SIGMAR1/ABITRAM/NDRG2/ANG/PSEN1/LRRTM1/LAMP5/SNAP25/STMN3/ZPR1/TUBB3/CYTH2/CDK5R1/BASP1/EXOC3/CIB1/HSP90AB1/DTNBP1/ZFYVE27/GPM6A/EXOC8/CFL1	31	4783
CC	GO:0048475	coated membrane	0.00648129	31/4802	0.88401	0.999933	0.999933	ARL6/COPB2/COPA/COPZ1/COPE/AP1M1/AP1M2/CLTB/SEC24A/CLTA/AP3S1/AP3B1/CHMP4A/AP5M1/DNM1/ARCN1/ARRB1/KLHL12/AP2S1/CLTC/AP2B1/AP3S2/AP4S1/SEC23A/COPG1/AP1S1/AP4M1/AP3M1/AP5B1/AP2A2/AP1S2	31	4783
CC	GO:0001669	acrosomal vesicle	0.00627221	30/4802	0.887544	0.999933	0.999933	CXADR/CAV1/CAV2/PRSS37/GLIPR1L1/SCNN1A/AKAP3/CABS1/PRKACA/ACTL9/ACTL7A/SPACA1/ATP6V1E2/CD46/ATP6V0A2/TSSK1B/SPACA4/SPACA3/IFT20/TMEM95/TEKT3/MFGE8/ABHD2/CLK3/SERPINA5/LYZL4/IQCF1/SEPTIN14/SPACDR/TMEM225	30	4783
CC	GO:0030018	Z disc	0.00627221	30/4802	0.887544	0.999933	0.999933	DES/DNAJB6/PPP3CA/FBP2/CAVIN4/HOMER1/CAPN3/FBXL22/SCN3B/ACTN1/FHL2/TRIM54/FKBP1B/FKBP1A/FBXO32/ATP2B4/TCAP/KRT19/JUP/SMN2/CFL2/ASB2/CTNNB1/MYL12A/MYL12B/HSPB1/PDLIM1/GLRX3/GGPS1/ACTN3	30	4783
CC	GO:0031256	leading edge membrane	0.00627221	30/4802	0.887544	0.999933	0.999933	FAP/DPP4/CDC42/THEM4/SGCE/PDXP/SPRY4/EEF1A1/MYO6/EZR/SPRY2/LAMP5/ITGB1/RPS3/CD44/VASP/MYO1D/MYO1C/NME1/CIB1/RHOA/PACSIN1/AIF1/RIPOR2/STX4/PSD/PAK1/RASGRP2/CFL1/ATP6AP2	30	4783
CC	GO:0034399	nuclear periphery	0.00627221	30/4802	0.887544	0.999933	0.999933	CLIC4/ZNF326/PAXIP1/KRT8/PHB2/MAEA/UHRF1/ANP32A/SNW1/PSPC1/VIM/PCNA/ARFGEF1/RAD21/NUP93/RUVBL2/ZNF350/TP53/ERCC8/BASP1/CFL2/PSMA6/CXXC1/PRR14/TGFB1I1/SMC3/MEN1/CFL1/SUV39H1/SMC1A	30	4783
CC	GO:0034703	cation channel complex	0.00627221	30/4802	0.887544	0.999933	0.999933	KCNAB1/KCNJ3/DPP6/CACNB3/SCNN1A/SMDT1/PKD2/CATSPERD/HSPA2/KCNIP3/FKBP1B/PTPA/CACNB2/FKBP1A/KCNQ3/KCNB2/SCN4B/KCNA4/KCNAB2/KCNH1/SCN1B/KCNJ2/CACNG1/ABHD6/CCDC51/CACNG3/KCNK1/MICU1/KCNMA1/KCNJ5	30	4783
CC	GO:0045111	intermediate filament cytoskeleton	0.00627221	30/4802	0.887544	0.999933	0.999933	BFSP2/KRTAP10-8/KRTAP12-2/S100A8/PFDN5/KRT8/KRT71/CSNK1A1/NEFM/NEFL/SLC1A4/VIM/BFSP1/HSDL1/KRT222/KRT25/KRT26/KRT27/KRT28/KRT10/KRT20/KRT40/KRTAP3-3/KRTAP3-1/KRT35/KRT19/KRT17/JUP/CLK3/INA	30	4783
CC	GO:0000139	Golgi membrane	0.0298976	144/4802	0.890416	0.999933	0.999933	TMEM50B/ST3GAL6/ECE2/RNF13/COPB2/RAB6B/ATP2C1/ATG9A/TMCO1/COPA/PI4KB/GOLPH3L/GPR89A/TMEM167B/CLCC1/SLC35A3/SH3GLB1/SLC35D1/LEPROT/PLPP3/TMEM59/POMGNT1/SLC2A1/HEPACAM2/NAPEPLD/COG5/CAV1/CAV2/YKT6/RHEB/RAB21/COPZ1/GALNT6/ARL1/CHPT1/ST8SIA1/GOLT1B/CLSTN3/TNFRSF1A/ARFGAP3/USO1/COPE/TMEM59L/MARCHF2/GPR108/AP3D1/TMED9/STING1/SLC35A4/CSNK1A1/TMEM167A/ST8SIA4/ZDHHC21/GCNT1/CREB3/DSE/HACE1/FUT9/IGF2R/GLCE…	143	4783
CC	GO:0019866	organelle inner membrane	0.0616768	297/4802	0.891001	0.999933	0.999933	MRPS6/ATP5PO/ATP5PF/NDUFB4/BDH1/TRA2B/DNAJC19/NDUFB5/MRPL47/RNF13/MRPS22/MRPL3/NDUFV3/ATP5MC3/ARL6IP6/NDUFB3/NDUFS1/MRPL44/AK2/IFI6/SDHB/SDHC/NDUFS2/MRPL24/DAP3/THEM4/MRPL9/MRPS21/ATP5PB/SLC25A24/OMA1/MRPL37/CPT2/MRPS15/NDUFA10/SUN3/NDUFA4/SLC25A40/MRPL32/NDUFA5/CHCHD3/NDUFB2/MRPS33/MRPL42/NDUFA12/ATP5MC2/LETMD1/SHMT2/NEMP1/ATP5F1B/SLC25A3/MRPS35/LDHB/PHB2/MRPL51/NDUFA9/SMDT1/NDUFA6/SCO2/CYP2U1/G…	295	4783
CC	GO:0005776	autophagosome	0.00606314	29/4802	0.891091	0.999933	0.999933	CHMP2B/ATG9A/SH3GLB1/ATG4B/PIP4K2C/WASHC1/TICAM1/STING1/STX17/ATG5/CHMP4A/TM9SF1/RUBCNL/LAMP1/TMEM230/VPS16/MAP1LC3A/TRIM21/SNAP29/GABARAPL2/MAP1LC3B/TMEM150B/VMP1/GABARAP/CALCOCO2/BECN1/GAA/RAB7A/ATP6AP2	29	4783
CC	GO:0005879	axonemal microtubule	0.00606314	29/4802	0.891091	0.999933	0.999933	ARL6/EFHB/CFAP210/CFAP126/CFAP141/CFAP276/TEKT2/RIBC2/TEKTIP1/CFAP95/FAM166B/SPAG8/CFAP206/PACRG/MNS1/PIERCE2/PIERCE1/ENKUR/NME7/CFAP107/CFAP20/TEKT1/CFAP52/TEKT3/CFAP161/EFHC1/CFAP53/TEKT4/EFHC2	29	4783
CC	GO:0009897	external side of plasma membrane	0.00606314	29/4802	0.891091	0.999933	0.999933	CTSK/S1PR1/WNT2/CD9/CXCL9/CXCL10/LDLR/IL13/CD14/GLRA1/CTSB/ANXA1/B4GALT1/ENPP3/LAMP1/PRND/TCN2/CD79A/CLPTM1/SLC2A4/HYAL2/CCR5/IL17A/FLOT1/AQP4/SCNN1B/IDE/KCNMA1/CD5	29	4783
CC	GO:0030665	clathrin-coated vesicle membrane	0.00606314	29/4802	0.891091	0.999933	0.999933	ATP6V1A/ATP6V0B/ATP6V1F/ATP6V0E2/ATP6V1E1/AP1M1/AP1M2/CLTB/REEP6/CLTA/ATP6V1B2/AP3B1/ATP6V1D/ATP6V1H/ATP6V1C1/ATP6V0D1/AP2S1/CLTC/AP2B1/RNASEK/ATP6V0A1/DBNL/ATP6V1G2/ATP6V0C/AP1S1/AP2A2/ATP6AP1/ATP6AP2/AP1S2	29	4783
CC	GO:0035861	site of double-strand break	0.00606314	29/4802	0.891091	0.999933	0.999933	RNF168/ACTR3/SMARCAL1/ARPC2/CHD1L/NABP2/SMARCAD1/SLF1/VCP/INIP/CGAS/UFL1/RAD51/ACTR2/APLF/SAMHD1/TONSL/RNF169/PARP1/ARPC5/ARPC3/TP53/WRAP53/SIRT7/ARPC4/RNF8/RNF138/ARPC1A/PRPF19	29	4783
CC	GO:0055029	nuclear DNA-directed RNA polymerase complex	0.00606314	29/4802	0.891091	0.999933	0.999933	ERCC3/TAF12/RPAP2/POLR2F/GTF2F1/POLR2E/TAF7/CCNH/TBPL1/GTF2H5/TBP/POLR2M/POLR3F/POLR2K/GTF2H3/POLR2C/POLR2I/PAF1/ERCC2/GTF2H2/SKIC8/TADA3/TAF8/RPRD1A/POLR2J/GTF2E2/POLR2G/POLA2/POLR2L	29	4783
CC	GO:0000314	organellar small ribosomal subunit	0.00585407	28/4802	0.894652	0.999933	0.999933	MRPS6/MRPS22/DAP3/MRPS21/MRPS15/MRPS33/MRPS35/MRPS18C/MRPS5/MRPS9/MRPS2/MRPS31/MRPS26/MRPS28/MRPS14/MRPS12/MRPS23/MRPS7/MRPS27/MRPS11/MRPS24/MRPS25/MRPS10/MRPS18A/MRPS18B/MRPS34/MRPS17/MRPS16	28	4783
CC	GO:0005763	mitochondrial small ribosomal subunit	0.00585407	28/4802	0.894652	0.999933	0.999933	MRPS6/MRPS22/DAP3/MRPS21/MRPS15/MRPS33/MRPS35/MRPS18C/MRPS5/MRPS9/MRPS2/MRPS31/MRPS26/MRPS28/MRPS14/MRPS12/MRPS23/MRPS7/MRPS27/MRPS11/MRPS24/MRPS25/MRPS10/MRPS18A/MRPS18B/MRPS34/MRPS17/MRPS16	28	4783
CC	GO:0005793	endoplasmic reticulum-Golgi intermediate compartment	0.00585407	28/4802	0.894652	0.999933	0.999933	RAB6B/CCDC115/TMED5/PLPP3/TMED1/MYDGF/TMED9/STING1/STX17/CHP1/TMED10/HSPA5/SURF4/HMGB1/ZDHHC20/LAMP5/ERGIC3/COPB1/SERPINH1/CNIH4/KDELR1/VMP1/STX5/SCYL1/YIF1A/VMA21/ATP6AP1/TRAPPC2	28	4783
CC	GO:0005811	lipid droplet	0.00585407	28/4802	0.894652	0.999933	0.999933	RBP1/UBE2G2/LSS/PLIN5/FAF2/PLIN2/SIGMAR1/RSAD2/SPART/RAB18/SMPD1/DGAT2/TRAF6/PISD/LIPE/ALOX15/CTDNEP1/CIDEC/RAB7A/C24H18orf32/AIFM2/TMEM135/PRPF19/BSCL2/EHD1/PNPLA2/NSDHL/IRAK1	28	4783
CC	GO:0030175	filopodium	0.00585407	28/4802	0.894652	0.999933	0.999933	CXADR/GAP43/CD302/VIL1/CDC42/CDK5/KITLG/UBE2K/B4GALT1/ABITRAM/MYO6/NGDN/ACTC1/ACTG2/SPEF1/TUBB3/VASP/ITGA3/BAIAP2/SLC9A3R1/MYO10/CIB1/RIPOR2/ACTA2/MORN4/GPM6A/ACTA1/MTM1	28	4783
CC	GO:0030667	secretory granule membrane	0.00585407	28/4802	0.894652	0.999933	0.999933	CAV1/CAV2/AQP1/SYT1/ITPR2/SNCA/ATP8A1/ANXA6/PAM/SPACA1/TMED10/VAMP8/ANXA4/DNM1/DBH/DNAJC5/CD46/CPE/SPACA3/TMEM95/TEKT3/CYB561/MFGE8/SERPINA5/TMEM184A/ANXA7/TMEM225/SYP	28	4783
CC	GO:0031985	Golgi cisterna	0.00585407	28/4802	0.894652	0.999933	0.999933	ATP2C1/B4GALT3/GOLPH3L/GPR89A/SLC30A7/FUT6/SAR1B/GCNT1/B4GALT1/HACE1/ATL1/FUT8/ST6GAL2/GGTA1/FUT4/PSENEN/SEC1/FUT2/FUT1/LLGL1/NSG2/TMEM115/GALNT1/NAGPA/GAL3ST4/RAB30/GAL3ST3/YIPF6	28	4783
CC	GO:0044853	plasma membrane raft	0.00585407	28/4802	0.894652	0.999933	0.999933	CAV1/CAV2/AQP1/NOS3/MYO1A/PRKACA/LDLR/PLPP2/ADRA1A/CAVIN4/F2R/SLC8A1/HTR2A/LAMP1/PTGIS/CAVIN3/STIM1/NEU3/SELE/MAPK1/FXYD1/LIPE/VAMP2/PRKAR1A/CTNNB1/CAV3/STX4/KCNMA1	28	4783
CC	GO:0016591	RNA polymerase II, holoenzyme	0.00564499	27/4802	0.898226	0.999933	0.999933	ERCC3/TAF12/RPAP2/POLR2F/GTF2F1/POLR2E/TAF7/CCNH/TBPL1/GTF2H5/TBP/POLR2M/POLR2K/GTF2H3/POLR2C/POLR2I/PAF1/ERCC2/GTF2H2/SKIC8/TADA3/TAF8/RPRD1A/POLR2J/GTF2E2/POLR2G/POLR2L	27	4783
CC	GO:0120114	Sm-like protein family complex	0.00564499	27/4802	0.898226	0.999933	0.999933	PRPF3/LSM5/LSM8/SNRPF/STRAP/SNU13/LSM4/SF3A2/SLU7/PRPF4/GEMIN6/SNRPB/PRPF6/ARFGEF1/SNRPE/SF3A1/SNRPA/GEMIN7/SNRPD2/SNRNP70/HEXIM1/SMN2/LSM3/SNRPC/DDX39B/SNRPD1/GEMIN8	27	4783
CC	GO:0000781	chromosome, telomeric region	0.00543592	26/4802	0.901813	0.999933	0.999933	DHX36/RBBP4/NABP2/CDK2/EID3/THOC3/TOX4/RAD51/TERB2/PPP1CB/NSMCE2/H3-3A/TERF2IP/ERCC1/KASH5/RAD51D/WRAP53/TERT/THOC7/RNF8/NSMCE1/STN1/NSMCE4A/DNA2/FEN1/PPP1CA	26	4783
CC	GO:0005882	intermediate filament	0.00543592	26/4802	0.901813	0.999933	0.999933	BFSP2/KRTAP10-8/KRTAP12-2/KRT8/KRT71/CSNK1A1/NEFM/NEFL/SLC1A4/VIM/BFSP1/KRT222/KRT25/KRT26/KRT27/KRT28/KRT10/KRT20/KRT40/KRTAP3-3/KRTAP3-1/KRT35/KRT19/KRT17/JUP/INA	26	4783
CC	GO:0016363	nuclear matrix	0.00543592	26/4802	0.901813	0.999933	0.999933	CLIC4/ZNF326/PAXIP1/KRT8/PHB2/MAEA/UHRF1/ANP32A/SNW1/PSPC1/VIM/ARFGEF1/RAD21/RUVBL2/ZNF350/TP53/ERCC8/BASP1/CFL2/PSMA6/CXXC1/TGFB1I1/SMC3/MEN1/CFL1/SMC1A	26	4783
CC	GO:0034708	methyltransferase complex	0.00543592	26/4802	0.901813	0.999933	0.999933	RBBP4/WDR77/SNRPF/AEBP2/METTL14/TAF7/PRMT5/ERH/DPY30/E2F6/WDR5/SNRPB/SNRPE/SNRPD2/RUVBL2/C19H17orf49/EZH1/TAF9/SNRPD1/CXXC1/DYDC1/DYDC2/EED/MEN1/HSD17B10/RBBP7	26	4783
CC	GO:0043296	apical junction complex	0.00543592	26/4802	0.901813	0.999933	0.999933	CLDN16/CLDN1/CLDN12/RAB13/LIN7A/TGFBR1/ACTN1/EPCAM/MPP7/LIN7C/MXRA8/CLDN5/VASP/LIN7B/JUP/TBCD/ACTG1/CTNNB1/RHOA/VAPA/CLDN4/CLDN3/CLDN15/ACTB/RAP2C/CLDN2	26	4783
CC	GO:0098562	cytoplasmic side of membrane	0.00543592	26/4802	0.901813	0.999933	0.999933	KCNAB1/RAB5A/GNG12/CAV2/RPS26/BORCS5/RASAL3/RPS28/RPS29/GNG2/HTRA2/SNAP25/SNX5/FKBP1A/TRAF6/KCNAB2/GNB1/CYLD/ALOX15/MIEN1/JUP/RPL27/STAC/RHOA/CDIP1/GNB2	26	4783
CC	GO:0098978	glutamatergic synapse	0.00543592	26/4802	0.901813	0.999933	0.999933	KPNA1/PFN2/SV2A/RAP1A/ADCY1/PIN1/HOMER1/ADAM10/PPP3R1/SLC30A3/ARPC5L/DNM1/SNAP25/NAPB/YWHAZ/CALB1/DYNLL2/ADORA2B/PRKAR1A/ABHD6/RHOA/CACNG3/CORO1A/ACTB/ATAD1/LGI1	26	4783
CC	GO:1902911	protein kinase complex	0.00543592	26/4802	0.901813	0.999933	0.999933	ACVR1/SESN2/PRKAR2B/CDK13/CDK5/ATG101/PRKAG1/CCNT1/CDK2/CCND2/CCNA2/PRKACA/CDKN2D/CCNH/TGFBR1/CDK9/PCNA/GTF2H3/ERCC2/CDK5R1/CDK12/PRKAR1A/GTF2H2/PHKG2/CDK1/CCND1	26	4783
CC	GO:0032592	integral component of mitochondrial membrane	0.00522685	25/4802	0.905415	0.999933	0.999933	MFF/SMDT1/SCO2/COQ2/SFXN1/COX16/TMEM70/GDAP1/MGARP/PISD/TOMM40/COX11/RHOT1/SCO1/TMEM11/COA3/CCDC51/CHCHD6/RHOT2/SLC25A4/MICU1/UQCC3/TMEM223/FUNDC1/APOO	25	4783
CC	GO:0043230	extracellular organelle	0.00522685	25/4802	0.905415	0.999933	0.999933	AHSG/ALPL/YBX1/AQP1/HNRNPA2B1/AQP2/SCNN1A/CD9/ANXA1/ANXA2/FKBP1A/HAS2/RBMXL2/MYOC/TMEM98/SLC2A4/HEXD/ACTG1/CLIC1/SCNN1B/DEFB1/RAB4A/KCNMA1/CD81/PGRMC1	25	4783
CC	GO:0065010	extracellular membrane-bounded organelle	0.00522685	25/4802	0.905415	0.999933	0.999933	AHSG/ALPL/YBX1/AQP1/HNRNPA2B1/AQP2/SCNN1A/CD9/ANXA1/ANXA2/FKBP1A/HAS2/RBMXL2/MYOC/TMEM98/SLC2A4/HEXD/ACTG1/CLIC1/SCNN1B/DEFB1/RAB4A/KCNMA1/CD81/PGRMC1	25	4783
CC	GO:0098573	intrinsic component of mitochondrial membrane	0.00522685	25/4802	0.905415	0.999933	0.999933	MFF/SMDT1/SCO2/COQ2/SFXN1/COX16/TMEM70/GDAP1/MGARP/PISD/TOMM40/COX11/RHOT1/SCO1/TMEM11/COA3/CCDC51/CHCHD6/RHOT2/SLC25A4/MICU1/UQCC3/TMEM223/FUNDC1/APOO	25	4783
CC	GO:1902554	serine/threonine protein kinase complex	0.00522685	25/4802	0.905415	0.999933	0.999933	ACVR1/SESN2/PRKAR2B/CDK13/CDK5/ATG101/CCNT1/CDK2/CCND2/CCNA2/PRKACA/CDKN2D/CCNH/TGFBR1/CDK9/PCNA/GTF2H3/ERCC2/CDK5R1/CDK12/PRKAR1A/GTF2H2/PHKG2/CDK1/CCND1	25	4783
CC	GO:0005743	mitochondrial inner membrane	0.0572862	276/4802	0.907914	0.999933	0.999933	MRPS6/ATP5PO/ATP5PF/NDUFB4/BDH1/DNAJC19/NDUFB5/MRPL47/MRPS22/MRPL3/NDUFV3/ATP5MC3/NDUFB3/NDUFS1/MRPL44/AK2/IFI6/SDHB/SDHC/NDUFS2/MRPL24/DAP3/THEM4/MRPL9/MRPS21/ATP5PB/SLC25A24/OMA1/MRPL37/CPT2/MRPS15/NDUFA10/NDUFA4/SLC25A40/MRPL32/NDUFA5/CHCHD3/NDUFB2/MRPS33/MRPL42/NDUFA12/ATP5MC2/LETMD1/SHMT2/ATP5F1B/SLC25A3/MRPS35/LDHB/PHB2/MRPL51/NDUFA9/SMDT1/NDUFA6/SCO2/CYP2U1/GUF1/NOA1A/MRPL1/COQ2/MRPS18C/LE…	274	4783
CC	GO:0005798	Golgi-associated vesicle	0.00501777	24/4802	0.909029	0.999933	0.999933	APP/COPB2/CCDC115/COPA/GPR89A/COPZ1/COPE/CLTB/CLINT1/CLTA/SPG21/ADAM10/TMED10/ITM2B/ARCN1/PI4KA/KDELR1/CLTC/SLC2A4/COPG1/RAB27B/AP1S1/KDELR2/AP1S2	24	4783
CC	GO:0005901	caveola	0.00501777	24/4802	0.909029	0.999933	0.999933	CAV1/CAV2/AQP1/NOS3/LDLR/PLPP2/ADRA1A/CAVIN4/F2R/SLC8A1/HTR2A/LAMP1/PTGIS/CAVIN3/NEU3/SELE/MAPK1/FXYD1/LIPE/VAMP2/CTNNB1/CAV3/STX4/KCNMA1	24	4783
CC	GO:0070160	tight junction	0.00501777	24/4802	0.909029	0.999933	0.999933	CLDN16/CLDN1/CLDN12/RAB13/LIN7A/TGFBR1/GJA1/ACTN1/EPCAM/MPP7/LIN7C/MXRA8/CLDN5/VASP/LIN7B/TBCD/CTNNB1/VAPA/CLDN4/CLDN3/CLDN15/ACTB/RAP2C/CLDN2	24	4783
CC	GO:0098862	cluster of actin-based cell projections	0.00501777	24/4802	0.909029	0.999933	0.999933	PLS1/PDZK1/RHOC/CD36/AQP1/MYO1A/MYL6/DNM1L/ABCG2/B4GALT1/ELMOD3/USH1C/MYO1D/IFT20/MYO1C/FSCN2/SLC9A3R1/RSPH9/RIPOR2/MYL12B/MORN4/ACTN3/MPP1/CLTRN	24	4783
CC	GO:0001917	photoreceptor inner segment	0.0048087	23/4802	0.912658	0.999933	0.999933	EPB41L5/DRAM2/SLC2A1/OPN1SW/GUK1/REEP6/TMEM30A/IMPG1/BBS4/RDH12/DNM1/SNAP25/CFAP418/PDC/AIPL1/RCVRN/GNAT1/RHO/GUCA1A/GUCA1B/PRPH2/ASRGL1/ARR3	23	4783
CC	GO:0010494	cytoplasmic stress granule	0.0048087	23/4802	0.912658	0.999933	0.999933	DHX36/YTHDF2/MOV10/YBX1/DAZAP2/EIF4E/G3BP1/VCP/HNRNPK/EIF2S1/DDX1/PABPC1/CAPRIN1/OGFOD1/LSM14A/ZFP36/GRB7/CASC3/MCRIP1/MCRIP2/EIF3B/RBM4/PQBP1	23	4783
CC	GO:0032153	cell division site	0.0048087	23/4802	0.912658	0.999933	0.999933	RHOC/SEPTIN2/SEPTIN7/RAB21/PDXP/MAEA/PKN1/FSD1/DCTN3/WASF1/RAB11A/RHOB/MASTL/SVIL/RDX/PLK4/PPP1CC/MYH10/RHOA/SEPTIN12/PSD/MEN1/SEPTIN6	23	4783
CC	GO:0045171	intercellular bridge	0.0048087	23/4802	0.912658	0.999933	0.999933	AAMP/TRIM45/RBM44/SEPTIN2/KRR1/NCAPH2/TUBB4A/KIF20A/MICAL1/RMDN3/AGBL5/RBM18/TUBB4B/PYCR3/TUBB3/USB1/TEX14/UNC119/NGRN/KLHDC8B/TUBB/TUBB6/SNRNP25	23	4783
CC	GO:0071005	U2-type precatalytic spliceosome	0.0048087	23/4802	0.912658	0.999933	0.999933	PRPF38A/LSM5/LSM8/SNRPF/MAGOHB/SNU13/LSM4/SF3A2/SMU1/PRPF4/SF3B5/SNRPB/PRPF6/SNRPE/SF3A1/SF3B3/SNRPD2/EFTUD2/CWC27/MFAP1/LSM3/SNRPD1/RNF113A	23	4783
CC	GO:0071011	precatalytic spliceosome	0.0048087	23/4802	0.912658	0.999933	0.999933	PRPF38A/LSM5/LSM8/SNRPF/MAGOHB/SNU13/LSM4/SF3A2/SMU1/PRPF4/SF3B5/SNRPB/PRPF6/SNRPE/SF3A1/SF3B3/SNRPD2/EFTUD2/CWC27/MFAP1/LSM3/SNRPD1/RNF113A	23	4783
CC	GO:0098802	plasma membrane signaling receptor complex	0.0048087	23/4802	0.912658	0.999933	0.999933	ITGB5/ITGB2/ITGAV/CHRNA1/ITGB6/ACVR1/CHRND/IL12RB2/CHRNA3/CSF2/TGFBR1/HTRA2/ITGB1/TRAF6/CD79A/CHRNB1/CHRNA7/CHRNA5/ABHD6/GNAT1/RHO/CACNG3/ITGAL	23	4783
CC	GO:0005875	microtubule associated complex	0.00459962	22/4802	0.9163	0.999933	0.999933	SNX4/DYNLT2B/DYNC1I1/CCDC65/DCTN2/DNAI7/DNAL4/DYNLT1/FNTB/DNAL1/DRC1/DYNLRB1/RP1/DYNLL1/DYNLRB2/KLC3/PAFAH1B1/GABARAP/AURKB/BIRC5/KLC4/HAUS1	22	4783
CC	GO:0005923	bicellular tight junction	0.00459962	22/4802	0.9163	0.999933	0.999933	CLDN16/CLDN1/CLDN12/RAB13/LIN7A/TGFBR1/ACTN1/EPCAM/MPP7/LIN7C/MXRA8/CLDN5/VASP/LIN7B/TBCD/CTNNB1/VAPA/CLDN4/CLDN3/CLDN15/RAP2C/CLDN2	22	4783
CC	GO:0030532	small nuclear ribonucleoprotein complex	0.00459962	22/4802	0.9163	0.999933	0.999933	PRPF3/LSM5/LSM8/SNRPF/SNU13/LSM4/SF3A2/SLU7/PRPF4/SNRPB/PRPF6/ARFGEF1/SNRPE/SF3A1/SNRPA/SNRPD2/SNRNP70/HEXIM1/LSM3/SNRPC/DDX39B/SNRPD1	22	4783
CC	GO:0032154	cleavage furrow	0.00459962	22/4802	0.9163	0.999933	0.999933	RHOC/SEPTIN2/SEPTIN7/RAB21/PDXP/PKN1/FSD1/DCTN3/WASF1/RAB11A/RHOB/MASTL/SVIL/RDX/PLK4/PPP1CC/MYH10/RHOA/SEPTIN12/PSD/MEN1/SEPTIN6	22	4783
CC	GO:0032580	Golgi cisterna membrane	0.00459962	22/4802	0.9163	0.999933	0.999933	ATP2C1/B4GALT3/GOLPH3L/GPR89A/FUT6/SAR1B/B4GALT1/HACE1/FUT8/ST6GAL2/GGTA1/FUT4/PSENEN/SEC1/FUT2/FUT1/NSG2/TMEM115/GALNT1/NAGPA/GAL3ST4/GAL3ST3	22	4783
CC	GO:0071013	catalytic step 2 spliceosome	0.00459962	22/4802	0.9163	0.999933	0.999933	U2AF1/PPIE/HNRNPA2B1/SNRPF/SLU7/HNRNPK/SNW1/SNRPB/PABPC1/CWC15/RBMXL2/SNRPE/PLRG1/SF3B3/DHX38/SNRPD2/EFTUD2/PPIL1/CDC5L/SNRPD1/BUD31/PRPF19	22	4783
CC	GO:0120111	neuron projection cytoplasm	0.00459962	22/4802	0.9163	0.999933	0.999933	SOD1/TMEM108/BLOC1S1/AP3D1/NEFL/AP3S1/AP3B1/BLOC1S6/ACTR10/HIF1A/SPAST/MGARP/HSBP1/BLOC1S3/PPP1R1B/AP3S2/ARL8B/DTNBP1/RAB27B/HSPB1/AP3M1/PQBP1	22	4783
CC	GO:1903561	extracellular vesicle	0.00459962	22/4802	0.9163	0.999933	0.999933	YBX1/AQP1/HNRNPA2B1/AQP2/SCNN1A/CD9/ANXA1/FKBP1A/HAS2/RBMXL2/MYOC/TMEM98/SLC2A4/HEXD/ACTG1/CLIC1/SCNN1B/DEFB1/RAB4A/KCNMA1/CD81/PGRMC1	22	4783
CC	GO:0005637	nuclear inner membrane	0.00439055	21/4802	0.919956	0.999933	0.999933	TRA2B/RNF13/ARL6IP6/SUN3/NEMP1/MFSD10/PLPP6/SIGMAR1/TERB2/UNC50/PSEN2/TMEM201/TOR1AIP1/PTGS2/KCNH1/SMAD1/TMEM120B/NUTF2/NRM/TMEM120A/ATP1B4	21	4783
CC	GO:0005912	adherens junction	0.00439055	21/4802	0.919956	0.999933	0.999933	CXADR/TNK2/EPB41L5/TSPAN33/RND1/ADAM10/ACTN1/MPP7/CDH1/PRX/JUP/TBCD/CTNNB1/LIMD1/FLOT1/TMEM204/ACTB/PPP1CA/CD99L2/PDZD11/TMEM47	21	4783
CC	GO:0016528	sarcoplasm	0.00439055	21/4802	0.919956	0.999933	0.999933	HAX1/CAMK2B/CALU/HSP90B1/CAMK2D/TMEM38A/CALR/JSRP1/MEF2C/CAVIN4/PLN/REEP5/THBS4/THBS1/FKBP1B/FKBP1A/IRAG1/STIM1/DHRS7C/MANF/ATP2A1	21	4783
CC	GO:0033176	proton-transporting V-type ATPase complex	0.00439055	21/4802	0.919956	0.999933	0.999933	ATP6V1A/CCDC115/ATP6V0B/ATP6V1F/ATP6V0E2/ATP6V1E1/ATP6V1B2/ATP6V1G1/ATP6V1D/ATP6V1B1/ATP6V1H/ATP6V1C1/ATP6V0D2/ATP6V0A2/ATP6V0D1/RNASEK/ATP6V0A1/ATP6V0E1/ATP6V1G2/ATP6V0C/ATP6AP2	21	4783
CC	GO:0000932	P-body	0.00418148	20/4802	0.923626	0.999933	0.999933	CNOT9/YTHDF2/PNRC2/HAX1/MOV10/ZC3H12A/AGO3/PSMC2/PSMA2/EIF4E/SHFL/AGO2/TRIM21/CAPRIN1/LSM14A/ZFP36/PSMA4/PSMA6/TRIM71/CNOT7	20	4783
CC	GO:0001650	fibrillar center	0.00418148	20/4802	0.923626	0.999933	0.999933	IMP4/SMUG1/NEDD1/TXNRD1/RERG/EIF3L/USO1/RSAD2/EXOSC8/PSPC1/RAE1/PAFAH1B2/PLRG1/ORC6/CCDC137/UTP15/FHIT/POLR1C/ANKRD1/THAP1	20	4783
CC	GO:0034707	chloride channel complex	0.00418148	20/4802	0.923626	0.999933	0.999933	CLIC4/CLCC1/CFTR/GABRA2/GABRA4/GABRB1/GLRA1/GABRB2/GABRA1/GABRG2/PACC1/GLRB/TTYH1/GABRP/GABRA5/CLIC5/CLIC1/CLCN7/CLDN4/GABRA3	20	4783
CC	GO:0055038	recycling endosome membrane	0.00418148	20/4802	0.923626	0.999933	0.999933	ATG9A/RAB13/CFTR/WASHC1/MICALL1/RAB8A/RAB11B/PDLIM4/SLC1A1/RAB11A/VTI1B/LAMP5/SLC39A4/NEU3/ACAP1/ABHD17C/ZFYVE27/RAB4A/EHD1/RAP2C	20	4783
CC	GO:1904115	axon cytoplasm	0.00418148	20/4802	0.923626	0.999933	0.999933	TMEM108/BLOC1S1/AP3D1/NEFL/AP3S1/AP3B1/BLOC1S6/ACTR10/HIF1A/SPAST/MGARP/HSBP1/BLOC1S3/PPP1R1B/AP3S2/ARL8B/DTNBP1/RAB27B/HSPB1/AP3M1	20	4783
CC	GO:0005902	microvillus	0.0039724	19/4802	0.927309	0.999933	0.999933	CD302/VIL1/CLIC4/MYO1A/TEK/ATP6V1B2/EZR/ATP6V1B1/SPEF1/ANGPT1/RDX/USH1C/CD44/TGFB1/IFT20/SLC9A3R1/CTNNB1/HYAL2/MSN	19	4783
CC	GO:0005905	clathrin-coated pit	0.0039724	19/4802	0.927309	0.999933	0.999933	APP/TNK2/DNM1L/NECAP1/DNM2/LDLR/CLTB/CLTA/MYO6/AAK1/ARRB1/SELE/AP2S1/CLTC/ARRB2/ATAT1/AP1S1/AP2A2/AP1S2	19	4783
CC	GO:0016471	vacuolar proton-transporting V-type ATPase complex	0.0039724	19/4802	0.927309	0.999933	0.999933	ATP6V1A/CCDC115/ATP6V0B/ATP6V1F/ATP6V0E2/ATP6V1E1/ATP6V1B2/ATP6V1G1/ATP6V1D/ATP6V1B1/ATP6V1H/ATP6V1C1/ATP6V0A2/ATP6V0D1/RNASEK/ATP6V0A1/ATP6V1G2/ATP6V0C/ATP6AP2	19	4783
CC	GO:0016529	sarcoplasmic reticulum	0.0039724	19/4802	0.927309	0.999933	0.999933	HAX1/CAMK2B/CALU/HSP90B1/CAMK2D/TMEM38A/CALR/JSRP1/PLN/REEP5/THBS4/THBS1/FKBP1B/FKBP1A/IRAG1/STIM1/DHRS7C/MANF/ATP2A1	19	4783
CC	GO:0019897	extrinsic component of plasma membrane	0.0039724	19/4802	0.927309	0.999933	0.999933	KCNAB1/S100A10/GNG12/WNT2/CAV2/ANXA1/STOML2/GNG2/AAK1/SNAP25/SNX5/KCNAB2/GNB1/CYLD/ALOX15/STAC/CTNNB1/RHOA/GNB2	19	4783
CC	GO:0031312	extrinsic component of organelle membrane	0.0039724	19/4802	0.927309	0.999933	0.999933	ZC3H12A/SNX10/WDR91/GAPDH/NOA1A/USO1/ANXA1/COQ3/COQ6/SNX5/FKBP1A/EMC2/UBC/COQ5/ACADVL/UBB/TAMM41/RAB7A/COQ7	19	4783
CC	GO:0032587	ruffle membrane	0.0039724	19/4802	0.927309	0.999933	0.999933	FAP/THEM4/PDXP/SPRY4/EEF1A1/MYO6/EZR/SPRY2/ITGB1/RPS3/NME1/CIB1/RHOA/PACSIN1/AIF1/PSD/PAK1/RASGRP2/CFL1	19	4783
CC	GO:0035869	ciliary transition zone	0.0039724	19/4802	0.927309	0.999933	0.999933	IFT57/TMEM237/SEPTIN2/CEP290/MACIR/BBS4/RPGRIP1/DYNC2LI1/TMEM17/CIBAR1/INTU/TMEM231/B9D2/IFT20/GNAT1/TBCC/ARL3/TMEM216/CETN2	19	4783
CC	GO:0043197	dendritic spine	0.0039724	19/4802	0.927309	0.999933	0.999933	PALMD/PPP3CA/SEPTIN11/PRKACA/PDLIM4/ABHD17A/DRD1/HOMER1/CRIPT/SYNDIG1/FBXO2/RPH3A/CDK5R1/ABR/NR1D1/ABHD17C/DTNBP1/GPM6A/ATP6AP2	19	4783
CC	GO:0044309	neuron spine	0.0039724	19/4802	0.927309	0.999933	0.999933	PALMD/PPP3CA/SEPTIN11/PRKACA/PDLIM4/ABHD17A/DRD1/HOMER1/CRIPT/SYNDIG1/FBXO2/RPH3A/CDK5R1/ABR/NR1D1/ABHD17C/DTNBP1/GPM6A/ATP6AP2	19	4783
CC	GO:0070062	extracellular exosome	0.0039724	19/4802	0.927309	0.999933	0.999933	YBX1/AQP1/HNRNPA2B1/AQP2/SCNN1A/CD9/ANXA1/FKBP1A/RBMXL2/MYOC/TMEM98/SLC2A4/ACTG1/CLIC1/SCNN1B/RAB4A/KCNMA1/CD81/PGRMC1	19	4783
CC	GO:0097525	spliceosomal snRNP complex	0.0039724	19/4802	0.927309	0.999933	0.999933	PRPF3/LSM5/LSM8/SNRPF/SNU13/LSM4/SF3A2/PRPF4/SNRPB/PRPF6/SNRPE/SF3A1/SNRPA/SNRPD2/SNRNP70/LSM3/SNRPC/DDX39B/SNRPD1	19	4783
CC	GO:0005657	replication fork	0.00376333	18/4802	0.931007	0.999933	0.999933	ZRANB3/POLD2/UHRF1/UBE2B/MMS22L/ETAA1/PCNA/RTF2/TONSL/POLD3/PARP1/POLD1/RAD51D/TP53/XRCC3/PRIMPOL/POLA2/POLD4	18	4783
CC	GO:0005771	multivesicular body	0.00376333	18/4802	0.931007	0.999933	0.999933	CHMP2B/PMEL/CD63/LDLR/GJA1/CHMP4A/TPT1/LAMP1/LAPTM4B/BACE1/LRAT/CD79A/CD300LG/HGS/PRKAR1A/NSG2/RAB27B/ZP2	18	4783
CC	GO:0005876	spindle microtubule	0.00376333	18/4802	0.931007	0.999933	0.999933	CHMP2B/PSRC1/CHMP4A/SKA3/FAM110A/MAPRE1/KLHL21/SKA2/CLTC/TUBG1/TUBG2/BIRC5/KIF2A/HAUS1/SKA1/PLK1/ARL3/CDK1	18	4783
CC	GO:0016605	PML body	0.00376333	18/4802	0.931007	0.999933	0.999933	SUMO3/SUMO1/NR2C1/PPARGC1A/RAD51/CDK9/HSF1/NSMCE2/EIF3E/PARK7/KLHL20/TP53/MAPK7/SUMO2/BASP1/TERT/TDP2/THAP1	18	4783
CC	GO:0022624	proteasome accessory complex	0.00376333	18/4802	0.931007	0.999933	0.999933	PSMD2/PSMD4/SEM1/PSMC2/PSMD5/PSMC6/PSME2/PSME1/PSMD13/PSMD9/PSMD7/PSMD8/PSMC4/PSMD11/PSMD3/PSMC5/PSMD12/PSMD6	18	4783
CC	GO:0005839	proteasome core complex	0.00355425	17/4802	0.934719	0.999933	0.999933	PSMB4/PSMA5/PSMB2/PSMA2/PSMB1/PSMB5/PSMA3/PSMB7/PSMA7/PSMA1/PSMB10/PSMB6/PSMB3/PSMA4/PSMA6/PSMB8/PSMB9	17	4783
CC	GO:0009295	nucleoid	0.00355425	17/4802	0.934719	0.999933	0.999933	TRMT10C/DBT/SSBP1/SHMT2/HSPA9/TFB1M/TFB2M/ATAD3A/TEFM/ACADVL/LRRC59/POLG2/DHX30/TUFM/DNA2/TFAM/HSD17B10	17	4783
CC	GO:0009898	cytoplasmic side of plasma membrane	0.00355425	17/4802	0.934719	0.999933	0.999933	KCNAB1/GNG12/CAV2/GNG2/HTRA2/SNAP25/SNX5/TRAF6/KCNAB2/GNB1/CYLD/ALOX15/MIEN1/JUP/STAC/RHOA/GNB2	17	4783
CC	GO:0030863	cortical cytoskeleton	0.00355425	17/4802	0.934719	0.999933	0.999933	PLS1/SLC2A1/WASL/MYO1A/MAEA/TMOD1/EEF1A1/ACTN1/DSTN/MAPRE1/SELE/CLDN5/KRT19/FLOT1/PRKCB/CORO1A/ACTB	17	4783
CC	GO:0033116	endoplasmic reticulum-Golgi intermediate compartment membrane	0.00355425	17/4802	0.934719	0.999933	0.999933	TMED5/PLPP3/TMED1/TMED9/STING1/STX17/TMED10/SURF4/ZDHHC20/LAMP5/ERGIC3/KDELR1/VMP1/STX5/YIF1A/VMA21/ATP6AP1	17	4783
CC	GO:0042645	mitochondrial nucleoid	0.00355425	17/4802	0.934719	0.999933	0.999933	TRMT10C/DBT/SSBP1/SHMT2/HSPA9/TFB1M/TFB2M/ATAD3A/TEFM/ACADVL/LRRC59/POLG2/DHX30/TUFM/DNA2/TFAM/HSD17B10	17	4783
CC	GO:0070069	cytochrome complex	0.00355425	17/4802	0.934719	0.999933	0.999933	NDUFA4/UQCR11/COX7C/COX7A2/COX5B/COX7A2L/COX8B/UQCRFS1/COX4I1/COX6B1/COX7A1/COX6B2/COX5A/COX6A2/COA6/COX8A/COX7B	17	4783
CC	GO:0101031	chaperone complex	0.00355425	17/4802	0.934719	0.999933	0.999933	CCT8/DNAJB11/PSMG1/CCT3/CCT2/CDC37/TCP1/DNAAF2/CCT7/CCT4/HSF1/CCT6B/CCDC47/BAG2/HSP90AB1/PSMG2/CCT6A	17	4783
CC	GO:1990351	transporter complex	0.0215346	104/4802	0.937455	0.999933	0.999933	NDUFB4/NDUFB5/KCNAB1/NDUFV3/CHRNA1/KCNJ3/NDUFB3/NDUFS1/CHRND/CLIC4/NDUFS2/CLCC1/LRRC8C/NDUFA10/CFTR/NDUFA5/NDUFB2/DPP6/NDUFA12/CACNB3/CHRNA3/SCNN1A/NDUFA9/SMDT1/NDUFA6/PKD2/ATP8A1/GABRA2/GABRA4/GABRB1/CNGA1/NDUFA13/NDUFB7/NDUFA7/NDUFA11/CATSPERD/NDUFS7/UQCR11/NDUFA2/GLRA1/GABRB2/GABRA1/GABRG2/NDUFB6/TMEM30A/HSPA2/KCNIP3/FKBP1B/NDUFA8/PTPA/CACNB2/FKBP1A/ERGIC3/KCNQ3/NDUFB9/KCNB2/SCN4B/KCNA4/NDUFS3…	103	4783
CC	GO:0030120	vesicle coat	0.00334518	16/4802	0.938444	0.999933	0.999933	COPB2/COPA/COPZ1/COPE/CLTB/SEC24A/CLTA/ARCN1/KLHL12/AP2S1/CLTC/SEC23A/COPG1/AP1S1/AP2A2/AP1S2	16	4783
CC	GO:0030660	Golgi-associated vesicle membrane	0.00334518	16/4802	0.938444	0.999933	0.999933	COPB2/COPA/GPR89A/COPZ1/COPE/CLTB/CLTA/ITM2B/ARCN1/PI4KA/KDELR1/CLTC/COPG1/AP1S1/KDELR2/AP1S2	16	4783
CC	GO:0035097	histone methyltransferase complex	0.00334518	16/4802	0.938444	0.999933	0.999933	RBBP4/AEBP2/TAF7/DPY30/E2F6/WDR5/RUVBL2/C19H17orf49/EZH1/TAF9/CXXC1/DYDC1/DYDC2/EED/MEN1/RBBP7	16	4783
CC	GO:0043073	germ cell nucleus	0.00334518	16/4802	0.938444	0.999933	0.999933	SLC2A1/CDK2/SPAG8/ACTL7A/MARCKS/TBPL1/RAD51/PCNA/AURKA/TERF2IP/NLRP5/TP53/AURKB/KPNA7/ANKRD37/PGRMC1	16	4783
CC	GO:0045277	respiratory chain complex IV	0.00334518	16/4802	0.938444	0.999933	0.999933	NDUFA4/COX7C/COX7A2/COX5B/COX7A2L/COX8B/UQCRFS1/COX4I1/COX6B1/COX7A1/COX6B2/COX5A/COX6A2/COA6/COX8A/COX7B	16	4783
CC	GO:0000123	histone acetyltransferase complex	0.00313611	15/4802	0.942184	0.999933	0.999933	TAF12/VPS72/MEAF6/KANSL2/ING4/POLE3/POLE4/WDR5/ENY2/JADE1/RUVBL2/TADA2A/USP22/TADA3/ACTB	15	4783
CC	GO:0000421	autophagosome membrane	0.00313611	15/4802	0.942184	0.999933	0.999933	CHMP2B/ATG9A/SH3GLB1/STING1/STX17/CHMP4A/TM9SF1/RUBCNL/LAMP1/SNAP29/TMEM150B/VMP1/CALCOCO2/RAB7A/ATP6AP2	15	4783
CC	GO:0005884	actin filament	0.00313611	15/4802	0.942184	0.999933	0.999933	MYO1A/RAC2/TEK/TMOD1/DMTN/FYN/EZR/GJB6/TFPT/ACTG1/AIF1/CORO1A/ACTA2/ACTA1/PAK1	15	4783
CC	GO:0005903	brush border	0.00313611	15/4802	0.942184	0.999933	0.999933	PLS1/PDZK1/CD36/AQP1/MYO1A/MYL6/DNM1L/ABCG2/B4GALT1/USH1C/MYO1D/SLC9A3R1/MYL12B/ACTN3/CLTRN	15	4783
CC	GO:0016328	lateral plasma membrane	0.00313611	15/4802	0.942184	0.999933	0.999933	CLDN1/RAB13/MYO1A/ANXA1/ACTN1/ATP6V1B1/EPCAM/MPP7/PPP2R1A/CLDN7/TBCD/CTNNB1/ABCC1/CLDN3/ARL2	15	4783
CC	GO:0030119	AP-type membrane coat adaptor complex	0.00313611	15/4802	0.942184	0.999933	0.999933	AP1M1/AP1M2/AP3S1/AP3B1/AP5M1/AP2S1/AP2B1/AP3S2/AP4S1/AP1S1/AP4M1/AP3M1/AP5B1/AP2A2/AP1S2	15	4783
CC	GO:0031248	protein acetyltransferase complex	0.00313611	15/4802	0.942184	0.999933	0.999933	TAF12/VPS72/MEAF6/KANSL2/ING4/POLE3/POLE4/WDR5/ENY2/JADE1/RUVBL2/TADA2A/USP22/TADA3/ACTB	15	4783
CC	GO:0031304	intrinsic component of mitochondrial inner membrane	0.00313611	15/4802	0.942184	0.999933	0.999933	SMDT1/SCO2/COQ2/SFXN1/COX16/PISD/COX11/SCO1/TMEM11/COA3/CCDC51/CHCHD6/UQCC3/TMEM223/APOO	15	4783
CC	GO:0031305	integral component of mitochondrial inner membrane	0.00313611	15/4802	0.942184	0.999933	0.999933	SMDT1/SCO2/COQ2/SFXN1/COX16/PISD/COX11/SCO1/TMEM11/COA3/CCDC51/CHCHD6/UQCC3/TMEM223/APOO	15	4783
CC	GO:1902493	acetyltransferase complex	0.00313611	15/4802	0.942184	0.999933	0.999933	TAF12/VPS72/MEAF6/KANSL2/ING4/POLE3/POLE4/WDR5/ENY2/JADE1/RUVBL2/TADA2A/USP22/TADA3/ACTB	15	4783
CC	GO:0000785	chromatin	0.0204892	99/4802	0.942689	0.999933	0.999933	HMGN1/TNP1/RBBP4/HMGN2/HP1BP3/USF1/VPS72/H2AC20/COPS9/H2AZ2/SMARCD1/CPSF6/PARPBP/H2AJ/NANOG/CCND2/H1-0/H2AZ1/SMARCAD1/ASF1B/SMARCA4/UHRF1/UBE2B/SLF1/HPF1/HMGB2/PSIP1/EXOSC3/LOXL2/HNRNPK/RNF20/HMGN3/ASF1A/ORC3/CITED2/ESR1/PHF10/TBP/TIPIN/TOX4/RAD51/ICE2/HTRA2/HMGB1/GATA3/BMI1/PCNA/GATA5/SS18L1/TGM2/EXOSC4/MYC/H3-5/SNAI2/RAD21/RBMXL2/NR1H3/H3-3A/PARP1/H3-3D/CENPS/PARK7/DHX9/RAN/SMARCB1/FAAP24/CRX/R…	98	4783
CC	GO:1902495	transmembrane transporter complex	0.0204892	99/4802	0.942689	0.999933	0.999933	NDUFB4/NDUFB5/KCNAB1/NDUFV3/CHRNA1/KCNJ3/NDUFB3/NDUFS1/CHRND/CLIC4/NDUFS2/CLCC1/LRRC8C/NDUFA10/CFTR/NDUFA5/NDUFB2/DPP6/NDUFA12/CACNB3/CHRNA3/SCNN1A/NDUFA9/SMDT1/NDUFA6/PKD2/GABRA2/GABRA4/GABRB1/CNGA1/NDUFA13/NDUFB7/NDUFA7/NDUFA11/CATSPERD/NDUFS7/UQCR11/NDUFA2/GLRA1/GABRB2/GABRA1/GABRG2/NDUFB6/HSPA2/KCNIP3/FKBP1B/NDUFA8/PTPA/CACNB2/FKBP1A/KCNQ3/NDUFB9/KCNB2/SCN4B/KCNA4/NDUFS3/KCNAB2/PACC1/KCNH1/ND…	98	4783
CC	GO:0016607	nuclear speck	0.0202802	98/4802	0.943716	0.999933	0.999933	NFKBIZ/FYTTD1/RSRC1/DHX36/U2AF1/NR4A2/SUMO1/S100PBP/HP1BP3/VPS72/SCNM1/PRPF3/RBM8A/GADD45A/MAGOH/TOE1/PPIH/CDK13/DAZAP2/CPSF6/CBY1/ATF4/COPS4/PRKACA/PIN1/TBXA2R/CDC25C/CSNK1A1/SLU7/MEF2C/SMU1/ABITRAM/PRPF4/ASCC3/THOC3/PABPN1/APEX1/OSGEP/HIF1A/SNW1/ZC3H14/DUSP11/PSME4/SAP18/PSPC1/PRPF18/NXT1/PRPF6/PPP1R16B/SRSF6/MAML2/CWC15/BDNF/DUSP10/PLRG1/IL15/RNF34/PPP1CC/SF3A1/PSKH1/U2AF1L4/SNRNP70/SRSF1/NSRP…	97	4783
CC	GO:0000152	nuclear ubiquitin ligase complex	0.00292703	14/4802	0.945937	0.999933	0.999933	ANAPC13/CDC23/CDC26/RAD51/BABAM2/UBE2C/ANAPC15/ANAPC10/UBE2S/BRCA1/CDC27/ANAPC11/ANAPC16/BRCC3	14	4783
CC	GO:0005778	peroxisomal membrane	0.00292703	14/4802	0.945937	0.999933	0.999933	PEX19/PEX11B/FAR2/HMGCR/PEX13/ACBD5/PEX16/PXMP2/PEX11A/MPV17L/ATAD1/GNPAT/TMEM135/TMEM35A	14	4783
CC	GO:0005921	gap junction	0.00292703	14/4802	0.945937	0.999933	0.999933	GJA5/GJA4/GJB3/MIP/SGSM3/GJC2/GJA1/GJD2/GJB6/GJB2/GJA3/GJC1/GJC3/GJB1	14	4783
CC	GO:0015030	Cajal body	0.00292703	14/4802	0.945937	0.999933	0.999933	LSG1/CDK2/PHAX/NHP2/PRPF4/ARIH1/ICE2/ZPR1/ANGEL2/WRAP53/SMN2/AK6/SMNDC1/FAM118B	14	4783
CC	GO:0030118	clathrin coat	0.00292703	14/4802	0.945937	0.999933	0.999933	AP1M1/AP1M2/CLTB/CLTA/AP3B1/ARRB1/AP2S1/CLTC/AP2B1/AP1S1/AP4M1/AP3M1/AP2A2/AP1S2	14	4783
CC	GO:0031594	neuromuscular junction	0.00292703	14/4802	0.945937	0.999933	0.999933	CHRNA1/DES/CHRND/CHRNG/SV2A/CDK5/PRKACA/NEFL/F2R/DNAJC5/CDK5R1/CHRNE/CHRNB1/PRKAR1A	14	4783
CC	GO:0031903	microbody membrane	0.00292703	14/4802	0.945937	0.999933	0.999933	PEX19/PEX11B/FAR2/HMGCR/PEX13/ACBD5/PEX16/PXMP2/PEX11A/MPV17L/ATAD1/GNPAT/TMEM135/TMEM35A	14	4783
CC	GO:0033177	proton-transporting two-sector ATPase complex, proton-transporting domain	0.00292703	14/4802	0.945937	0.999933	0.999933	ATP5PF/ATP6V0B/ATP6V0E2/ATP5ME/DMAC2L/ATP6V0D2/ATP6V0A2/ATP6V0D1/RNASEK/ATP6V0A1/ATP6V0E1/ATP6V0C/ATP5MF/ATP6AP2	14	4783
CC	GO:0034705	potassium channel complex	0.00292703	14/4802	0.945937	0.999933	0.999933	KCNAB1/KCNJ3/DPP6/KCNIP3/KCNQ3/KCNB2/KCNA4/KCNAB2/KCNH1/KCNJ2/CCDC51/KCNK1/KCNMA1/KCNJ5	14	4783
CC	GO:0044306	neuron projection terminus	0.00292703	14/4802	0.945937	0.999933	0.999933	CASR/RAB5A/GAD1/SLC4A10/PTPRN/MACO1/MICAL1/AAK1/TPRG1L/ACTG1/PACSIN1/PRKCB/ACTB/KCNMA1	14	4783
CC	GO:0071007	U2-type catalytic step 2 spliceosome	0.00292703	14/4802	0.945937	0.999933	0.999933	PPIE/SNRPF/SNW1/SNRPB/CWC15/SNRPE/PLRG1/SNRPD2/EFTUD2/PPIL1/CDC5L/SNRPD1/BUD31/PRPF19	14	4783
CC	GO:0000307	cyclin-dependent protein kinase holoenzyme complex	0.00271796	13/4802	0.949705	0.999933	0.999933	CDK13/CDK5/CCNT1/CDK2/CCND2/CCNA2/CDKN2D/CDK9/PCNA/CDK5R1/CDK12/CDK1/CCND1	13	4783
CC	GO:0019005	SCF ubiquitin ligase complex	0.00271796	13/4802	0.949705	0.999933	0.999933	FBXO25/FBXL5/SKP1/FBXL21/FBXO6/FBXO2/CACYBP/FBXW7/FBXO4/FBXL2/FBXO9/CCNF/FBXL15	13	4783
CC	GO:0030286	dynein complex	0.00271796	13/4802	0.949705	0.999933	0.999933	SNX4/DYNLT2B/DYNC1I1/CCDC65/DCTN2/DNAI7/DNAL4/DYNLT1/DNAL1/DRC1/DYNLRB1/DYNLL1/DYNLRB2	13	4783
CC	GO:0030864	cortical actin cytoskeleton	0.00271796	13/4802	0.949705	0.999933	0.999933	PLS1/SLC2A1/WASL/MYO1A/MAEA/EEF1A1/ACTN1/DSTN/CLDN5/KRT19/FLOT1/PRKCB/CORO1A	13	4783
CC	GO:0031234	extrinsic component of cytoplasmic side of plasma membrane	0.00271796	13/4802	0.949705	0.999933	0.999933	KCNAB1/GNG12/CAV2/GNG2/SNAP25/SNX5/KCNAB2/GNB1/CYLD/ALOX15/STAC/RHOA/GNB2	13	4783
CC	GO:0032432	actin filament bundle	0.00271796	13/4802	0.949705	0.999933	0.999933	VIL1/TPM3/PDLIM4/CNN2/ANXA6/TEK/ACTN1/FBLIM1/MYH10/MYL12A/SEPTIN12/ACTA2/ACTA1	13	4783
CC	GO:0032994	protein-lipid complex	0.00271796	13/4802	0.949705	0.999933	0.999933	LDLR/CLU/LPL/LIPC/PCYOX1/APOA1/APOE/SELENOS/PLA2G7/GPLD1/MSR1/SAA4/APOO	13	4783
CC	GO:0034358	plasma lipoprotein particle	0.00271796	13/4802	0.949705	0.999933	0.999933	LDLR/CLU/LPL/LIPC/PCYOX1/APOA1/APOE/SELENOS/PLA2G7/GPLD1/MSR1/SAA4/APOO	13	4783
CC	GO:0034451	centriolar satellite	0.00271796	13/4802	0.949705	0.999933	0.999933	YTHDF2/ODF2L/CEP290/TEK/BBS4/ITGB1BP1/HARBI1/NUDT21/CCDC113/MIEN1/FLOT1/PLK1/TAF1D	13	4783
CC	GO:0043679	axon terminus	0.00271796	13/4802	0.949705	0.999933	0.999933	CASR/RAB5A/GAD1/SLC4A10/PTPRN/MICAL1/AAK1/TPRG1L/ACTG1/PACSIN1/PRKCB/ACTB/KCNMA1	13	4783
CC	GO:0044291	cell-cell contact zone	0.00271796	13/4802	0.949705	0.999933	0.999933	PIK3CA/DES/GJA1/TMEM65/SCN4B/SCN1B/FXYD1/FLCN/JUP/CTNNB1/FLOT1/CDH2/RAP2C	13	4783
CC	GO:0097225	sperm midpiece	0.00271796	13/4802	0.949705	0.999933	0.999933	RAP1A/PACRG/GARIN2/GABARAP/LYZL6/SLC9A3R1/RHO/TEKT4/CCDC172/DEFB1/TOMM20/VDAC2/SPATA19	13	4783
CC	GO:0097381	photoreceptor disc membrane	0.00271796	13/4802	0.949705	0.999933	0.999933	ABCA4/GNGT1/PDE6B/PDE6A/ATP8A2/GRK1/GNB1/RGS9BP/PDE6G/RGS9/PRKCA/GNAT1/RHO	13	4783
CC	GO:0099634	postsynaptic specialization membrane	0.00271796	13/4802	0.949705	0.999933	0.999933	CHRNA1/CHRND/ADCY1/LIN7A/ABHD17A/SIGMAR1/LRRTM1/LIN7C/KCNH1/LIN7B/CHRNB1/ABHD17C/CACNG3	13	4783
CC	GO:1902555	endoribonuclease complex	0.00271796	13/4802	0.949705	0.999933	0.999933	TSN/TARBP2/RPP38/AGO2/CLP1/DHX9/POP5/POP4/DICER1/RPP40/POP7/RPP30/HSD17B10	13	4783
CC	GO:1905348	endonuclease complex	0.00271796	13/4802	0.949705	0.999933	0.999933	TSN/TARBP2/RPP38/AGO2/CLP1/DHX9/POP5/POP4/DICER1/RPP40/POP7/RPP30/HSD17B10	13	4783
CC	GO:1990777	lipoprotein particle	0.00271796	13/4802	0.949705	0.999933	0.999933	LDLR/CLU/LPL/LIPC/PCYOX1/APOA1/APOE/SELENOS/PLA2G7/GPLD1/MSR1/SAA4/APOO	13	4783
CC	GO:0009986	cell surface	0.0188166	91/4802	0.95071	0.999933	0.999933	NRROS/ADIPOQ/CHRNA1/FAP/DPP4/TNS1/AAMP/CLIC4/CTSK/S1PR1/F3/FGL2/WNT2/ITGA5/CD63/PHB2/CD9/CXCL9/CXCL10/CALR/LDLR/C3/IL13/CD14/GLRA1/CTSB/SCARA5/TEK/ANXA1/TGFBR1/LPL/B4GALT1/LPAR1/ENPP3/IGF2R/THBS1/ADAM10/ADRA2B/ANXA4/HSPA5/LAMP1/ITGB1/PRND/KCNQ3/BACE1/VAMP4/CD46/INTU/SCARB1/ERP29/PLA2G1B/TCN2/NOD2/GOT2/HCST/TYROBP/TGFB1/CD79A/PLAUR/BCAM/CLPTM1/SERPINF2/SLC2A4/TMEM102/PHB1/LYZL6/SLC1A3/HYAL2/LTF/CC…	90	4783
CC	GO:0031300	intrinsic component of organelle membrane	0.0188166	91/4802	0.95071	0.999933	0.999933	ATP2C1/DHRS9/TMEM163/MFF/TMCO1/PEX11B/PIGK/RAB3B/POMGNT1/SUN3/SLC37A3/FAR2/SMDT1/SCO2/COQ2/TMEM175/TECR/WDR83OS/STING1/PLPP6/CREB3/RNF183/SFXN1/SLC22A17/EMC4/EMC7/COX16/PEX13/SLC30A3/BET1L/HSPA5/DPM2/DOLK/ITM2B/ZDHHC20/TBC1D20/FITM2/TRAM1/TMEM70/GDAP1/EXT1/EMC2/STIM1/DGAT2/PEX16/TMEM201/HSD11B1/MGARP/SLC15A4/PISD/EMC8/TOMM40/EMC10/COX11/RHOT1/PIGS/EMC6/SCO1/TMEM11/PGAP3/COA3/CCDC47/RETREG1/PEX11A…	90	4783
CC	GO:0044391	ribosomal subunit	0.0188166	91/4802	0.95071	0.999933	0.999933	MRPS6/MRPL47/MRPS22/MRPL3/RPL37A/MRPL44/MRPL24/DAP3/MRPL9/MRPS21/MRPL37/MRPS15/MRPL32/MRPS33/MRPL42/RPS26/MRPS35/MRPL51/MRPS18C/MRPL55/UBA52/MPV17L2/MRPL34/MRPL4/RPS28/MRPL54/RACK1/RPS15/MRPL22/RPS6/MRPL50/MRPL18/MRPL52/RPL10L/RPS29/MRPS5/MRPL30/MRPS9/MRPL53/MRPL19/MRPL35/MRPL33/MRPS2/MRPS31/MRPL57/MRPS26/RPS21/MRPL15/MRPS28/MRPL13/MRPL17/MRPL48/MRPL16/MRPL20/MRPS14/RPS3A/RPL6/MRPS12/RPL18/RPS11/…	90	4783
CC	GO:0001725	stress fiber	0.00250889	12/4802	0.953487	0.999933	0.999933	TPM3/PDLIM4/CNN2/ANXA6/TEK/ACTN1/FBLIM1/MYH10/MYL12A/SEPTIN12/ACTA2/ACTA1	12	4783
CC	GO:0005604	basement membrane	0.00250889	12/4802	0.953487	0.999933	0.999933	COL4A4/COL2A1/RELL2/SPARC/LOXL2/ANG/ANXA2/COL4A1/COL4A2/VWA1/TINAG/COL17A1	12	4783
CC	GO:0005922	connexin complex	0.00250889	12/4802	0.953487	0.999933	0.999933	GJA5/GJA4/GJB3/GJC2/GJA1/GJD2/GJB6/GJB2/GJA3/GJC1/GJC3/GJB1	12	4783
CC	GO:0008287	protein serine/threonine phosphatase complex	0.00250889	12/4802	0.953487	0.999933	0.999933	PPP3CA/PPP2CA/TOX4/PPP3R1/PPP1CB/PPP1CC/CNEP1R1/CTDNEP1/PPP4C/SHOC2/PPP2CB/PPP1CA	12	4783
CC	GO:0016234	inclusion body	0.00250889	12/4802	0.953487	0.999933	0.999933	SNCA/EEF2/SLF1/ARIH1/PABPN1/PSEN1/RANBP2/CPNE1/MT3/GYS1/GPX1/TDP2	12	4783
CC	GO:0017053	transcription repressor complex	0.00250889	12/4802	0.953487	0.999933	0.999933	CORO2A/AKIRIN2/C1D/INSM1/MYC/CTNNBIP1/LIN37/TP53/CTNNB1/CTBP2/MEN1/CCND1	12	4783
CC	GO:0042575	DNA polymerase complex	0.00250889	12/4802	0.953487	0.999933	0.999933	POLD2/POLE3/POLE2/POLE4/POLD3/MAD2L2/POLD1/POLG2/CRCP/DNA2/POLA2/POLD4	12	4783
CC	GO:0042641	actomyosin	0.00250889	12/4802	0.953487	0.999933	0.999933	TPM3/PDLIM4/CNN2/ANXA6/TEK/ACTN1/FBLIM1/MYH10/MYL12A/SEPTIN12/ACTA2/ACTA1	12	4783
CC	GO:0046540	U4/U6 x U5 tri-snRNP complex	0.00250889	12/4802	0.953487	0.999933	0.999933	PRPF3/LSM5/LSM8/SNRPF/SNU13/LSM4/SNRPB/SNRPE/SNRPA/SNRPD2/LSM3/SNRPD1	12	4783
CC	GO:0097517	contractile actin filament bundle	0.00250889	12/4802	0.953487	0.999933	0.999933	TPM3/PDLIM4/CNN2/ANXA6/TEK/ACTN1/FBLIM1/MYH10/MYL12A/SEPTIN12/ACTA2/ACTA1	12	4783
CC	GO:0097526	spliceosomal tri-snRNP complex	0.00250889	12/4802	0.953487	0.999933	0.999933	PRPF3/LSM5/LSM8/SNRPF/SNU13/LSM4/SNRPB/SNRPE/SNRPA/SNRPD2/LSM3/SNRPD1	12	4783
CC	GO:1903293	phosphatase complex	0.00250889	12/4802	0.953487	0.999933	0.999933	PPP3CA/PPP2CA/TOX4/PPP3R1/PPP1CB/PPP1CC/CNEP1R1/CTDNEP1/PPP4C/SHOC2/PPP2CB/PPP1CA	12	4783
CC	GO:1904949	ATPase complex	0.00250889	12/4802	0.953487	0.999933	0.999933	RBBP4/SMARCD1/SMARCA4/PHF10/PTPA/SS18L1/SMARCB1/RUVBL2/C19H17orf49/BCL7B/ACTL6B/RBBP7	12	4783
CC	GO:0098797	plasma membrane protein complex	0.0181894	88/4802	0.953601	0.999933	0.999933	ITGB5/ITGB2/ITGAV/CHRNA1/ITGB6/ACVR1/KCNJ3/ACVR2A/INHA/CHRND/FCER1G/S100A10/GJA5/GNG12/IL12RB2/GJA4/GJB3/CAV1/CAV2/DPP6/CACNB3/IGF1/CHRNA3/GJC2/CATSPERD/CSF2/CLTB/CLTA/TGFBR1/GJA1/GJD2/GNG2/HSPA2/PSEN1/TMED10/KCNIP3/HTRA2/GJB6/GJB2/GJA3/ITGB1/CACNB2/MPP7/FKBP1A/KCNQ3/KCNB2/SCN4B/ARRB1/KCNA4/TRAF6/PSEN2/GNB1/MR1/NCF2/KCNH1/GLRB/CYBA/SCN1B/FXYD1/PSENEN/CD79A/AP2S1/CLTC/CHRNB1/GJC1/KCNJ2/CACNG1/C9/C…	87	4783
CC	GO:0031301	integral component of organelle membrane	0.0175622	85/4802	0.956424	0.999933	0.999933	ATP2C1/DHRS9/TMEM163/MFF/TMCO1/PEX11B/PIGK/POMGNT1/SUN3/SLC37A3/FAR2/SMDT1/SCO2/COQ2/TMEM175/TECR/WDR83OS/STING1/PLPP6/CREB3/RNF183/SFXN1/SLC22A17/EMC4/EMC7/COX16/PEX13/SLC30A3/BET1L/HSPA5/DPM2/DOLK/ITM2B/ZDHHC20/TBC1D20/FITM2/TRAM1/TMEM70/GDAP1/EXT1/EMC2/STIM1/DGAT2/PEX16/TMEM201/HSD11B1/MGARP/SLC15A4/PISD/EMC8/TOMM40/EMC10/COX11/RHOT1/PIGS/EMC6/SCO1/TMEM11/COA3/CCDC47/RETREG1/PEX11A/VOPP1/EMC3/…	84	4783
CC	GO:0008076	voltage-gated potassium channel complex	0.00229981	11/4802	0.957284	0.999933	0.999933	KCNJ3/DPP6/KCNIP3/KCNQ3/KCNB2/KCNA4/KCNH1/KCNJ2/KCNK1/KCNMA1/KCNJ5	11	4783
CC	GO:0016459	myosin complex	0.00229981	11/4802	0.957284	0.999933	0.999933	MYO1A/MYO6/MYL2/CCDC102A/DYNLL2/MYO1D/MYO1C/MYH2/MYO10/MYL12A/MYL11	11	4783
CC	GO:0030867	rough endoplasmic reticulum membrane	0.00229981	11/4802	0.957284	0.999933	0.999933	MACO1/PI4KB/ZC3H12A/RPS26/RPS28/RPS29/PLOD1/TMEM97/RPL27/CCDC47/SRPRA	11	4783
CC	GO:0031519	PcG protein complex	0.00229981	11/4802	0.957284	0.999933	0.999933	RBBP4/AEBP2/PCGF3/SKP1/PCGF1/BMI1/EZH1/BAP1/PCGF5/EED/RBBP7	11	4783
CC	GO:0032421	stereocilium bundle	0.00229981	11/4802	0.957284	0.999933	0.999933	PLS1/RHOC/ELMOD3/IFT20/MYO1C/FSCN2/SLC9A3R1/RSPH9/RIPOR2/MORN4/MPP1	11	4783
CC	GO:0033017	sarcoplasmic reticulum membrane	0.00229981	11/4802	0.957284	0.999933	0.999933	CAMK2B/CAMK2D/TMEM38A/JSRP1/PLN/REEP5/FKBP1B/FKBP1A/STIM1/DHRS7C/ATP2A1	11	4783
CC	GO:0033178	proton-transporting two-sector ATPase complex, catalytic domain	0.00229981	11/4802	0.957284	0.999933	0.999933	ATP6V1A/ATP6V1F/ATP6V1E1/ATP6V1B2/ATP6V1G1/ATP6V1D/ATP6V1E2/ATP5F1E/ATP6V1H/ATP6V1C1/ATP6V1G2	11	4783
CC	GO:0043596	nuclear replication fork	0.00229981	11/4802	0.957284	0.999933	0.999933	ZRANB3/POLD2/MMS22L/ETAA1/PCNA/TONSL/POLD3/PARP1/POLD1/POLA2/POLD4	11	4783
CC	GO:0046930	pore complex	0.00229981	11/4802	0.957284	0.999933	0.999933	VDAC1/ADAM10/SLC25A31/BAX/C9/SLC25A4/VDAC3/VDAC2/PPIF/SLC25A5/PDZD11	11	4783
CC	GO:0070603	SWI/SNF superfamily-type complex	0.00229981	11/4802	0.957284	0.999933	0.999933	RBBP4/SMARCD1/SMARCA4/PHF10/SS18L1/SMARCB1/RUVBL2/C19H17orf49/BCL7B/ACTL6B/RBBP7	11	4783
CC	GO:0097431	mitotic spindle pole	0.00229981	11/4802	0.957284	0.999933	0.999933	YPEL5/RAE1/AURKA/MAPRE1/FAM83D/HSF1/PLK1/SMC3/BCCIP/MAP10/SMC1A	11	4783
CC	GO:0098685	Schaffer collateral - CA1 synapse	0.00229981	11/4802	0.957284	0.999933	0.999933	PFN2/ADCY1/NEFL/FYN/PPP3R1/ADORA2B/ACTG1/CTNNB1/CACNG3/ACTB/INA	11	4783
CC	GO:0000791	euchromatin	0.00209074	10/4802	0.961094	0.999933	0.999933	UHRF1/PSIP1/EXOSC3/ESR1/TBP/ICE2/EXOSC4/RBMXL2/SKIC8/CTNNB1	10	4783
CC	GO:0000794	condensed nuclear chromosome	0.00209074	10/4802	0.961094	0.999933	0.999933	NIFK/HORMAD1/SYCP3/NCAPH2/RAD51/RRS1/RAD21/TUBG1/PLK1/FKBP6	10	4783
CC	GO:0002080	acrosomal membrane	0.00209074	10/4802	0.961094	0.999933	0.999933	CAV1/CAV2/SPACA1/CD46/SPACA3/TMEM95/TEKT3/MFGE8/SERPINA5/TMEM225	10	4783
CC	GO:0005643	nuclear pore	0.00209074	10/4802	0.961094	0.999933	0.999933	CHMP2B/CHMP4A/RANBP2/PCID2/ENY2/NUP93/MYO1C/SEC13/SEH1L/CETN2	10	4783
CC	GO:0005680	anaphase-promoting complex	0.00209074	10/4802	0.961094	0.999933	0.999933	ANAPC13/CDC23/CDC26/UBE2C/ANAPC15/ANAPC10/UBE2S/CDC27/ANAPC11/ANAPC16	10	4783
CC	GO:0005751	mitochondrial respiratory chain complex IV	0.00209074	10/4802	0.961094	0.999933	0.999933	NDUFA4/COX7C/COX7A2/COX5B/COX7A2L/COX8B/UQCRFS1/COX4I1/COX7A1/COX8A	10	4783
CC	GO:0008180	COP9 signalosome	0.00209074	10/4802	0.961094	0.999933	0.999933	COPS9/TMOD1/THEMIS/HSPA5/PLCG1/COPS3/BASP1/HSP90AB1/HSPA1L/FLOT1	10	4783
CC	GO:0014704	intercalated disc	0.00209074	10/4802	0.961094	0.999933	0.999933	PIK3CA/DES/GJA1/TMEM65/SCN4B/SCN1B/FXYD1/JUP/CTNNB1/CDH2	10	4783
CC	GO:0019774	proteasome core complex, beta-subunit complex	0.00209074	10/4802	0.961094	0.999933	0.999933	PSMB4/PSMB2/PSMB1/PSMB5/PSMB7/PSMB10/PSMB6/PSMB3/PSMB8/PSMB9	10	4783
CC	GO:0030131	clathrin adaptor complex	0.00209074	10/4802	0.961094	0.999933	0.999933	AP1M1/AP1M2/AP3B1/AP2S1/AP2B1/AP1S1/AP4M1/AP3M1/AP2A2/AP1S2	10	4783
CC	GO:0030137	COPI-coated vesicle	0.00209074	10/4802	0.961094	0.999933	0.999933	COPB2/CCDC115/COPA/COPZ1/COPE/TMED10/ARCN1/KDELR1/COPG1/KDELR2	10	4783
CC	GO:0032391	photoreceptor connecting cilium	0.00209074	10/4802	0.961094	0.999933	0.999933	IFT57/SEPTIN2/CEP290/BBS4/RPGRIP1/IFT20/GNAT1/TBCC/ARL3/CETN2	10	4783
CC	GO:0032420	stereocilium	0.00209074	10/4802	0.961094	0.999933	0.999933	PLS1/RHOC/ELMOD3/IFT20/MYO1C/FSCN2/SLC9A3R1/RIPOR2/MORN4/MPP1	10	4783
CC	GO:0033179	proton-transporting V-type ATPase, V0 domain	0.00209074	10/4802	0.961094	0.999933	0.999933	ATP6V0B/ATP6V0E2/ATP6V0D2/ATP6V0A2/ATP6V0D1/RNASEK/ATP6V0A1/ATP6V0E1/ATP6V0C/ATP6AP2	10	4783
CC	GO:0034704	calcium channel complex	0.00209074	10/4802	0.961094	0.999933	0.999933	CACNB3/SMDT1/CATSPERD/HSPA2/FKBP1B/PTPA/CACNB2/FKBP1A/CACNG1/MICU1	10	4783
CC	GO:0034719	SMN-Sm protein complex	0.00209074	10/4802	0.961094	0.999933	0.999933	SNRPF/STRAP/GEMIN6/SNRPB/SNRPE/GEMIN7/SNRPD2/SMN2/SNRPD1/GEMIN8	10	4783
CC	GO:0042584	chromaffin granule membrane	0.00209074	10/4802	0.961094	0.999933	0.999933	SYT1/ATP8A1/ANXA6/ANXA4/DNM1/DBH/DNAJC5/CYB561/ANXA7/SYP	10	4783
CC	GO:0042734	presynaptic membrane	0.00209074	10/4802	0.961094	0.999933	0.999933	KCNJ3/ADGRL1/NRXN1/DNM1/SNAP25/PDE2A/KCNH1/CPLX3/CTNNB1/DTNBP1	10	4783
CC	GO:0044232	organelle membrane contact site	0.00209074	10/4802	0.961094	0.999933	0.999933	CLCC1/STX17/ATG5/SERAC1/RMDN3/TMX2/TOMM40/MBOAT7/SACM1L/SARAF	10	4783
CC	GO:0098796	membrane protein complex	0.0664855	321/4802	0.965868	0.999933	0.999933	ATP5PO/ATP5PF/ARL6/ATP6V1A/NDUFB4/ITGB5/DNAJC19/NDUFB5/PIK3CA/KCNAB1/COPB2/NDUFV3/ITGB2/CCDC115/ITGAV/ATP5MC3/CHRNA1/ITGB6/ACVR1/KCNJ3/ACVR2A/NDUFB3/NDUFS1/INHA/CHRND/CLIC4/DDOST/SDHB/SDHC/FCER1G/NDUFS2/COPA/LAMTOR2/S100A10/GJA5/ATP5PB/LAMTOR5/CLCC1/LRRC8C/PIGK/GNG12/IL12RB2/ATP6V0B/GJA4/GJB3/NDUFA10/NDUFA4/CFTR/CAV1/CAV2/NDUFA5/ATP6V1F/NDUFB2/ATP6V0E2/DPP6/NDUFA12/COPZ1/ATP5MC2/CACNB3/ATP5F1B/IG…	318	4783
CC	GO:0098798	mitochondrial protein-containing complex	0.036797	178/4802	0.968657	0.999933	0.999933	MRPS6/ATP5PO/ATP5PF/NDUFB4/DNAJC19/NDUFB5/MRPL47/MRPS22/MRPL3/NDUFV3/ATP5MC3/NDUFB3/NDUFS1/MRPL44/SDHB/SDHC/NDUFS2/MRPL24/DAP3/MRPL9/MRPS21/ATP5PB/DBT/MRPL37/MRPS15/NDUFA10/NDUFA4/PMPCB/MRPL32/NDUFA5/NDUFB2/MRPS33/MRPL42/NDUFA12/ATP5MC2/ATP5F1B/MRPS35/PHB2/MRPL51/NDUFA9/TOMM22/SMDT1/NDUFA6/MRPS18C/ATP5ME/MRPL55/NDUFA13/MPV17L2/MRPL34/NDUFB7/MRPL4/NDUFA7/NDUFA11/MRPL54/ATP5F1D/NDUFS7/UQCR11/VDAC1/…	176	4783
CC	GO:0031253	cell projection membrane	0.0146352	71/4802	0.968659	0.999933	0.999933	ARL6/GAP43/FAP/DPP4/PDE6D/CDC42/GPR161/RAB25/THEM4/PDZK1/GNAT2/SEPTIN2/SGCE/CD36/AQP1/SCNN1A/PDXP/ABCG2/PKD2/PDE6B/RAB8A/RDH8/SPRY4/PDE6A/DMTN/B4GALT1/EEF1A1/MYO6/EZR/DRD1/BBS4/TMEM17/SPRY2/LAMP5/ITGB1/MAPRE1/RPS3/CD44/MXRA8/GPR37L1/SNAP29/TMEM231/CNGB1/VASP/MYO1D/MYO1C/NME1/ITGA3/PDE6G/SLC9A3R1/MYO10/CIB1/CTNNB1/GNAT1/RHOA/RHO/PACSIN1/AIF1/RIPOR2/UMOD/STX4/PSD/PAK1/ROM1/RASGRP2/EHD1/CFL1/MSN/ATP…	70	4783
CC	GO:1990204	oxidoreductase complex	0.0133807	65/4802	0.973396	0.999933	0.999933	NDUFB4/NDUFB5/NDUFV3/GPD2/NDUFB3/NDUFS1/SDHB/SDHC/NDUFS2/DBT/NDUFA10/OGDH/NDUFA5/NDUFB2/NDUFA12/GPD1/NDUFA9/NDUFA6/NDUFA13/NDUFB7/NDUFA7/NDUFA11/NDUFS7/UQCR11/NDUFA2/CBR4/NDUFB6/GMPR2/DLST/XDH/NDUFA8/IDH3B/NDUFB9/SDHD/CAT/PDHX/NDUFS3/NCF2/NDUFC1/GCSH/CYBA/NDUFA3/MRPS36/NDUFS4/NDUFS6/SDHA/IDH3A/NDUFB1/PDHB/NDUFV2/NDUFB10/NDUFAB1/BCKDK/NCF1/NDUFB8/NDUFC2/FOXRED1/NDUFV1/NDUFS8/NDUFA1/IDH3G/NDUFB11/C…	64	4783
CC	GO:0070469	respirasome	0.0129626	63/4802	0.974903	0.999933	0.999933	NDUFB4/NDUFB5/NDUFV3/CYCT/NDUFB3/NDUFS1/SDHB/SDHC/NDUFS2/NDUFA10/NDUFA4/CYCS/NDUFA5/NDUFB2/NDUFA12/NDUFA9/NDUFA6/NDUFA13/NDUFB7/NDUFA7/NDUFA11/NDUFS7/UQCR11/NDUFA2/COX7C/NDUFB6/COX7A2/COX5B/COX7A2L/COX8B/NDUFA8/NDUFB9/SDHD/NDUFS3/NDUFC1/UQCRFS1/COX4I1/COX6B1/COX7A1/COX6B2/NDUFA3/NDUFS4/NDUFS6/SDHA/COX5A/NDUFB1/UQCRC1/NDUFV2/NDUFB10/UQCRC2/NDUFAB1/COX6A2/NDUFB8/COA6/NDUFC2/FOXRED1/COX8A/NDUFV1/NDU…	62	4783
CC	GO:0098552	side of membrane	0.0123354	60/4802	0.977094	0.999933	0.999933	BDH1/DNAJC19/KCNAB1/RAB5A/CTSK/S1PR1/GNG12/WNT2/CAV2/AQP2/RPS26/BORCS5/CD9/CXCL9/CXCL10/RASAL3/LDLR/RPS28/IL13/CD14/GLRA1/CTSB/ANXA1/B4GALT1/ENPP3/RPS29/GNG2/HTRA2/LAMP1/SNAP25/SNX5/PRND/FKBP1A/TRAF6/KCNAB2/GNB1/TCN2/CYLD/CD79A/CLPTM1/ALOX15/SLC2A4/MIEN1/JUP/RPL27/COA8/STAC/HYAL2/RHOA/CCR5/IL17A/FLOT1/AQP4/CDIP1/SCNN1B/GNB2/IDE/KCNMA1/CD5	59	4783
CC	GO:0098803	respiratory chain complex	0.0121263	59/4802	0.977806	0.999933	0.999933	NDUFB4/NDUFB5/NDUFV3/NDUFB3/NDUFS1/SDHB/SDHC/NDUFS2/NDUFA10/NDUFA4/NDUFA5/NDUFB2/NDUFA12/NDUFA9/NDUFA6/NDUFA13/NDUFB7/NDUFA7/NDUFA11/NDUFS7/UQCR11/NDUFA2/COX7C/NDUFB6/COX7A2/COX5B/COX7A2L/COX8B/NDUFA8/NDUFB9/SDHD/NDUFS3/NDUFC1/UQCRFS1/COX4I1/COX6B1/COX7A1/COX6B2/NDUFA3/NDUFS4/NDUFS6/SDHA/COX5A/NDUFB1/NDUFV2/NDUFB10/NDUFAB1/COX6A2/NDUFB8/COA6/NDUFC2/FOXRED1/COX8A/NDUFV1/NDUFS8/NDUFA1/COX7B/NDUFB11	58	4783
CC	GO:0005746	mitochondrial respirasome	0.0110809	54/4802	0.981219	0.999933	0.999933	NDUFB4/NDUFB5/NDUFV3/NDUFB3/NDUFS1/SDHB/SDHC/NDUFS2/NDUFA10/NDUFA4/NDUFA5/NDUFB2/NDUFA12/NDUFA9/NDUFA6/NDUFA13/NDUFB7/NDUFA7/NDUFA11/NDUFS7/UQCR11/NDUFA2/COX7C/NDUFB6/COX7A2/COX5B/COX7A2L/COX8B/NDUFA8/NDUFB9/SDHD/NDUFS3/NDUFC1/UQCRFS1/COX4I1/COX7A1/NDUFA3/NDUFS4/NDUFS6/SDHA/NDUFB1/NDUFV2/NDUFB10/NDUFAB1/NDUFB8/NDUFC2/FOXRED1/COX8A/NDUFV1/NDUFS8/NDUFA1/COX7B/NDUFB11	53	4783
CC	GO:0097730	non-motile cilium	0.0106628	52/4802	0.982515	0.999933	0.999933	IFT57/PDE6D/GNAT2/ABCA4/SAG/SEPTIN2/GNGT1/OPN1SW/CEP290/CNGA1/PDE6B/RAB8A/RDH8/GNA11/PDE6A/VCAN/TMEM30A/IMPG1/DRD1/BBS4/RPGRIP1/ELMOD3/RDH14/ATP8A2/GRK1/RP1/GNB1/PDC/CNGB1/ENKD1/RGS9BP/DYNLL2/IFT20/GUCY2D/RCVRN/TUBG1/PDE6G/RGS9/PRKCA/GNAT1/RHO/GUCA1A/GUCA1B/PRPH2/TBCC/RSPH9/ARL3/ROM1/CETN2/GUCY2F/ARR3	51	4783
CC	GO:0032993	protein-DNA complex	0.0102446	50/4802	0.983771	0.999933	0.999933	MCM6/TNP1/HP1BP3/VPS72/H2AC20/GTF2B/NFYC/H2AZ2/POLD2/NFE2/MCM5/H2AJ/H1-0/H2AZ1/SLF1/ESR1/TBP/FOS/GINS1/H3-5/POLD3/MYOG/H3-3A/H3-3D/GTF2H3/GINS3/POLD1/JUP/H2BL1/CTNNB1/H1-8/NFYA/MCM3/H2BC15/H2BC12/H1-3/H1-2/H1-1/GLYR1/TNP2/PRM3/PRM2/PRM1/MCM7/ACTB/STN1/GINS4/POLA2/POLD4	49	4783
CC	GO:0097731	9+0 non-motile cilium	0.00961739	47/4802	0.985577	0.999933	0.999933	IFT57/PDE6D/GNAT2/ABCA4/SAG/SEPTIN2/GNGT1/OPN1SW/CEP290/CNGA1/PDE6B/RDH8/GNA11/PDE6A/VCAN/TMEM30A/IMPG1/BBS4/RPGRIP1/RDH14/ATP8A2/GRK1/RP1/GNB1/PDC/CNGB1/ENKD1/RGS9BP/DYNLL2/IFT20/GUCY2D/RCVRN/PDE6G/RGS9/PRKCA/GNAT1/RHO/GUCA1A/GUCA1B/PRPH2/TBCC/ARL3/ROM1/CETN2/GUCY2F/ARR3	46	4783
CC	GO:0099503	secretory vesicle	0.0267614	130/4802	0.986321	0.999933	0.999933	CXADR/TFF3/TMEM163/PTPRN/MFF/RAB13/SLC6A17/RAB3B/PPT1/CAV1/CAV2/AQP1/SNX10/NPY/ATP6V1F/PRSS37/ATP6V0E2/GLIPR1L1/SYT1/IGF1/DNM1L/ITPR2/SPX/GAPDH/VAMP1/SCNN1A/VWF/AKAP3/ATP6V1E1/SNCA/ATP8A1/CABS1/COPS4/RAB3A/PRKACA/CALR/RAB11B/ACTL9/SEPTIN8/TMED9/ANXA6/PAM/CLU/ATP6V1B2/CTSV/ACTL7A/SPACA1/STX7/HEXA/TRIM9/TMED10/ATP6V1E2/VAMP8/ANXA4/SLC30A3/DNM1/DBH/LAMP1/LAMP5/SNAP25/TMEM230/CHGB/DNAJC5/PENK/ATP6V1C…	128	4783
CC	GO:0097733	photoreceptor cell cilium	0.00919925	45/4802	0.986729	0.999933	0.999933	IFT57/PDE6D/GNAT2/ABCA4/SAG/SEPTIN2/GNGT1/OPN1SW/CEP290/CNGA1/PDE6B/RDH8/GNA11/PDE6A/VCAN/TMEM30A/IMPG1/BBS4/RPGRIP1/RDH14/ATP8A2/GRK1/RP1/GNB1/PDC/CNGB1/RGS9BP/IFT20/GUCY2D/RCVRN/PDE6G/RGS9/PRKCA/GNAT1/RHO/GUCA1A/GUCA1B/PRPH2/TBCC/ARL3/ROM1/CETN2/GUCY2F/ARR3	44	4783
CC	GO:0005615	extracellular space	0.0487142	236/4802	0.987706	0.999933	0.999933	APOD/ADIPOQ/KNG1/FETUB/AHSG/DNAJB11/IL12A/TF/ACP3/BTD/FAP/GCG/NMI/FN1/IGFBP2/IGFBP5/INHA/SCG2/HDGF/S100A13/CTSK/CTSS/CHIA/F3/YBX1/GPC1/IL6/AQP1/HNRNPA2B1/NPY/IGFBP3/INHBA/LEP/PTN/PRSS2/AQP2/LALBA/IFNG/IGF1/SPX/SCNN1A/CD9/SNCA/IBSP/CSN1S1/CSN2/CSN1S2/ODAM/CSN3/GC/ALB/AFP/AFM/BTC/CXCL9/FGFBP1/COMP/ADGRE5/MAN2B1/LDLR/RETN/MYDGF/AMH/IL4/IL13/IL5/CSF2/IL3/LOX/LYPD8/CFD/FGF1/SPINK1/GPX3/IL12B/HMGB2/CLU…	233	4783
CC	GO:0015935	small ribosomal subunit	0.00836295	41/4802	0.988904	0.999933	0.999933	MRPS6/MRPS22/DAP3/MRPS21/MRPS15/MRPS33/RPS26/MRPS35/MRPS18C/RPS28/RACK1/RPS15/RPS6/RPS29/MRPS5/MRPS9/MRPS2/MRPS31/MRPS26/RPS21/MRPS28/MRPS14/RPS3A/MRPS12/RPS11/RPS5/MRPS23/MRPS7/MRPS27/MRPS11/MRPS24/MRPS25/RPS18/MRPS10/MRPS18A/MRPS18B/MRPS34/MRPS17/MRPS16/RPS24	40	4783
CC	GO:0016469	proton-transporting two-sector ATPase complex	0.00836295	41/4802	0.988904	0.999933	0.999933	ATP5PO/ATP5PF/ATP6V1A/CCDC115/ATP5MC3/ATP5PB/ATP6V0B/ATP6V1F/ATP6V0E2/ATP5MC2/ATP5F1B/ATP6V1E1/ATP5ME/ATP5F1D/ATP6V1B2/ATP6V1G1/DMAC2L/ATP6V1D/ATP6V1B1/ATP6V1E2/ATP5F1C/ATP5F1E/ATP6V1H/ATP6V1C1/ATP6V0D2/ATP5MG/ATP6V0A2/ATP6V0D1/RNASEK/ATP5MC1/ATP6V0A1/ATP5PD/ATP6V0E1/ATP5MJ/ATP6V1G2/ATP5F1A/ATP6V0C/ATP5MF/ATP5MK/ATP6AP2	40	4783
CC	GO:1990904	ribonucleoprotein complex	0.0472507	229/4802	0.988915	0.999933	0.999933	MRPS6/RPL24/MRPL47/RPL22L1/MRPS22/MRPL3/U2AF1/SSB/WDR12/RPL37A/MRPL44/EIF3I/SNRNP40/PPP1R8/MRPL24/DAP3/MRPL9/PRPF3/MRPS21/RBM8A/MRPL37/PRPF38A/RPS8/YBX1/PPIH/PPIE/MRPS15/AGO3/LSM5/HNRNPA2B1/MRPL32/LSM8/SND1/MRPS33/MRPL42/HNRNPA1/TARBP2/RPS26/SNRPF/EIF3D/MRPS35/MAGOHB/MRPL51/EIF3L/SNU13/MRPS18C/MRPL55/UBA52/LSM4/MPV17L2/MRPL34/GADD45GIP1/EIF3G/MRPL4/RPS28/EEF2/MRPL54/SF3A2/PHAX/NHP2/RACK1/RPS15/MR…	226	4783
CC	GO:0031227	intrinsic component of endoplasmic reticulum membrane	0.00815388	40/4802	0.989421	0.999933	0.999933	DHRS9/TMCO1/PIGK/SLC37A3/TECR/WDR83OS/STING1/PLPP6/CREB3/RNF183/EMC4/EMC7/HSPA5/DPM2/DOLK/FITM2/TRAM1/EXT1/EMC2/STIM1/DGAT2/HSD11B1/EMC8/EMC10/PIGS/EMC6/PGAP3/CCDC47/RETREG1/EMC3/ITPR1/SEC61A1/ZFYVE27/SARAF/UBXN8/DNAJB12/SLC37A2/BSCL2/MMGT1	39	4783
CC	GO:0030176	integral component of endoplasmic reticulum membrane	0.0079448	39/4802	0.989926	0.999933	0.999933	DHRS9/TMCO1/PIGK/SLC37A3/TECR/WDR83OS/STING1/PLPP6/CREB3/RNF183/EMC4/EMC7/HSPA5/DPM2/DOLK/FITM2/TRAM1/EXT1/EMC2/STIM1/DGAT2/HSD11B1/EMC8/EMC10/PIGS/EMC6/CCDC47/RETREG1/EMC3/ITPR1/SEC61A1/ZFYVE27/SARAF/UBXN8/DNAJB12/SLC37A2/BSCL2/MMGT1	38	4783
CC	GO:0001750	photoreceptor outer segment	0.00773573	38/4802	0.99042	0.999933	0.999933	PDE6D/GNAT2/ABCA4/SAG/GNGT1/OPN1SW/CNGA1/PDE6B/RDH8/GNA11/PDE6A/VCAN/TMEM30A/IMPG1/BBS4/RDH14/ATP8A2/GRK1/RP1/GNB1/PDC/CNGB1/RGS9BP/IFT20/GUCY2D/RCVRN/PDE6G/RGS9/PRKCA/GNAT1/RHO/GUCA1A/GUCA1B/PRPH2/ROM1/GUCY2F/ARR3	37	4783
CC	GO:0005747	mitochondrial respiratory chain complex I	0.00773573	38/4802	0.99042	0.999933	0.999933	NDUFB4/NDUFB5/NDUFV3/NDUFB3/NDUFS1/NDUFS2/NDUFA10/NDUFA5/NDUFB2/NDUFA12/NDUFA9/NDUFA6/NDUFA13/NDUFB7/NDUFA7/NDUFA11/NDUFS7/NDUFA2/NDUFB6/NDUFA8/NDUFB9/NDUFS3/NDUFC1/NDUFA3/NDUFS4/NDUFS6/NDUFB1/NDUFV2/NDUFB10/NDUFAB1/NDUFB8/NDUFC2/FOXRED1/NDUFV1/NDUFS8/NDUFA1/NDUFB11	37	4783
CC	GO:0030139	endocytic vesicle	0.00773573	38/4802	0.99042	0.999933	0.999933	RAB5A/DPP4/CDC42/RAB13/CTSS/TLR6/RAB8A/DNM2/RAB11B/LMBRD1/SNX3/STX7/IGF2R/RAB11A/CPNE6/RAB8B/LAMP1/VIM/PIP4P2/APOA1/ZDHHC5/MPEG1/RAB7B/TLR2/NOD2/AP2S1/FLOT2/ARRB2/ACTG1/TLR9/HYAL2/RAB7A/CORO1A/CDC42EP2/AP2A2/VAMP7/AVPR2	37	4783
CC	GO:0030964	NADH dehydrogenase complex	0.00773573	38/4802	0.99042	0.999933	0.999933	NDUFB4/NDUFB5/NDUFV3/NDUFB3/NDUFS1/NDUFS2/NDUFA10/NDUFA5/NDUFB2/NDUFA12/NDUFA9/NDUFA6/NDUFA13/NDUFB7/NDUFA7/NDUFA11/NDUFS7/NDUFA2/NDUFB6/NDUFA8/NDUFB9/NDUFS3/NDUFC1/NDUFA3/NDUFS4/NDUFS6/NDUFB1/NDUFV2/NDUFB10/NDUFAB1/NDUFB8/NDUFC2/FOXRED1/NDUFV1/NDUFS8/NDUFA1/NDUFB11	37	4783
CC	GO:0045271	respiratory chain complex I	0.00773573	38/4802	0.99042	0.999933	0.999933	NDUFB4/NDUFB5/NDUFV3/NDUFB3/NDUFS1/NDUFS2/NDUFA10/NDUFA5/NDUFB2/NDUFA12/NDUFA9/NDUFA6/NDUFA13/NDUFB7/NDUFA7/NDUFA11/NDUFS7/NDUFA2/NDUFB6/NDUFA8/NDUFB9/NDUFS3/NDUFC1/NDUFA3/NDUFS4/NDUFS6/NDUFB1/NDUFV2/NDUFB10/NDUFAB1/NDUFB8/NDUFC2/FOXRED1/NDUFV1/NDUFS8/NDUFA1/NDUFB11	37	4783
CC	GO:0005840	ribosome	0.02258	110/4802	0.991325	0.999933	0.999933	MRPS6/RPL24/APOD/MRPL47/RPL22L1/MRPS22/MRPL3/RPL37A/MRPL44/MRPL24/DAP3/MRPL9/MRPS21/MRPL37/MRPS15/MRPL32/MRPS33/MRPL42/RPS26/MRPS35/MRPL51/MRPS18C/MRPL55/UBA52/MPV17L2/MRPL34/GADD45GIP1/MRPL4/NDUFA7/RPS28/MRPL54/RACK1/RPS15/MRPL22/RPS6/MRPL50/MRPL18/MRPL52/RPL10L/RPS29/RSL24D1/MRPS5/MRPL30/MRPS9/MRPL53/MRPL19/MRPL35/PTCD3/MRPL33/RPL7A/MRPS2/MRPS31/MRPL57/HSPA14/MRPS26/RPS21/MRPL15/MRPS28/MRPL13/M…	108	4783
CC	GO:0031970	organelle envelope lumen	0.00689944	34/4802	0.992283	0.999933	0.999933	MIX23/NDUFS1/AK2/ALPL/THEM4/BLOC1S1/NDUFB7/PRELID1/CDC25C/STOML2/FBXL4/GATM/HTRA2/NDUFA8/PTGES/CHCHD7/TIMM8B/REXO2/CLPB/TIMM10/MYOC/PARK7/CACYBP/CIAPIN1/FKBP10/CHCHD4/TUBB/SIRT5/COX19/COA6/MICU1/ARL2/TIMM8A	33	4783
CC	GO:0005758	mitochondrial intermembrane space	0.00627221	31/4802	0.993558	0.999933	0.999933	MIX23/NDUFS1/AK2/ALPL/THEM4/BLOC1S1/NDUFB7/PRELID1/CDC25C/STOML2/FBXL4/GATM/HTRA2/NDUFA8/CHCHD7/TIMM8B/REXO2/CLPB/TIMM10/MYOC/PARK7/CIAPIN1/FKBP10/CHCHD4/SIRT5/COX19/COA6/MICU1/ARL2/TIMM8A	30	4783
CC	GO:0044815	DNA packaging complex	0.00627221	31/4802	0.993558	0.999933	0.999933	SPC25/TNP1/HP1BP3/VPS72/H2AC20/H2AZ2/H2AJ/H1-0/H2AZ1/SPC24/SLF1/H3-5/H3-3A/H3-3D/H2BL1/H1-8/H2BC15/H2BC12/H1-3/H1-2/H1-1/GLYR1/TNP2/PRM3/PRM2/PRM1/ACTB/STN1/SMC3/SMC1A	30	4783
CC	GO:0000786	nucleosome	0.00522685	26/4802	0.995444	0.999933	0.999933	TNP1/HP1BP3/VPS72/H2AC20/H2AZ2/H2AJ/H1-0/H2AZ1/SLF1/H3-5/H3-3A/H3-3D/H2BL1/H1-8/H2BC15/H2BC12/H1-3/H1-2/H1-1/GLYR1/TNP2/PRM3/PRM2/PRM1/ACTB	25	4783
CC	GO:0060170	ciliary membrane	0.00522685	26/4802	0.995444	0.999933	0.999933	ARL6/PDE6D/GPR161/GNAT2/SEPTIN2/SCNN1A/PKD2/PDE6B/RAB8A/RDH8/PDE6A/DRD1/BBS4/TMEM17/MXRA8/GPR37L1/SNAP29/TMEM231/CNGB1/PDE6G/GNAT1/RHO/UMOD/ROM1/EHD1	25	4783
CC	GO:0098800	inner mitochondrial membrane protein complex	0.0173531	85/4802	0.995774	0.999933	0.999933	ATP5PO/ATP5PF/NDUFB4/DNAJC19/NDUFB5/NDUFV3/ATP5MC3/NDUFB3/NDUFS1/SDHB/SDHC/NDUFS2/ATP5PB/NDUFA10/NDUFA4/NDUFA5/NDUFB2/NDUFA12/ATP5MC2/ATP5F1B/PHB2/NDUFA9/SMDT1/NDUFA6/ATP5ME/NDUFA13/NDUFB7/NDUFA7/NDUFA11/ATP5F1D/NDUFS7/UQCR11/NDUFA2/COX7C/NDUFB6/TRMT10B/COX7A2/COX5B/COX7A2L/COX8B/NDUFA8/ATP5F1C/ATP5F1E/NDUFB9/SDHD/ATP5MG/TIMM10B/NDUFS3/TIMM10/NDUFC1/UQCRFS1/COX4I1/COX7A1/TIMM50/NDUFA3/TIMM22/PHB1…	83	4783
CC	GO:0045335	phagocytic vesicle	0.00501777	25/4802	0.995785	0.999933	0.999933	RAB5A/CDC42/CTSS/TLR6/RAB8A/DNM2/RAB11B/SNX3/RAB11A/RAB8B/LAMP1/VIM/PIP4P2/ZDHHC5/MPEG1/RAB7B/TLR2/NOD2/ACTG1/TLR9/RAB7A/CORO1A/CDC42EP2/VAMP7	24	4783
CC	GO:0030141	secretory granule	0.0165168	81/4802	0.996312	0.999933	0.999933	CXADR/TFF3/PTPRN/RAB13/CAV1/CAV2/AQP1/SNX10/NPY/PRSS37/GLIPR1L1/SYT1/ITPR2/SPX/SCNN1A/VWF/AKAP3/SNCA/ATP8A1/CABS1/PRKACA/CALR/ACTL9/ANXA6/PAM/CLU/CTSV/ACTL7A/SPACA1/STX7/HEXA/TMED10/ATP6V1E2/VAMP8/ANXA4/DNM1/DBH/CHGB/DNAJC5/PENK/CD46/CPE/ATP6V0A2/TSSK1B/EXOC3L1/SPACA4/NLRP5/SPACA3/IFT20/SLC2A4/TMEM95/TEKT3/CYB561/CARTPT/MFGE8/ABHD2/VPS33B/CTSH/CLK3/CHGA/SERPINA3-8/SERPINA3-7/SERPINA3-3/SERPINA3-1…	79	4783
CC	GO:0005791	rough endoplasmic reticulum	0.00459962	23/4802	0.996428	0.999933	0.999933	MACO1/PI4KB/ZC3H12A/RPS26/ITPR2/RPS28/RPS29/PSEN1/PTGDS/RPS21/MYOC/PLOD1/LRAT/RPL6/RPL18/TMEM97/HCRT/RPL27/CCDC47/ITPR1/ITPR3/SRPRA	22	4783
CC	GO:0005844	polysome	0.00418148	21/4802	0.997021	0.999933	0.999933	RPL24/RPS26/RPS28/EEF2/RPS29/RPL7A/VIM/RPS21/AGO2/RPS3/DHX9/RPL6/RPL18/MYH10/RPL19/RPL38/PSMA6/RPL32/IMPACT/RPL39	20	4783
CC	GO:0022626	cytosolic ribosome	0.00376333	19/4802	0.997563	0.999933	0.999933	APOD/RPL37A/RPS26/UBA52/RPS28/RPS15/RPS6/RPL10L/RPS29/RPS21/RPS3A/RPL6/RPL18/RPS11/RPS5/RPS18/RPS24/RPLP2	18	4783
CC	GO:0045259	proton-transporting ATP synthase complex	0.00376333	19/4802	0.997563	0.999933	0.999933	ATP5PO/ATP5PF/ATP5MC3/ATP5PB/ATP5MC2/ATP5F1B/ATP5ME/ATP5F1D/DMAC2L/ATP5F1C/ATP5F1E/ATP5MG/ATP5MC1/ATP5PD/ATP5MJ/ATP5F1A/ATP5MF/ATP5MK	18	4783
CC	GO:0005753	mitochondrial proton-transporting ATP synthase complex	0.00355425	18/4802	0.997814	0.999933	0.999933	ATP5PO/ATP5PF/ATP5MC3/ATP5PB/ATP5MC2/ATP5F1B/ATP5ME/ATP5F1D/ATP5F1C/ATP5F1E/ATP5MG/ATP5MC1/ATP5PD/ATP5MJ/ATP5F1A/ATP5MF/ATP5MK	17	4783
CC	GO:0030666	endocytic vesicle membrane	0.00313611	16/4802	0.998278	0.999933	0.999933	RAB5A/TLR6/RAB8A/DNM2/RAB11B/RAB8B/LAMP1/PIP4P2/RAB7B/TLR2/AP2S1/RAB7A/CORO1A/AP2A2/VAMP7	15	4783
CC	GO:0030670	phagocytic vesicle membrane	0.00271796	14/4802	0.998688	0.999933	0.999933	RAB5A/TLR6/RAB8A/DNM2/RAB11B/RAB8B/LAMP1/PIP4P2/RAB7B/TLR2/RAB7A/CORO1A/VAMP7	13	4783
CC	GO:0042788	polysomal ribosome	0.00271796	14/4802	0.998688	0.999933	0.999933	RPL24/RPS26/RPS28/RPS29/RPL7A/RPS21/DHX9/RPL6/RPL18/RPL19/RPL38/RPL32/RPL39	13	4783
CC	GO:0022627	cytosolic small ribosomal subunit	0.00229981	12/4802	0.999044	0.999933	0.999933	RPS26/RPS28/RPS15/RPS6/RPS29/RPS21/RPS3A/RPS11/RPS5/RPS18/RPS24	11	4783
CC	GO:0005852	eukaryotic translation initiation factor 3 complex	0.00209074	11/4802	0.999201	0.999933	0.999933	EIF3I/EIF3D/EIF3L/EIF3G/EIF3J/EIF3H/EIF3E/EIF3M/EIF3CL/EIF3B	10	4783
CC	GO:0033290	eukaryotic 48S preinitiation complex	0.00209074	11/4802	0.999201	0.999933	0.999933	EIF3I/EIF3D/EIF3L/EIF3G/EIF3J/EIF3H/EIF3E/EIF3M/EIF3CL/EIF3B	10	4783
CC	GO:0042622	photoreceptor outer segment membrane	0.00209074	11/4802	0.999201	0.999933	0.999933	PDE6D/GNAT2/PDE6B/RDH8/PDE6A/CNGB1/PDE6G/GNAT1/RHO/ROM1	10	4783
CC	GO:0070993	translation preinitiation complex	0.00209074	11/4802	0.999201	0.999933	0.999933	EIF3I/EIF3D/EIF3L/EIF3G/EIF3J/EIF3H/EIF3E/EIF3M/EIF3CL/EIF3B	10	4783
CC	GO:0016282	eukaryotic 43S preinitiation complex	0.00188166	10/4802	0.999345	0.999933	0.999933	EIF3I/EIF3D/EIF3L/EIF3G/EIF3J/EIF3E/EIF3M/EIF3CL/EIF3B	9	4783
CC	GO:0042583	chromaffin granule	0.0039724	21/4802	0.999933	0.999933	0.999933	SYT1/ATP8A1/ANXA6/CLU/CTSV/ANXA4/DNM1/DBH/DNAJC5/PENK/CYB561/CHGA/SERPINA3-8/SERPINA3-7/SERPINA3-3/SERPINA3-1/SLC18A2/ANXA7/SYP	19	4783
BP	GO:0071705	nitrogen compound transport	0.106525	480/4524	0.132265	0.999958	0.999958	ARL6/ATG3/SLC35A5/SNX4/FYTTD1/NCBP2/APOD/LSG1/ADIPOQ/AP2M1/ZMAT3/SLC7A14/NMD3/SSR3/SELENOT/SERP1/RAB6B/ATP2C1/PFKL/UBE2G2/SSB/SLC38A11/GCG/INHBB/MAIP1/PTPRN/MFF/SFN/NECAP2/COPA/PEX19/RHBG/RAB25/SCAMP3/MTX1/RAB13/S100A13/S100A8/SNX27/SELENBP1/GOLPH3L/RBM8A/PDZK1/GPR89A/SLC6A17/SLC25A24/SLC35A3/SLC44A3/LRRC8C/SLC35D1/MAGOH/RAB3B/NASP/SLC6A9/YBX1/PPT1/ZC3H12A/ATG4B/SEM1/IL6/TOMM7/PMPCB/COG5/BCAP29/C…	480	4506
BP	GO:0009653	anatomical structure morphogenesis	0.104527	471/4524	0.137677	0.999958	0.999958	SOD1/ADAMTS5/RPL24/ALCAM/POGLUT1/HES1/ADIPOQ/HRG/TBCCD1/CRYGS/PIK3CA/DHX36/P2RY1/SERP1/AGTR1/PLS1/FOXL2/TMEM108/S100B/CYFIP1/FRZB/PRKRA/CHN1/FAP/SLC4A10/NR4A2/ARHGAP15/TMEFF2/FN1/AAMP/VIL1/ATG9A/SCG2/MFF/NPPC/YTHDF2/PHACTR4/CLIC4/ID3/CDC42/ALPL/CAPZB/NAXE/TMEM79/SEMA4A/RAB25/EFNA1/SHC1/SLC39A1/S100A10/CDC42SE1/WARS2/RHOC/MOV10/RAP1A/CD53/STRIP1/GNAT2/SARS1/S1PR1/PALMD/F3/LMO4/USP33/OMA1/PLPP3/TIE…	471	4506
BP	GO:0008219	cell death	0.101864	459/4524	0.145218	0.999958	0.999958	SOD1/CHMP2B/C1H3orf38/IFT57/ATG3/FSTL1/FAM162A/KPNA1/ADIPOQ/HRG/PIK3CA/ZMAT3/FOXL2/FAIM/PROC/ERCC3/FRZB/PRKRA/CYCT/CDCA7/FAP/GCG/NR4A2/NDUFS1/LANCL1/VIL1/ATG9A/SCG2/ITM2C/PTMA/LAPTM5/IFI6/TENT5B/SFN/STPG1/C1QA/RNF186/TMEM79/DAP3/EFNA1/HAX1/S100A14/S100A8/S100A9/THEM4/TNFAIP8L2/MLLT11/BCL2L15/CHIA/DRAM2/LAMTOR5/GCLM/SH3GLB1/CTH/GADD45A/OMA1/TXNDC12/PPT1/ZC3H12A/STK40/ADPRS/STK25/KRIT1/ASNS/SCIN/IL…	459	4506
BP	GO:0012501	programmed cell death	0.0958722	432/4524	0.163636	0.999958	0.999958	SOD1/C1H3orf38/IFT57/ATG3/FSTL1/FAM162A/KPNA1/ADIPOQ/HRG/PIK3CA/ZMAT3/FOXL2/FAIM/PROC/ERCC3/FRZB/PRKRA/CYCT/CDCA7/FAP/GCG/NR4A2/NDUFS1/LANCL1/VIL1/SCG2/ITM2C/PTMA/LAPTM5/IFI6/TENT5B/SFN/STPG1/RNF186/TMEM79/DAP3/EFNA1/HAX1/S100A14/S100A8/S100A9/THEM4/TNFAIP8L2/MLLT11/BCL2L15/CHIA/DRAM2/LAMTOR5/GCLM/SH3GLB1/CTH/GADD45A/OMA1/TXNDC12/PPT1/ZC3H12A/STK40/ADPRS/STK25/KRIT1/ASNS/SCIN/IL6/BCAP29/CAV1/AQP1…	432	4506
BP	GO:0050793	regulation of developmental process	0.0943187	425/4524	0.16876	0.999958	0.999958	SOD1/NFKBIZ/POGLUT1/HES1/ADIPOQ/HRG/AHSG/DNAJB11/TBCCD1/PIK3CA/DHX36/P2RY1/GPR171/SERP1/AGTR1/PLS1/CLDN18/PCP4/CYFIP1/PROC/MSTN/FRZB/CHN1/ACVR2A/ARHGAP15/CREB1/FN1/AAMP/VIL1/MFF/TRIP12/YTHDF2/SFN/ID3/CDC42/CAPZB/APCS/NAXE/TMEM79/BGLAP/SEMA4A/EFNA1/S100A10/CDC42SE1/CTSK/MOV10/RAP1A/WDR77/CD53/STRIP1/SARS1/S1PR1/PALMD/F3/OMA1/TMEM53/HEYL/ZC3H12A/GPC1/STK25/KRIT1/SCIN/IL6/ELAPOR2/FGL2/NAPEPLD/PUS7/W…	425	4506
BP	GO:0006915	apoptotic process	0.0925433	417/4524	0.1748	0.999958	0.999958	SOD1/C1H3orf38/IFT57/ATG3/FSTL1/FAM162A/KPNA1/ADIPOQ/HRG/PIK3CA/ZMAT3/FOXL2/FAIM/PROC/ERCC3/FRZB/PRKRA/CYCT/CDCA7/FAP/GCG/NR4A2/NDUFS1/LANCL1/VIL1/SCG2/ITM2C/PTMA/IFI6/TENT5B/SFN/STPG1/RNF186/DAP3/EFNA1/HAX1/S100A14/S100A8/S100A9/THEM4/TNFAIP8L2/MLLT11/BCL2L15/CHIA/DRAM2/LAMTOR5/GCLM/SH3GLB1/CTH/GADD45A/OMA1/TXNDC12/PPT1/ZC3H12A/STK40/STK25/KRIT1/ASNS/SCIN/IL6/BCAP29/CAV1/AQP1/GGCT/TAX1BP1/CYCS/I…	417	4506
BP	GO:0051649	establishment of localization in cell	0.0909898	410/4524	0.180253	0.999958	0.999958	CHMP2B/ARL6/SNX4/FYTTD1/DYNLT2B/CEP19/NCBP2/APOD/LSG1/ADIPOQ/AP2M1/RSRC1/SSR3/P2RY1/SELENOT/PFN2/TMEM108/CRYAA/UBE2G2/RAB5A/SSB/MAIP1/PTPRN/MFF/NUDC/SFN/CDC42/COPA/PEX19/RAB13/S100A13/S100A12/THEM4/SNX27/SV2A/PDZK1/RAP1A/PSRC1/SCP2/RAB3B/TMEM53/ZC3H12A/STK25/SEM1/TOMM7/PMPCB/BCAP29/CAV1/AQP1/PLEKHA8/SNX10/HNRNPA2B1/ADCY1/YKT6/COPG2/WDR91/CHRM2/CDK5/INSIG1/SYT1/LIN7A/CEP290/SLC38A2/CPSF6/IFNG/CD63…	410	4506
BP	GO:0033554	cellular response to stress	0.0907679	409/4524	0.181045	0.999958	0.999958	SOD1/CASR/FAM162A/RNF168/APOD/USP13/PIK3CA/ZMAT3/DHX36/RNF13/UBA5/WDR4/UBE2G2/ERCC3/PRKRA/NFE2L2/PLA2R1/NR4A2/UBXN4/ZRANB3/INHBB/SUMO1/LANCL1/SMARCAL1/TNP1/ANKZF1/TRIP12/SESN2/SFN/AUNIP/HP1BP3/RNF186/TMCO1/UFC1/VPS72/CHD1L/PRMT6/RWDD3/DDAH1/USP33/GADD45A/AK4/USP1/OMA1/TXNDC12/PRDX1/SLC2A1/YBX1/EXO5/ZC3H12A/ADPRS/EFHD1/STK25/ASNS/IL6/CFTR/CAV1/EEPD1/AQP1/PPIA/POLD2/LEP/PTN/NOS3/PAXIP1/E2F7/SMUG1/A…	409	4506
BP	GO:0032879	regulation of localization	0.0889925	401/4524	0.1875	0.999958	0.999958	ATG3/SNX4/DYNLT2B/NCBP2/APOD/ADIPOQ/AHSG/NMD3/KCNAB1/DHX36/P2RY1/SELENOT/SERP1/PFN2/PLS1/ATP1B3/CLDN18/ATP2C1/CRYAA/PFKL/UBE2G2/SUMO3/EFHB/RAB5A/GCG/PLA2R1/INHBB/SUMO1/MFF/HPCA/EPB41/SESN2/SFN/CLIC4/CDC42/APOA2/NAXE/CCT3/RAB25/S100A8/CTSS/GOLPH3L/PDZK1/GPR89A/ATP1A1/RAP1A/SCP2/RAB3B/TMEM53/PPT1/ZC3H12A/NDUFA4/SCIN/TSPAN13/IL6/GNAI1/CAV1/EEPD1/AQP1/ADCY1/INHBA/WASL/LEP/CHRM2/CDK5/DPP6/INSIG1/SYT1/…	401	4506
BP	GO:0006629	lipid metabolic process	0.0869951	392/4524	0.195021	0.999958	0.999958	SOD1/ST3GAL6/PLA1A/HACD2/APOD/ADIPOQ/DNAJC19/PIK3CA/NCEH1/SPTSSB/AADAC/RBP1/ACP3/LSS/CBR1/ASMT/INPP1/ORMDL1/DHRS9/GCG/AOX1/CREB1/PLCD4/PRKAG3/MOGAT1/SERINC2/MECR/PAFAH2/FUCA1/HMGCL/CDC42/PLA2G2A/MGST3/APOA2/PIGM/FDPS/GBA1/DPM3/PMVK/THEM4/CERS2/ACP6/HMGCS2/HSD3B1/HAO2/GSTM1/ABCA4/ACADM/CTH/RPE65/OMA1/PLPP3/CPT2/SCP2/AKR1A1/EDN2/ZFP69/PPT1/CYP51A1/LOC100337328/CROT/NAPEPLD/CAV1/LEP/AKR1B1/FMC1/TBXA…	392	4506
BP	GO:0045184	establishment of protein localization	0.0865513	390/4524	0.196731	0.999958	0.999958	ARL6/ATG3/SNX4/APOD/LSG1/ADIPOQ/AP2M1/ZMAT3/NMD3/SSR3/SELENOT/SERP1/RAB6B/ATP2C1/PFKL/UBE2G2/GCG/INHBB/MAIP1/PTPRN/MFF/SFN/NECAP2/COPA/PEX19/CCT3/RAB25/SCAMP3/MTX1/RAB13/S100A13/SNX27/SELENBP1/GOLPH3L/PDZK1/GPR89A/NASP/PPT1/ZC3H12A/ATG4B/IL6/TOMM7/PMPCB/COG5/BCAP29/CAV1/PLEKHA8/SNX10/YKT6/CEP41/COPG2/CDK5/INSIG1/LIN7A/CEP290/CCT2/IFNG/NABP2/DNAJC14/CD63/WASHC3/HSP90B1/FBXO7/IFT27/DNM1L/GOLT1B/M6P…	390	4506
BP	GO:0007049	cell cycle	0.0858855	387/4524	0.199322	0.999958	0.999958	MIS18A/USP16/CHMP2B/PCNP/RPL24/SPICE1/NAA50/HES1/MLF1/ANAPC13/NUDT16/ERCC3/SPC25/FAP/MCM6/WDR12/CD28/USP37/INHA/RBBP4/EPB41/YTHDF2/PHACTR4/TENT5B/NUDC/SFN/AUNIP/CDC42/MAEL/PMF1/CKS1B/VPS72/HORMAD1/ENSA/RHOC/PSRC1/C3H1orf146/USP33/GADD45A/NASP/HEPACAM2/ASNS/GNAI1/ASZ1/CAV2/RGS2/THAP5/INHBA/CDK13/WASL/SND1/LEP/CDK5/E2F7/NR4A1/CCNT1/CDK4/DDIT3/NABP2/CDK2/MCM5/NANOG/ING4/CCND2/RHNO1/PDXP/SGSM3/NCAPH2…	387	4506
BP	GO:0015031	protein transport	0.081447	367/4524	0.217437	0.999958	0.999958	ARL6/ATG3/SNX4/APOD/LSG1/ADIPOQ/AP2M1/ZMAT3/NMD3/SSR3/SELENOT/SERP1/RAB6B/ATP2C1/PFKL/UBE2G2/GCG/INHBB/MAIP1/PTPRN/MFF/SFN/NECAP2/COPA/PEX19/RAB25/SCAMP3/MTX1/RAB13/S100A13/SNX27/SELENBP1/GOLPH3L/PDZK1/GPR89A/NASP/PPT1/ZC3H12A/ATG4B/IL6/TOMM7/PMPCB/COG5/BCAP29/CAV1/PLEKHA8/SNX10/YKT6/CEP41/COPG2/CDK5/INSIG1/LIN7A/CEP290/IFNG/DNAJC14/CD63/WASHC3/HSP90B1/FBXO7/IFT27/DNM1L/GOLT1B/M6PR/NECAP1/PEX5/WA…	367	4506
BP	GO:0055085	transmembrane transport	0.0787838	355/4524	0.229041	0.999958	0.999958	SLC5A3/ATP5PO/ATP5PF/SLC35A5/ATP6V1A/SLC51A/ADIPOQ/SLC2A2/SLC7A14/MFSD1/KCNAB1/ATP1B3/ATP2C1/NIPA2/ATP5MC3/SLC38A11/SLC4A10/MAIP1/SUMO1/SLC11A1/HPCA/SLC9A1/CLIC4/TMCO1/ATP1A2/RHBG/SLC39A1/ANXA9/CTSS/SV2A/GPR89A/ATP1A1/SLC16A1/ATP5PB/CLCC1/SLC25A24/SLC35A3/ABCA4/LRRC8C/LOC784768/SLC35D1/SLC6A9/ATP6V0B/SLC2A1/GJA4/GJB3/NDUFA4/TSPAN13/TOMM7/SLC25A40/CFTR/CAV1/AQP1/LEP/ATP6V1F/SLC37A3/ATP6V0E2/DPP6/S…	355	4506
BP	GO:0006811	ion transport	0.0781181	352/4524	0.232032	0.999958	0.999958	SLC5A3/ATP5PO/ATP5PF/ATP6V1A/CASR/SNX4/SLC51A/CLDN16/KCNAB1/P2RY1/ATP1B3/TF/ATP2C1/EFHB/NIPA2/ATP5MC3/SLC38A11/GCG/SLC4A10/PLA2R1/MAIP1/SUMO1/SLC11A1/HPCA/EPB41/SLC9A1/CLIC4/PLA2G2A/TMCO1/ATP1A2/RHBG/SLC39A1/ANXA9/CTSS/PDZK1/GPR89A/ATP1A1/SLC16A1/ATP5PB/SLC6A17/CLCC1/SLC25A24/SLC35A3/SLC44A3/LRRC8C/LOC784768/SLC35D1/RAB3B/SLC6A9/ATP6V0B/NDUFA4/TSPAN13/CFTR/CAV1/AQP1/PLEKHA8/LEP/ATP6V1F/ATP6V0E2/C…	352	4506
BP	GO:0007399	nervous system development	0.0758988	342/4524	0.242271	0.999958	0.999958	SOD1/RPL24/ALCAM/NRROS/APOD/HES1/DNAJB11/TRA2B/C1H3orf70/ECE2/DHX36/PLS1/TMEM108/PCP4/S100B/CYFIP1/ERCC3/ORMDL1/COL3A1/CHN1/SLC4A10/NR4A2/NIF3L1/ITM2C/YTHDF2/PHACTR4/MACO1/ID3/C1QA/CDC42/GPR161/MPZ/NDUFS2/UFC1/ATP1A2/SEMA4A/EFNA1/RAB13/S100A8/S100A10/MOV10/RAP1A/GNAT2/S1PR1/LMO4/USP33/PLPP3/EIF2B3/SLC2A1/SVBP/EDN2/PPT1/HEYL/NCDN/STK25/TMEM106B/ETV1/IL6/ELAPOR2/SEMA3C/RELN/WNT2/NEUROD6/AQP1/HOXA3/…	342	4506
BP	GO:0031324	negative regulation of cellular metabolic process	0.0758988	342/4524	0.242271	0.999958	0.999958	TMEM39A/RNF168/APOD/HES1/ADIPOQ/ZNF639/MYNN/DHX36/FOXL2/NUDT16/ETS2/MSTN/NR4A2/ZRANB3/ACMSD/NIF3L1/IGFBP5/TNP1/TRIP12/HDAC1/YTHDF2/SESN2/AUNIP/RPL11/ID3/APCS/EFNA1/PBXIP1/MOV10/SARS1/PRMT6/GADD45A/PLPP3/YBX1/HEYL/ZC3H12A/AGO3/IL6/PUS7/CAV1/IGFBP3/PPIA/FAM3C/LEP/ZNF746/CDK5/INSIG1/E2F7/DUSP6/PFDN5/CELA1/BCDIN3D/TMBIM6/IFNG/PIP4K2C/DDIT3/SHMT2/CDK2/PARPBP/PWP1/RBFOX2/AEBP2/STRAP/ETV6/NANOG/NTF3/TIG…	342	4506
BP	GO:0048468	cell development	0.075233	339/4524	0.245425	0.999958	0.999958	SOD1/CXADR/RPL24/ALCAM/ROPN1/IQCG/NRROS/APOD/HES1/ADIPOQ/DNAJB11/DHX36/PLS1/CLDN18/BFSP2/TMEM108/S100B/CYFIP1/PROC/FRZB/CHN1/SLC4A10/ACVR1/NR4A2/TNP1/ITM2C/YTHDF2/PHACTR4/SFN/CLIC4/C1QA/CDC42/TMEM79/RAB25/EFNA1/RAB13/S100A8/S100A10/HORMAD1/MOV10/RAP1A/GNAT2/USP33/EIF2B3/SVBP/EDN2/HEYL/NCDN/STK25/C1GALT1/TMEM106B/ETV1/IL6/SEMA3C/CFTR/WNT2/CAV2/NPY/ADCY1/CAMK2B/WASL/GARIN1B/PTN/CDK5/NAP1L1/TARBP2/R…	339	4506
BP	GO:0051049	regulation of transport	0.0730138	329/4524	0.25622	0.999958	0.999958	ATG3/SNX4/DYNLT2B/NCBP2/APOD/ADIPOQ/AHSG/KCNAB1/P2RY1/SELENOT/SERP1/PFN2/ATP1B3/ATP2C1/CRYAA/PFKL/UBE2G2/EFHB/RAB5A/GCG/PLA2R1/INHBB/SUMO1/MFF/HPCA/EPB41/SFN/CLIC4/CDC42/APOA2/NAXE/RAB25/S100A8/CTSS/GOLPH3L/PDZK1/GPR89A/ATP1A1/RAP1A/SCP2/RAB3B/TMEM53/PPT1/ZC3H12A/NDUFA4/SCIN/TSPAN13/IL6/CAV1/EEPD1/AQP1/ADCY1/INHBA/LEP/CHRM2/CDK5/DPP6/INSIG1/SYT1/CEP290/TMBIM6/CACNB3/SLC38A2/CPSF6/IFNG/CD63/IGF1/R…	329	4506
BP	GO:0006366	transcription by RNA polymerase II	0.0725699	327/4524	0.258433	0.999958	0.999958	USP16/POU1F1/RNF168/HES1/ZNF639/MYNN/DHX36/FOXL2/PKNOX1/ETS2/ERCC3/NFE2L2/NR4A2/NMI/ACVR2A/ACTR3/CARF/CREB1/SMARCAL1/PTPRN/GMEB1/TAF12/TCEA3/USF1/GLMP/EFNA1/S100A10/WDR77/SARS1/TAF13/RPAP2/GTF2B/GADD45A/KTI12/NFYC/HEYL/ZC3H12A/ETV1/IL6/WNT2/CAV1/NEUROD6/HOXA2/INHBA/CDK13/WASL/IRF5/ZNF746/E2F7/MYF5/LUM/DCN/NR4A1/CELA1/TMBIM6/CCNT1/IFNG/CDK2/SPX/AEBP2/STRAP/ETV6/NANOG/TNFRSF1A/POLR2F/MAFF/ATF4/MYOZ…	327	4506
BP	GO:0010941	regulation of cell death	0.0721261	325/4524	0.260663	0.999958	0.999958	SOD1/CHMP2B/IFT57/FSTL1/FAM162A/KPNA1/ADIPOQ/HRG/PIK3CA/FOXL2/PROC/ERCC3/FRZB/PRKRA/CYCT/FAP/GCG/NR4A2/LANCL1/VIL1/ATG9A/SCG2/ITM2C/PTMA/LAPTM5/IFI6/TENT5B/SFN/STPG1/C1QA/EFNA1/HAX1/S100A8/S100A9/TNFAIP8L2/MLLT11/BCL2L15/LAMTOR5/GCLM/CTH/GADD45A/OMA1/TXNDC12/PPT1/ZC3H12A/STK40/ADPRS/KRIT1/ASNS/SCIN/IL6/CAV1/AQP1/IGFBP3/PPIA/INHBA/ZNF746/NOS3/CDK5/BTG1/NR4A1/FAIM2/TMBIM6/COL2A1/IFNG/DDIT3/IGF1/HSP…	325	4506
BP	GO:0016192	vesicle-mediated transport	0.0707945	319/4524	0.267463	0.999958	0.999958	TMPRSS15/ATG3/SNX4/TNK2/CEP19/ADIPOQ/AHSG/PIK3CA/PFN2/COPB2/TMEM108/ACKR4/ATP2C1/ITGB2/RAB5A/CALCRL/PLA2R1/CD302/CDC42/NECAP2/APOA2/FCER1G/COPA/TMEM79/RAB25/C3H1orf43/RAB13/S100A13/S100A12/S100A10/SNX27/CDC42SE1/SV2A/RAP1A/TMEM167B/USP33/DNAJC6/PLPP3/RAB3B/PPT1/SCIN/CD36/BCAP29/CAV1/CAV2/SCRN1/SNX10/ADCY1/YKT6/LEP/WDR91/CHRM2/CDK5/INSIG1/SYT1/LIN7A/COPZ1/ARF3/ENDOU/CD63/ARL1/RAC2/DNM1L/GOLT1B/OLR…	319	4506
BP	GO:0046907	intracellular transport	0.0681314	307/4524	0.28157	0.999958	0.999958	CHMP2B/ARL6/SNX4/FYTTD1/DYNLT2B/NCBP2/APOD/LSG1/ADIPOQ/AP2M1/RSRC1/SSR3/TMEM108/CRYAA/UBE2G2/RAB5A/SSB/MAIP1/MFF/SFN/CDC42/COPA/PEX19/RAB13/THEM4/SNX27/PDZK1/SCP2/TMEM53/ZC3H12A/SEM1/TOMM7/PMPCB/BCAP29/PLEKHA8/SNX10/HNRNPA2B1/YKT6/COPG2/WDR91/CDK5/INSIG1/CEP290/CPSF6/IFNG/CD63/BLOC1S1/ARL1/HSP90B1/FBXO7/IFT27/GOLT1B/BORCS5/M6PR/PEX5/WASHC1/ANKRD54/MICALL1/TOMM22/USO1/SDAD1/TBC1D14/TMEM129/NDUFA13…	307	4506
BP	GO:0043067	regulation of programmed cell death	0.0670217	302/4524	0.287652	0.999958	0.999958	SOD1/IFT57/FSTL1/FAM162A/KPNA1/ADIPOQ/HRG/PIK3CA/FOXL2/PROC/ERCC3/FRZB/PRKRA/CYCT/FAP/GCG/NR4A2/LANCL1/VIL1/SCG2/ITM2C/PTMA/LAPTM5/IFI6/TENT5B/SFN/STPG1/EFNA1/HAX1/S100A8/S100A9/TNFAIP8L2/MLLT11/BCL2L15/LAMTOR5/GCLM/CTH/GADD45A/OMA1/TXNDC12/PPT1/ZC3H12A/STK40/ADPRS/KRIT1/ASNS/SCIN/IL6/CAV1/AQP1/IGFBP3/PPIA/INHBA/NOS3/CDK5/BTG1/NR4A1/FAIM2/TMBIM6/COL2A1/IFNG/DDIT3/IGF1/HSP90B1/DNM1L/ING4/TIGAR/CCN…	302	4506
BP	GO:0042981	regulation of apoptotic process	0.0648025	292/4524	0.300192	0.999958	0.999958	SOD1/IFT57/FSTL1/FAM162A/KPNA1/ADIPOQ/HRG/PIK3CA/FOXL2/PROC/ERCC3/FRZB/PRKRA/CYCT/FAP/GCG/NR4A2/LANCL1/VIL1/SCG2/ITM2C/PTMA/IFI6/TENT5B/SFN/STPG1/EFNA1/HAX1/S100A8/S100A9/TNFAIP8L2/MLLT11/BCL2L15/LAMTOR5/GCLM/CTH/GADD45A/OMA1/TXNDC12/PPT1/ZC3H12A/STK40/KRIT1/ASNS/SCIN/IL6/CAV1/AQP1/IGFBP3/PPIA/INHBA/NOS3/CDK5/BTG1/NR4A1/FAIM2/TMBIM6/COL2A1/IFNG/DDIT3/IGF1/HSP90B1/DNM1L/ING4/TIGAR/CCND2/LGALS1/ATF…	292	4506
BP	GO:0006357	regulation of transcription by RNA polymerase II	0.0645806	291/4524	0.301474	0.999958	0.999958	USP16/POU1F1/HES1/ZNF639/MYNN/DHX36/FOXL2/PKNOX1/ETS2/NFE2L2/NR4A2/ACVR2A/ACTR3/CARF/CREB1/SMARCAL1/PTPRN/GMEB1/TAF12/USF1/GLMP/EFNA1/S100A10/WDR77/SARS1/RPAP2/GADD45A/KTI12/NFYC/HEYL/ZC3H12A/ETV1/IL6/WNT2/CAV1/NEUROD6/HOXA2/INHBA/CDK13/WASL/IRF5/ZNF746/E2F7/MYF5/LUM/DCN/NR4A1/CELA1/TMBIM6/CCNT1/IFNG/CDK2/SPX/AEBP2/STRAP/ETV6/NANOG/TNFRSF1A/MAFF/ATF4/MYOZ2/PPARGC1A/RBPJ/HOPX/PF4/JUND/PIK3R2/MED26…	291	4506
BP	GO:0044093	positive regulation of molecular function	0.0634709	286/4524	0.307962	0.999958	0.999958	SOD1/IFT57/CASR/FAM162A/HES1/ADIPOQ/DNAJB11/MAP3K13/PIK3CA/NMD3/PFN2/AGTR1/ATP1B3/FOXL2/CHN1/GCG/NR4A2/RNF25/CAB39/LAPTM5/TAF12/PHACTR4/CDC42/APOA2/EFNA1/CKS1B/CRTC2/S100A8/S100A9/S100A10/CTSS/RHOC/RAP1A/F3/BCAR3/LMO4/USP33/CTH/PLPP3/MOB3C/SVBP/NDUFA4/IL6/FGL2/WNT2/CAV1/CAV2/ADCY1/PPIA/LEP/MTPN/NOS3/CDK5/NTS/DAZAP2/CACNB3/CCNT1/CCT2/IFNG/ARL1/IGF1/EIF3D/PHB2/NTF3/TIGAR/CCND2/DCP1B/LAMTOR3/SNCA/PP…	286	4506
BP	GO:1901700	response to oxygen-containing compound	0.063249	285/4524	0.309275	0.999958	0.999958	IFNAR1/SOD1/APOD/ADIPOQ/TRA2B/PIK3CA/DHX36/SELENOT/AGTR1/PFKL/MSTN/NR4A2/INHBB/CREB1/IGFBP2/IGFBP5/GPBAR1/ANKZF1/PTPRN/SESN2/PTAFR/ID3/ALPL/APOA2/USF1/ATP1A2/BGLAP/LAMTOR2/RAB13/RAP1A/LAMTOR5/BCAR3/AKR1A1/ZC3H12A/STK25/COL1A2/IL6/CD36/GNAI1/CFTR/CAV1/CAV2/AQP1/IGFBP3/ADCY1/LEP/CHRM2/RARRES2/CDK5/NR4A1/AQP2/TMBIM6/LALBA/VDR/SLC38A2/RAP1B/PIP4K2C/IGF1/HSP90B1/NANOG/LAMTOR3/ADH5/SNCA/LIAS/GNRHR/CSN1…	285	4506
BP	GO:0006082	organic acid metabolic process	0.0605859	273/4524	0.325452	0.999958	0.999958	HACD2/ADIPOQ/RBP1/PFKL/HIBCH/ASNSD1/GAD1/DHRS9/GCG/ACMSD/IDH1/PNKD/PRKAG3/YARS1/MECR/ALDH4A1/THEM4/PHGDH/HAO2/GSTM1/SARS1/DBT/DPYD/GCLM/KYAT3/DDAH1/ACADM/CTH/CPT2/SCP2/AKR1A1/EDN2/THAP4/D2HGDH/DDC/ASNS/CROT/CAV1/HIBADH/OGDH/AASS/LEP/CPA1/AKR1B1/BPGM/TBXAS1/NOS3/INSIG1/PRKAG1/MARS1/SHMT2/PTGES3/CS/AMDHD1/HAL/LTA4H/PAH/CMAS/LDHB/PEX5/TPI1/GAPDH/TNFRSF1A/TIGAR/GCAT/ACO2/CPT1B/ADH5/SNCA/UGDH/SULT1B1/…	273	4506
BP	GO:0043436	oxoacid metabolic process	0.060142	271/4524	0.328225	0.999958	0.999958	HACD2/ADIPOQ/RBP1/PFKL/HIBCH/ASNSD1/GAD1/DHRS9/GCG/ACMSD/IDH1/PNKD/PRKAG3/YARS1/MECR/ALDH4A1/THEM4/PHGDH/HAO2/GSTM1/SARS1/DBT/DPYD/GCLM/KYAT3/DDAH1/ACADM/CTH/CPT2/SCP2/AKR1A1/EDN2/THAP4/D2HGDH/DDC/ASNS/CROT/CAV1/HIBADH/OGDH/AASS/LEP/CPA1/AKR1B1/BPGM/TBXAS1/NOS3/INSIG1/PRKAG1/MARS1/SHMT2/PTGES3/CS/AMDHD1/HAL/LTA4H/PAH/CMAS/LDHB/PEX5/TPI1/GAPDH/TNFRSF1A/TIGAR/GCAT/ACO2/CPT1B/ADH5/SNCA/UGDH/SULT1B1/…	271	4506
BP	GO:0051240	positive regulation of multicellular organismal process	0.060142	271/4524	0.328225	0.999958	0.999958	SOD1/NFKBIZ/SNX4/HES1/ADIPOQ/HRG/IL12A/DHX36/SERP1/PLS1/PLA2R1/ACVR2A/INHBB/CD28/AAMP/ALPL/APOA2/FCER1G/SEMA4A/S100A13/POLR3C/CHIA/F3/EDN2/ZC3H12A/STK25/IL6/CD36/WNT2/CAV1/AQP1/CAMK2B/INHBA/LEP/IRF5/MTPN/PTN/NAP1L1/LUM/BTG1/CELA1/IFNG/DDIT3/SPX/CLEC6A/PEX5/LPCAT3/GAPDH/CAMK2D/PPP3CA/TLR6/KIT/CXCL8/PRDX2/C3/TICAM1/MYDGF/TBXA2R/IL4/IL13/IRF1/CSF2/RACK1/NLRP3/EGR1/STING1/CD14/FGF1/ADRB2/G3BP1/IL12B/…	271	4506
BP	GO:0019752	carboxylic acid metabolic process	0.0599201	270/4524	0.32962	0.999958	0.999958	HACD2/ADIPOQ/RBP1/PFKL/HIBCH/ASNSD1/GAD1/DHRS9/GCG/ACMSD/IDH1/PNKD/PRKAG3/YARS1/MECR/ALDH4A1/THEM4/PHGDH/HAO2/GSTM1/SARS1/DBT/DPYD/GCLM/KYAT3/DDAH1/ACADM/CTH/CPT2/SCP2/AKR1A1/EDN2/THAP4/D2HGDH/DDC/ASNS/CROT/CAV1/HIBADH/OGDH/AASS/LEP/CPA1/AKR1B1/BPGM/TBXAS1/NOS3/INSIG1/PRKAG1/MARS1/SHMT2/PTGES3/CS/AMDHD1/HAL/LTA4H/PAH/CMAS/LDHB/PEX5/TPI1/GAPDH/TNFRSF1A/TIGAR/GCAT/ACO2/CPT1B/ADH5/SNCA/UGDH/ENOPH1/S…	270	4506
BP	GO:0044255	cellular lipid metabolic process	0.0592543	267/4524	0.333838	0.999958	0.999958	ST3GAL6/HACD2/APOD/ADIPOQ/DNAJC19/PIK3CA/NCEH1/SPTSSB/RBP1/LSS/INPP1/ORMDL1/DHRS9/PLCD4/PRKAG3/MOGAT1/SERINC2/MECR/FUCA1/PLA2G2A/APOA2/PIGM/FDPS/GBA1/DPM3/PMVK/THEM4/ACP6/HAO2/GSTM1/ABCA4/ACADM/RPE65/PLPP3/CPT2/SCP2/EDN2/LOC100337328/CROT/NAPEPLD/CAV1/LEP/AKR1B1/TBXAS1/RARRES2/INSIG1/PRKAG1/PIP4K2C/PTGES3/DGKA/ORMDL2/RDH5/CHPT1/ST8SIA1/PEX5/LPCAT3/PHB2/TNFRSF1A/NAGA/CPT1B/ADH5/SNCA/PIGY/SCD5/COQ2…	267	4506
BP	GO:0006812	cation transport	0.0574789	259/4524	0.345336	0.999958	0.999958	SLC5A3/ATP5PO/ATP5PF/ATP6V1A/CASR/SNX4/KCNAB1/ATP1B3/TF/ATP2C1/EFHB/NIPA2/ATP5MC3/SLC38A11/GCG/SLC4A10/MAIP1/SUMO1/SLC11A1/HPCA/EPB41/SLC9A1/TMCO1/RHBG/SLC39A1/ANXA9/CTSS/ATP1A1/ATP5PB/SLC6A17/SLC44A3/LOC784768/RAB3B/SLC6A9/ATP6V0B/NDUFA4/TSPAN13/CAV1/AQP1/ATP6V1F/ATP6V0E2/CDK5/DPP6/ATP5MC2/TMBIM6/CACNB3/SLC38A2/DDIT3/ATP5F1B/CDK2/IGF1/DNM1L/ITPR2/PLCZ1/PHB2/SCNN1A/ATP6V1E1/SMDT1/SNCA/PKD2/KCNIP4…	259	4506
BP	GO:0019220	regulation of phosphate metabolic process	0.057257	258/4524	0.346799	0.999958	0.999958	SOD1/ROPN1/HES1/ADIPOQ/HRG/DNAJC19/PIK3CA/PFN2/MSTN/GCG/ACVR2A/CNOT9/PRKAG3/CAB39/SESN2/SFN/CDC42/EFNA1/CKS1B/RAP1A/LMO4/GADD45A/AK4/PLPP3/MOB3C/ZC3H12A/IL6/PRKAR2B/CAV1/IGFBP3/PPIA/INHBA/LEP/WDR91/RARRES2/NOS3/CDK5/DUSP6/SOCS2/DAZAP2/PRKAG1/CCNT1/IFNG/PIP4K2C/HSP90B1/PWP1/DNM1L/CREBL2/PHB2/NTF3/TIGAR/CCND2/LAMTOR3/SNCA/PPARGC1A/UBE2K/CSN2/ODAM/MRNIP/PIN1/CDC37/CDKN2D/LDLR/C3/MYDGF/GADD45B/MOB3A/…	258	4506
BP	GO:0051174	regulation of phosphorus metabolic process	0.057257	258/4524	0.346799	0.999958	0.999958	SOD1/ROPN1/HES1/ADIPOQ/HRG/DNAJC19/PIK3CA/PFN2/MSTN/GCG/ACVR2A/CNOT9/PRKAG3/CAB39/SESN2/SFN/CDC42/EFNA1/CKS1B/RAP1A/LMO4/GADD45A/AK4/PLPP3/MOB3C/ZC3H12A/IL6/PRKAR2B/CAV1/IGFBP3/PPIA/INHBA/LEP/WDR91/RARRES2/NOS3/CDK5/DUSP6/SOCS2/DAZAP2/PRKAG1/CCNT1/IFNG/PIP4K2C/HSP90B1/PWP1/DNM1L/CREBL2/PHB2/NTF3/TIGAR/CCND2/LAMTOR3/SNCA/PPARGC1A/UBE2K/CSN2/ODAM/MRNIP/PIN1/CDC37/CDKN2D/LDLR/C3/MYDGF/GADD45B/MOB3A/…	258	4506
BP	GO:0007155	cell adhesion	0.0570351	257/4524	0.348268	0.999958	0.999958	CXADR/NFKBIZ/ALCAM/CD47/CD96/IGSF11/APOD/HES1/CLDN16/CLDN1/ADIPOQ/HRG/IL12A/ATP2C1/ITGB2/ITGAV/FAP/DPP4/ITGB6/CXCR4/CD28/IGFBP2/COL4A4/COL4A3/YTHDF2/CDC42/MPZ/F11R/BCAN/EFNA1/S100A8/S100A9/S100A10/S1PR1/PLPP3/ZC3H12A/IL6/CD36/FGL2/RELN/EPDR1/CAV1/PPIA/LEP/SSPO/NOS3/CDK5/MYF5/KITLG/ITGA5/RND1/CNTN1/IFNG/MIP/CD63/RAC2/CLSTN3/CD9/VWF/LGALS1/PPP3CA/IBSP/KIT/ADGRL3/CXCL8/MAEA/COMP/PIK3R2/RASAL3/ADGRE5…	257	4506
BP	GO:1901135	carbohydrate derivative metabolic process	0.0570351	257/4524	0.348268	0.999958	0.999958	GART/ATP5PF/ST3GAL6/ABHD10/ATP6V1A/POGLUT1/UMPS/ACP3/NUDT16/PFKL/OLA1/GPD2/NDUFS1/ATIC/PRKAG3/NPPC/AK2/FUCA1/DDOST/B4GALT3/ATP1A2/PIGM/APCS/GBA1/DPM3/PMVK/ACP6/CHIA/DPYD/AK5/AK4/POMGNT1/AKR1A1/GPC1/LOC100337328/CROT/ADCY1/OGDH/AASS/IMPDH1/BPGM/DCN/GALNT6/CELA1/GPD1/COL2A1/IFNG/GNS/DNM1L/ST8SIA1/CMAS/DERA/AICDA/TPI1/GAPDH/TIGAR/GTPBP1/ADSL/NAGA/PDE5A/OSTC/MANBA/SNCA/PIGY/PPARGC1A/UGDH/GNPDA2/SULT1…	257	4506
BP	GO:0019637	organophosphate metabolic process	0.0568131	256/4524	0.349743	0.999958	0.999958	GART/ATP5PF/ATP6V1A/UMPS/DNAJC19/PIK3CA/NUDT16/PFKL/INPP1/ORMDL1/OLA1/GPD2/NDUFS1/ATIC/PLCD4/PRKAG3/NPPC/AK2/SERINC2/PTAFR/ALPL/PLA2G2A/APOA2/ATP1A2/PIGM/NAXE/FDPS/PMVK/ACP6/AK5/AK4/PLPP3/CMPK1/AKR1A1/CROT/NAPEPLD/ADCY1/OGDH/AASS/IMPDH1/BPGM/TPK1/NOS3/GPD1/IFNG/PIP4K2C/DGKA/CHPT1/DNM1L/DERA/LPCAT3/PHB2/TPI1/GAPDH/TIGAR/PDXP/GTPBP1/ADSL/PDE5A/SNCA/PIGY/PPARGC1A/SULT1B1/DCK/ATP5ME/GUK1/ISYNA1/PGLS/…	256	4506
BP	GO:0034220	ion transmembrane transport	0.0563693	254/4524	0.352711	0.999958	0.999958	ATP5PO/ATP5PF/ATP6V1A/KCNAB1/ATP1B3/ATP2C1/NIPA2/ATP5MC3/SLC4A10/MAIP1/SUMO1/SLC11A1/HPCA/SLC9A1/CLIC4/TMCO1/ATP1A2/RHBG/SLC39A1/ANXA9/CTSS/GPR89A/ATP1A1/SLC16A1/ATP5PB/CLCC1/SLC35A3/LRRC8C/LOC784768/SLC35D1/ATP6V0B/NDUFA4/TSPAN13/CFTR/CAV1/AQP1/ATP6V1F/ATP6V0E2/DPP6/ATP5MC2/TMBIM6/CACNB3/SLC38A2/DDIT3/ATP5F1B/SLC25A3/IGF1/ITPR2/PHB2/SCNN1A/ATP6V1E1/SMDT1/SNCA/PKD2/KCNIP4/SLC34A2/GABRA2/SLC4A4/CX…	254	4506
BP	GO:0023057	negative regulation of signaling	0.0557035	251/4524	0.357207	0.999958	0.999958	RCAN1/NRROS/APOD/ADIPOQ/HRG/PFKL/MSTN/FRZB/NR4A2/NMI/INHBB/IGFBP5/CNOT9/SCG2/YTHDF2/PHACTR4/SESN2/IFI6/GPR161/RGS5/RGS4/EFNA1/RAP1A/GCLM/TXNDC12/TMEM53/HEYL/ZC3H12A/GPC1/CAV1/CAV2/RGS2/PPIA/NOS3/DCN/SOCS2/PFDN5/FAIM2/TMBIM6/COL2A1/PIP4K2C/IGF1/STRAP/CLEC12B/NANOG/ITFG2/PICK1/MYOZ2/PPP3CA/DDIT4L/SNCA/RASL11B/CSN2/CXCL8/ARF1/NDUFA13/PIK3R2/RASAL3/PRKACA/PRDX2/PIN1/CDKN2D/LDLR/KANK2/GPR108/TNFAIP8L1…	251	4506
BP	GO:0030030	cell projection organization	0.0554816	250/4524	0.358718	0.999958	0.999958	SOD1/ARL6/RPL24/ALCAM/ATG3/ROPN1/IQCG/DYNLT2B/CEP19/APOD/HES1/HRG/CCDC39/PIK3CA/DHX36/PFN2/PLS1/TMEM108/S100B/CYFIP1/MSTN/CHN1/NR4A2/ACTR3/TMEM237/VIL1/ITM2C/ARMC9/CDC42/CFAP126/RAB25/EFNA1/RAB13/MOV10/RAP1A/S1PR1/ODF2L/USP33/SPATA6/SVBP/EDN2/TEKT2/NCDN/SEPTIN2/STK25/TMEM106B/IL6/SEMA3C/CAV1/SEPTIN7/SNX10/NPY/ADCY1/CAMK2B/WASL/CEP41/PTN/CDK5/CNTN1/MYO1A/BLOC1S1/IFT27/RAC2/FKBP4/MICALL1/PICK1/CBY1…	250	4506
BP	GO:0010648	negative regulation of cell communication	0.0552597	249/4524	0.360235	0.999958	0.999958	RCAN1/NRROS/APOD/ADIPOQ/HRG/PFKL/MSTN/FRZB/NR4A2/NMI/INHBB/IGFBP5/CNOT9/SCG2/YTHDF2/PHACTR4/SESN2/IFI6/GPR161/RGS5/RGS4/EFNA1/RAP1A/GCLM/TXNDC12/TMEM53/HEYL/ZC3H12A/GPC1/CAV1/CAV2/RGS2/PPIA/NOS3/DCN/SOCS2/PFDN5/FAIM2/TMBIM6/COL2A1/PIP4K2C/IGF1/STRAP/CLEC12B/NANOG/ITFG2/PICK1/MYOZ2/DDIT4L/SNCA/RASL11B/CSN2/CXCL8/ARF1/NDUFA13/PIK3R2/RASAL3/PRKACA/PRDX2/PIN1/CDKN2D/KANK2/GPR108/TNFAIP8L1/PLIN5/CSF2/…	249	4506
BP	GO:0045595	regulation of cell differentiation	0.0550377	248/4524	0.361758	0.999958	0.999958	NFKBIZ/HES1/ADIPOQ/DNAJB11/DHX36/GPR171/AGTR1/CLDN18/PCP4/PROC/MSTN/FRZB/ACVR2A/CREB1/YTHDF2/SFN/ID3/CDC42/APCS/EFNA1/S100A10/RAP1A/TMEM53/HEYL/ZC3H12A/GPC1/STK25/SCIN/IL6/FGL2/NAPEPLD/PUS7/WNT2/CAV1/MTURN/IGFBP3/CAMK2B/INHBA/CDK13/LEP/PTN/RARRES2/CDK5/INSIG1/NAP1L1/BTG1/TARBP2/CELA1/IFNG/DDIT3/PWP1/PTHLH/CREBL2/NANOG/ANKRD54/ATF4/PPP3CA/OCIAD1/HOPX/PF4/CXCL9/CXCL10/PRKACA/PRDX2/JUNB/LDLR/IL4/IRF…	248	4506
BP	GO:0120036	plasma membrane bounded cell projection organization	0.0537062	242/4524	0.371023	0.999958	0.999958	SOD1/ARL6/RPL24/ALCAM/ATG3/ROPN1/IQCG/DYNLT2B/CEP19/APOD/HES1/HRG/CCDC39/PIK3CA/DHX36/PFN2/PLS1/TMEM108/S100B/CYFIP1/MSTN/CHN1/NR4A2/ACTR3/TMEM237/VIL1/ITM2C/ARMC9/CDC42/CFAP126/RAB25/EFNA1/RAB13/MOV10/RAP1A/S1PR1/ODF2L/USP33/SPATA6/SVBP/EDN2/TEKT2/NCDN/SEPTIN2/STK25/TMEM106B/IL6/SEMA3C/CAV1/SEPTIN7/SNX10/NPY/ADCY1/CAMK2B/WASL/CEP41/PTN/CDK5/CNTN1/MYO1A/BLOC1S1/IFT27/RAC2/FKBP4/MICALL1/PICK1/TTLL…	242	4506
BP	GO:0022008	neurogenesis	0.0532623	240/4524	0.374161	0.999958	0.999958	SOD1/RPL24/ALCAM/NRROS/APOD/HES1/DNAJB11/DHX36/PLS1/TMEM108/PCP4/S100B/CYFIP1/ERCC3/COL3A1/CHN1/SLC4A10/NR4A2/NIF3L1/ITM2C/YTHDF2/C1QA/CDC42/NDUFS2/EFNA1/RAB13/S100A8/S100A10/MOV10/RAP1A/GNAT2/USP33/PLPP3/EIF2B3/SVBP/EDN2/HEYL/NCDN/STK25/TMEM106B/ETV1/IL6/SEMA3C/RELN/WNT2/NPY/ADCY1/CAMK2B/INHBA/WASL/PTN/CDK5/NAP1L1/FAIM2/RND1/CNTN1/IFNG/BLOC1S1/STRAP/ETV6/PEX5/CD9/FKBP4/MICALL1/PICK1/TTLL1/METTL1…	240	4506
BP	GO:0006259	DNA metabolic process	0.0530404	239/4524	0.375739	0.999958	0.999958	MIS18A/RNF168/ADIPOQ/PIK3CA/DHX36/FOXL2/ERCC3/RBMS1/ORC4/MCM6/ZRANB3/ORC2/SMARCAL1/TNP1/USP37/TRIP12/RBBP4/AUNIP/MAEL/CCT3/VPS72/CHD1L/PRMT6/BCAR3/C3H1orf146/USP1/ORC1/NASP/EXO5/ADPRS/IL6/ASZ1/EEPD1/POLD2/SSBP1/REPIN1/PAXIP1/E2F7/SMUG1/CCT2/NABP2/CDK2/PARPBP/EID3/MCM5/AICDA/TIGAR/CCNA2/UBE2D3/SMARCAD1/ABRAXAS1/UVSSA/MRNIP/BABAM1/RAD23A/DNASE2/DNMT1/CDKN2D/UHRF1/CHAF1A/IL4/NHP2/PWWP3A/UBE2B/PTTG1/…	239	4506
BP	GO:2000026	regulation of multicellular organismal development	0.0519308	234/4524	0.383726	0.999958	0.999958	NFKBIZ/POGLUT1/HES1/ADIPOQ/HRG/AHSG/DNAJB11/DHX36/GPR171/CLDN18/PROC/FRZB/ACVR2A/AAMP/TRIP12/YTHDF2/SFN/APCS/NAXE/BGLAP/SEMA4A/EFNA1/S100A10/CTSK/SARS1/S1PR1/F3/ZC3H12A/STK25/KRIT1/SCIN/IL6/ELAPOR2/FGL2/WNT2/CAV1/SEPTIN7/AQP1/MTURN/CAMK2B/INHBA/TSPAN12/LEP/PTN/CDK5/NAP1L1/DCN/BTG1/CELA1/IFNG/PTHLH/MGP/ANKRD54/PPP3CA/HOPX/CSN2/STATH/CXCL8/PF4/CXCL10/COMP/PRDX2/LDLR/C3/MYDGF/IL4/IRF1/PRELID1/RACK1/…	234	4506
BP	GO:0006396	RNA processing	0.0514869	232/4524	0.386965	0.999958	0.999958	NSUN3/TRMT10C/NCBP2/TRA2B/RSRC1/DHX36/NUDT16/WDR4/DPH3/PRKRA/SSB/TSN/WDR12/MRPL44/ZBTB8OS/SNRNP40/YTHDF2/PPP1R8/METTL25B/RPS27/CELF3/SCNM1/PRPF3/RBM8A/RTCA/ZNF326/MAGOH/PRPF38A/KTI12/TOE1/YBX1/PPIH/PPIE/YRDC/ZC3H12A/IL6/PUS7/LSM5/HNRNPA2B1/TBRG4/DDX56/CDK13/LSM8/KRR1/TARBP2/BCDIN3D/SLC38A2/CPSF6/METTL1/SNRPF/PWP1/RTCB/RBFOX2/STRAP/DDX47/MAGOHB/AICDA/SNU13/EXOSC9/METTL14/TRMT10A/ZCCHC4/LSM4/PRKACA…	232	4506
BP	GO:0009890	negative regulation of biosynthetic process	0.0514869	232/4524	0.386965	0.999958	0.999958	SOD1/RNF168/HES1/ADIPOQ/ZNF639/MYNN/DHX36/FOXL2/ETS2/NR4A2/ACMSD/TMEFF2/NIF3L1/IGFBP5/TNP1/HDAC1/YTHDF2/SESN2/ID3/EFNA1/PBXIP1/MOV10/SARS1/PRMT6/GADD45A/YBX1/HEYL/ZC3H12A/AGO3/IL6/PUS7/CAV1/FAM3C/ZNF746/CDK5/INSIG1/E2F7/PFDN5/CELA1/TMBIM6/IFNG/DDIT3/SHMT2/CDK2/RBFOX2/AEBP2/STRAP/ETV6/NANOG/DCP1B/ATF4/MYOZ2/METTL14/HOPX/NDUFA13/DNAJB1/SHFL/KANK2/UHRF1/IL4/IRF1/CSF2/PAIP2/CXXC5/HAND1/MEF2C/DMRT1/LO…	232	4506
BP	GO:0042325	regulation of phosphorylation	0.0514869	232/4524	0.386965	0.999958	0.999958	SOD1/ROPN1/HES1/ADIPOQ/HRG/PIK3CA/PFN2/MSTN/GCG/ACVR2A/CNOT9/PRKAG3/CAB39/SESN2/SFN/CDC42/EFNA1/CKS1B/RAP1A/LMO4/GADD45A/PLPP3/MOB3C/ZC3H12A/IL6/PRKAR2B/CAV1/IGFBP3/PPIA/INHBA/LEP/WDR91/RARRES2/CDK5/DUSP6/SOCS2/DAZAP2/PRKAG1/CCNT1/IFNG/PIP4K2C/PWP1/CREBL2/PHB2/NTF3/TIGAR/CCND2/LAMTOR3/SNCA/UBE2K/CSN2/ODAM/MRNIP/PIN1/CDC37/CDKN2D/C3/MYDGF/GADD45B/MOB3A/IL4/IL5/CSF2/IL3/RACK1/PPP2CA/FGF1/SPINK1/ADR…	232	4506
BP	GO:0009968	negative regulation of signal transduction	0.051265	231/4524	0.388595	0.999958	0.999958	RCAN1/NRROS/APOD/ADIPOQ/HRG/MSTN/FRZB/NR4A2/NMI/IGFBP5/CNOT9/SCG2/YTHDF2/PHACTR4/SESN2/IFI6/GPR161/RGS5/RGS4/EFNA1/GCLM/TXNDC12/TMEM53/HEYL/ZC3H12A/GPC1/CAV1/CAV2/RGS2/PPIA/NOS3/DCN/SOCS2/PFDN5/FAIM2/TMBIM6/COL2A1/PIP4K2C/IGF1/STRAP/CLEC12B/NANOG/ITFG2/MYOZ2/DDIT4L/SNCA/RASL11B/CSN2/CXCL8/NDUFA13/PIK3R2/RASAL3/PRKACA/PRDX2/PIN1/CDKN2D/KANK2/GPR108/TNFAIP8L1/PLIN5/CSF2/PRELID1/RACK1/RNF126/PPP2CA/…	231	4506
BP	GO:0022402	cell cycle process	0.0510431	230/4524	0.39023	0.999958	0.999958	USP16/CHMP2B/RPL24/SPICE1/NAA50/MLF1/NUDT16/ERCC3/SPC25/CD28/USP37/YTHDF2/NUDC/AUNIP/CDC42/CKS1B/HORMAD1/ENSA/RHOC/PSRC1/C3H1orf146/USP33/NASP/HEPACAM2/GNAI1/ASZ1/CAV2/INHBA/WASL/SND1/E2F7/CDK4/NABP2/CDK2/RHNO1/PDXP/NCAPH2/CCNA2/SMARCAD1/ABRAXAS1/MRNIP/BABAM1/PIN1/CDKN2D/KANK2/CEP120/PPP2CA/UBE2B/KIF20A/CDC23/CCDC69/RASA1/SLF1/CEP44/CDKN2B/KLHL9/DMRT1/REEP4/CKS2/INIP/CDC26/OOEP/GJA1/DYNLT1/TIPIN/…	230	4506
BP	GO:0009628	response to abiotic stimulus	0.0499334	225/4524	0.398508	0.999958	0.999958	SOD1/ATP6V1A/FAM162A/RNF168/PIK3CA/DHX36/CCDC115/ERCC3/DPP4/SLC4A10/NR4A2/CXCR4/ZRANB3/SUMO1/SLC9A1/HP1BP3/NDUFS2/USF1/ATP1A2/CTSS/GNAT2/RWDD3/DDAH1/ACADM/GADD45A/AK4/USP1/EFHD1/COPS9/CAV1/AQP1/OPN1SW/PTN/CDK5/KRT5/AQP2/TMBIM6/NABP2/IGF1/HSP90B1/SCNN1A/TIGAR/CCND2/RHNO1/PICK1/CPT1B/RBPJ/KIT/CSN2/TMEM150C/ABRAXAS1/LETM1/UVSSA/PDE6B/MRNIP/RAB3A/BABAM1/DNAJB1/PRKACA/PIN1/CDKN2D/RAB11B/GNA11/CNN2/REE…	225	4506
BP	GO:0051094	positive regulation of developmental process	0.0494896	223/4524	0.401865	0.999958	0.999958	NFKBIZ/HES1/ADIPOQ/DHX36/SERP1/AGTR1/PLS1/PCP4/PROC/FRZB/ACVR2A/CREB1/AAMP/MFF/SFN/CDC42/TMEM79/SEMA4A/S100A10/RAP1A/CD53/F3/HEYL/ZC3H12A/GPC1/STK25/SCIN/IL6/ELAPOR2/NAPEPLD/WNT2/AQP1/MTURN/IGFBP3/CAMK2B/INHBA/PTN/RARRES2/NAP1L1/DCN/BTG1/TARBP2/CELA1/IFNG/PWP1/DNM1L/CREBL2/PEX5/ANKRD54/PPP3CA/HOPX/CXCL8/CXCL9/ADGRL1/JUNB/C3/MYDGF/IL4/CSF2/RACK1/NLRP3/FGF1/ADRB2/MEF2C/TEK/ANXA1/EXOSC3/TGFBR1/LPL/D…	223	4506
BP	GO:0031327	negative regulation of cellular biosynthetic process	0.0492676	222/4524	0.403553	0.999958	0.999958	RNF168/HES1/ADIPOQ/ZNF639/MYNN/DHX36/FOXL2/ETS2/NR4A2/ACMSD/NIF3L1/IGFBP5/TNP1/HDAC1/YTHDF2/SESN2/ID3/EFNA1/PBXIP1/MOV10/SARS1/PRMT6/GADD45A/YBX1/HEYL/ZC3H12A/AGO3/PUS7/CAV1/FAM3C/ZNF746/CDK5/INSIG1/E2F7/PFDN5/CELA1/TMBIM6/IFNG/DDIT3/SHMT2/CDK2/RBFOX2/AEBP2/STRAP/ETV6/NANOG/DCP1B/ATF4/MYOZ2/METTL14/HOPX/NDUFA13/DNAJB1/SHFL/KANK2/UHRF1/IL4/IRF1/CSF2/PAIP2/CXXC5/HAND1/MEF2C/DMRT1/LOXL2/HNRNPK/FBP1/…	222	4506
BP	GO:0048878	chemical homeostasis	0.0490457	221/4524	0.405248	0.999958	0.999958	SOD1/ATP6V1A/CASR/CLDN1/ADIPOQ/TRA2B/PIK3CA/SELENOT/RBP1/TF/ATP2C1/CCDC115/GCG/MAIP1/PTPRN/HCRTR1/SLC9A1/SFN/CLIC4/ALPL/TMCO1/USF1/TMEM79/CRTC2/SV2A/GPR89A/SLC30A7/ATP6V0B/PPT1/IL6/CFTR/CAV1/AQP1/SNX10/ATP6V1F/ATP6V0E2/INSIG1/AQP2/TMBIM6/DDIT3/SPX/SCNN1A/ATP6V1E1/SMDT1/UPK3A/SCO2/ANXA5/BDH2/SNCA/CXCL9/CXCL10/CXCL11/FBXL5/LETM1/TMEM175/PIK3R2/TMEM38A/PRKACA/DHPS/LDLR/RAB11B/FTMT/RACK1/SAR1B/KLHL3/…	221	4506
BP	GO:2001141	regulation of RNA biosynthetic process	0.1083	489/4524	0.405387	0.999958	0.999958	USP16/POU1F1/RNF168/HES1/ADIPOQ/MAP3K13/USP13/ZNF639/MYNN/NMD3/DHX36/FOXL2/PKNOX1/ETS2/MSTN/NFE2L2/CDCA7/NR4A2/ACVR2A/ACTR3/NIF3L1/CARF/CREB1/SMARCAL1/TNP1/CNOT9/RNF25/PTPRN/HDAC1/GMEB1/TAF12/ID3/HP1BP3/TADA1/USP21/USF1/GLMP/EFNA1/CKS1B/PBXIP1/CRTC2/S100A10/VPS72/MLLT11/WDR77/SARS1/PRMT6/RWDD3/RPAP2/ZNF326/CTH/GADD45A/JUN/PLPP3/KTI12/CITED4/NFYC/HEYL/ZC3H12A/GATAD1/ETV1/IL6/DNAJC2/WNT2/CAV1/NEURO…	488	4506
BP	GO:0010605	negative regulation of macromolecule metabolic process	0.107634	486/4524	0.408919	0.999958	0.999958	CSTA/RNF168/NCBP2/APOD/HES1/ADIPOQ/FETUB/FXR1/ZNF639/PIK3CA/MYNN/DHX36/FOXL2/NUDT16/CSTB/S100B/ETS2/PRKRA/SSB/NR4A2/ZRANB3/INHBB/TSN/TMEFF2/NIF3L1/IGFBP5/TNP1/VIL1/CNOT9/TM4SF20/TRIP12/HDAC1/YTHDF2/SESN2/IFI6/SFN/AUNIP/PNRC2/RPL11/ID3/MAEL/APOA2/PFDN2/APCS/EFNA1/PBXIP1/RBM8A/NGF/MOV10/LAMTOR5/SARS1/PRMT6/GADD45A/PLPP3/MAGOH/YBX1/HEYL/ZC3H12A/AGO3/TFPI2/IL6/PUS7/ASZ1/CAV1/AQP1/HNRNPA2B1/IGFBP3/TBR…	485	4506
BP	GO:1903506	regulation of nucleic acid-templated transcription	0.107634	486/4524	0.408919	0.999958	0.999958	USP16/POU1F1/RNF168/HES1/ADIPOQ/MAP3K13/USP13/ZNF639/MYNN/DHX36/FOXL2/PKNOX1/ETS2/MSTN/NFE2L2/CDCA7/NR4A2/ACVR2A/ACTR3/NIF3L1/CARF/CREB1/SMARCAL1/TNP1/CNOT9/RNF25/PTPRN/HDAC1/GMEB1/TAF12/ID3/HP1BP3/TADA1/USP21/USF1/GLMP/EFNA1/CKS1B/PBXIP1/CRTC2/S100A10/VPS72/MLLT11/WDR77/SARS1/PRMT6/RWDD3/RPAP2/ZNF326/CTH/GADD45A/JUN/PLPP3/KTI12/CITED4/NFYC/HEYL/ZC3H12A/GATAD1/ETV1/IL6/DNAJC2/WNT2/CAV1/NEUROD6/TA…	485	4506
BP	GO:0006355	regulation of DNA-templated transcription	0.107412	485/4524	0.410101	0.999958	0.999958	USP16/POU1F1/RNF168/HES1/ADIPOQ/MAP3K13/USP13/ZNF639/MYNN/DHX36/FOXL2/PKNOX1/ETS2/MSTN/NFE2L2/CDCA7/NR4A2/ACVR2A/ACTR3/CARF/CREB1/SMARCAL1/TNP1/CNOT9/RNF25/PTPRN/HDAC1/GMEB1/TAF12/ID3/HP1BP3/TADA1/USP21/USF1/GLMP/EFNA1/CKS1B/PBXIP1/CRTC2/S100A10/VPS72/MLLT11/WDR77/SARS1/PRMT6/RWDD3/RPAP2/ZNF326/CTH/GADD45A/JUN/PLPP3/KTI12/CITED4/NFYC/HEYL/ZC3H12A/GATAD1/ETV1/IL6/DNAJC2/WNT2/CAV1/NEUROD6/TAX1BP1/H…	484	4506
BP	GO:1901701	cellular response to oxygen-containing compound	0.0474922	214/4524	0.417304	0.999958	0.999958	SOD1/ADIPOQ/TRA2B/PIK3CA/DHX36/SELENOT/AGTR1/MSTN/NR4A2/INHBB/IGFBP5/GPBAR1/ANKZF1/PTPRN/PTAFR/ID3/USF1/BGLAP/LAMTOR2/RAB13/RAP1A/LAMTOR5/BCAR3/AKR1A1/ZC3H12A/STK25/COL1A2/IL6/GNAI1/CFTR/CAV1/CAV2/AQP1/ADCY1/CHRM2/RARRES2/NR4A1/AQP2/VDR/SLC38A2/RAP1B/PIP4K2C/HSP90B1/LAMTOR3/GNRHR/CXCL5/USO1/NDUFA13/PIK3R2/RAB8A/PRKACA/PRDX2/LDLR/KANK2/RAB11B/GNA11/RACK1/SBNO2/EGR1/MZB1/CD14/ADRB2/GLRA1/MEF2C/RRAG…	214	4506
BP	GO:0072359	circulatory system development	0.0472703	213/4524	0.419054	0.999958	0.999958	CXADR/POGLUT1/HES1/HRG/ECE2/PIK3CA/DHX36/AGTR1/ITGAV/FAP/ACVR1/FN1/AAMP/SCG2/CLIC4/ID3/CDC42/NAXE/SEMA4A/EFNA1/SHC1/WARS2/RAP1A/SARS1/S1PR1/F3/ACADM/PLPP3/TIE1/EDN2/HEYL/ZC3H12A/GJA4/KRIT1/COL1A2/C1GALT1/SEMA3C/WNT2/CAV1/AQP1/HOXA3/TSPAN12/LEP/E2F7/DCN/BTG1/NR4A1/CELA1/COL2A1/DDIT3/CBY1/NPY1R/HOPX/CXCL8/PF4/CXCL10/FGFBP1/COMP/JUNB/LDLR/ODAD3/ANGPTL4/C3/MYDGF/TBXA2R/LOX/TGFBI/EGR1/ECSCR/FGF1/HAND1…	213	4506
BP	GO:0035556	intracellular signal transduction	0.105193	475/4524	0.422041	0.999958	0.999958	RCAN1/SOD1/RABL3/CASR/ADIPOQ/PIK3CA/DHX36/RNF13/AGTR1/ATP2C1/EFHB/MSTN/COL3A1/PRKRA/CYCT/GCG/PLA2R1/NMI/PLCD4/SCG2/CCL20/HCRTR1/PHACTR4/SESN2/PTAFR/IFI6/SFN/RPL11/CDC42/RNF186/LAMTOR2/GBA1/EFNA1/SHC1/RAB13/S100A8/S100A9/THEM4/MLLT11/CDC42SE1/HORMAD1/RHOC/RAP1A/LAMTOR5/F3/BCAR3/CTH/GADD45A/JUN/TXNDC12/PRDX1/EDN2/ZC3H12A/STK40/STK25/COL1A2/IL6/CD36/GNAI1/CAV1/CAV2/AQP1/IGFBP3/ADCY1/PPIA/ASB15/LEP/R…	474	4506
BP	GO:0010558	negative regulation of macromolecule biosynthetic process	0.0466045	210/4524	0.424345	0.999958	0.999958	RNF168/HES1/ADIPOQ/ZNF639/MYNN/DHX36/FOXL2/ETS2/NR4A2/TMEFF2/NIF3L1/IGFBP5/TNP1/HDAC1/YTHDF2/SESN2/ID3/EFNA1/PBXIP1/MOV10/SARS1/PRMT6/GADD45A/YBX1/HEYL/ZC3H12A/AGO3/PUS7/CAV1/ZNF746/CDK5/E2F7/PFDN5/CELA1/TMBIM6/IFNG/DDIT3/SHMT2/CDK2/RBFOX2/AEBP2/STRAP/ETV6/NANOG/DCP1B/ATF4/MYOZ2/METTL14/HOPX/NDUFA13/DNAJB1/SHFL/KANK2/UHRF1/IL4/IRF1/CSF2/PAIP2/CXXC5/HAND1/MEF2C/DMRT1/LOXL2/NFX1/HNRNPK/FBP1/NFIL3/T…	210	4506
BP	GO:0035295	tube development	0.0461607	208/4524	0.427907	0.999958	0.999958	HES1/HRG/PIK3CA/AGTR1/CLDN18/FAP/FN1/AAMP/SCG2/PHACTR4/CLIC4/CDC42/GPR161/NAXE/SEMA4A/EFNA1/SHC1/WARS2/RAP1A/SARS1/F3/LMO4/TIE1/EDN2/HEYL/ZC3H12A/STK40/KRIT1/C1GALT1/SEMA3C/WNT2/CAV1/AQP1/HOXA3/TSPAN12/LEP/RARRES2/E2F7/DCN/BTG1/NR4A1/CELA1/AQP2/COL2A1/TIGAR/LIAS/KIT/HOPX/CXCL8/PF4/CXCL10/FGFBP1/ADAMTS2/COMP/TMEM59L/RAB3A/PRKACA/JUNB/LDLR/ANGPTL4/C3/MYDGF/TBXA2R/LOX/TGFBI/KLHL3/ECSCR/FGF1/HAND1/RA…	208	4506
BP	GO:0048646	anatomical structure formation involved in morphogenesis	0.0461607	208/4524	0.427907	0.999958	0.999958	ADAMTS5/POGLUT1/HES1/HRG/PIK3CA/AGTR1/FAP/FN1/AAMP/SCG2/PHACTR4/CLIC4/NAXE/SEMA4A/EFNA1/SHC1/CD53/SARS1/F3/LMO4/TIE1/EDN2/HEYL/ZC3H12A/KRIT1/C1GALT1/SEMA3C/WNT2/CAV1/AQP1/HOXA3/INHBA/TSPAN12/LEP/GARIN1B/CDK5/E2F7/MYF5/DCN/BTG1/NR4A1/CELA1/FAIM2/COL2A1/TXNRD1/NANOG/CD9/TTLL1/MYOZ2/LIAS/HOPX/CXCL8/PF4/CXCL9/CXCL10/FGFBP1/PRKACA/JUNB/ANGPTL4/ACTL9/C3/RFX2/MYDGF/TBXA2R/SBNO2/TGFBI/ECSCR/FGF1/HAND1/ME…	208	4506
BP	GO:0098660	inorganic ion transmembrane transport	0.0457168	206/4524	0.431497	0.999958	0.999958	ATP5PO/ATP5PF/ATP6V1A/KCNAB1/ATP1B3/ATP2C1/NIPA2/ATP5MC3/SLC4A10/MAIP1/SUMO1/SLC11A1/HPCA/SLC9A1/CLIC4/TMCO1/RHBG/SLC39A1/ANXA9/ATP5PB/CLCC1/LOC784768/ATP6V0B/NDUFA4/TSPAN13/CFTR/CAV1/AQP1/ATP6V1F/ATP6V0E2/DPP6/ATP5MC2/TMBIM6/CACNB3/DDIT3/ATP5F1B/SLC25A3/IGF1/ITPR2/PHB2/SCNN1A/ATP6V1E1/SMDT1/SNCA/PKD2/KCNIP4/SLC34A2/GABRA2/SLC4A4/CXCL9/CXCL10/CXCL11/LETM1/TMEM175/ATP5ME/TMEM38A/ATP5F1D/SLC26A2/AN…	206	4506
BP	GO:0001932	regulation of protein phosphorylation	0.0454949	205/4524	0.433303	0.999958	0.999958	SOD1/ROPN1/HES1/ADIPOQ/HRG/PIK3CA/PFN2/GCG/ACVR2A/CNOT9/PRKAG3/CAB39/SESN2/SFN/EFNA1/CKS1B/RAP1A/GADD45A/PLPP3/MOB3C/ZC3H12A/IL6/PRKAR2B/CAV1/IGFBP3/PPIA/INHBA/LEP/RARRES2/CDK5/DUSP6/DAZAP2/PRKAG1/CCNT1/IFNG/PWP1/CREBL2/PHB2/NTF3/CCND2/SNCA/UBE2K/CSN2/ODAM/MRNIP/PIN1/CDC37/CDKN2D/C3/MYDGF/GADD45B/MOB3A/IL5/CSF2/IL3/RACK1/PPP2CA/FGF1/SPINK1/ADRB2/MOB3B/TEK/CDKN2B/TGFBR1/DMTN/DNAJA1/CKS2/TXN/FYN/MI…	205	4506
BP	GO:0045934	negative regulation of nucleobase-containing compound metabolic process	0.0454949	205/4524	0.433303	0.999958	0.999958	RNF168/HES1/ADIPOQ/ZNF639/MYNN/DHX36/FOXL2/NUDT16/ETS2/NR4A2/ZRANB3/NIF3L1/TNP1/TRIP12/HDAC1/AUNIP/ID3/EFNA1/PBXIP1/SARS1/PRMT6/GADD45A/YBX1/HEYL/ZC3H12A/IL6/CAV1/ZNF746/CDK5/E2F7/PFDN5/CELA1/BCDIN3D/TMBIM6/IFNG/DDIT3/CDK2/PARPBP/RBFOX2/AEBP2/STRAP/ETV6/NANOG/ATF4/MYOZ2/HOPX/NDUFA13/DNAJB1/KANK2/UHRF1/IL4/IRF1/CSF2/PHAX/CXXC5/HAND1/MEF2C/DMRT1/LOXL2/HNRNPK/FBP1/NFIL3/TXN/CGAS/TCF21/CITED2/ESR1/VI…	205	4506
BP	GO:0051726	regulation of cell cycle	0.0448291	202/4524	0.438764	0.999958	0.999958	USP16/CHMP2B/SPICE1/HES1/MLF1/NUDT16/ERCC3/FAP/WDR12/CD28/INHA/YTHDF2/PHACTR4/TENT5B/SFN/CDC42/CKS1B/VPS72/HORMAD1/PSRC1/ASNS/GNAI1/CAV2/THAP5/INHBA/CDK13/SND1/LEP/CDK5/E2F7/NR4A1/CCNT1/CDK4/DDIT3/NABP2/NANOG/CCND2/RHNO1/PDXP/SGSM3/NCAPH2/ABRAXAS1/MRNIP/BABAM1/PRKACA/RAD23A/PIN1/CDKN2D/KANK2/IRF1/CEP120/RACK1/PPP2CA/UBE2B/KIF20A/SLF1/HPGD/CDKN2B/KLHL9/DMRT1/NPR2/CKS2/INIP/CDC26/BRINP1/OOEP/CITED2…	202	4506
BP	GO:0001775	cell activation	0.0446072	201/4524	0.440598	0.999958	0.999958	CXADR/NFKBIZ/RABL3/KPNA1/SNX4/RNF168/HES1/HRG/IL12A/P2RY1/PKNOX1/S100B/DPP4/NMI/CD28/IGFBP2/C1QA/PLA2G2A/S100A13/S100A12/TNFAIP8L2/GPR89A/PRDX1/EDN2/ZC3H12A/IL6/FGL2/CAV1/SKAP2/PPIA/LEP/IFNG/RAC2/PLCZ1/PHB2/CD9/VWF/LGALS1/WBP2NL/NCAPH2/PPP3CA/SNCA/KIT/CXCL8/CXCL5/PF4/CXCL10/COMP/RASAL3/DCAF15/PRDX2/DHPS/LDLR/CD320/VAV1/IL4/IL13/IRF1/CSF2/PRELID1/NLRP3/MZB1/IL12B/MEF2C/SH3RF1/PLPP6/ANXA1/STOML2/EX…	201	4506
BP	GO:0098655	cation transmembrane transport	0.0446072	201/4524	0.440598	0.999958	0.999958	ATP5PO/ATP5PF/ATP6V1A/KCNAB1/ATP1B3/ATP2C1/NIPA2/ATP5MC3/SLC4A10/MAIP1/SUMO1/SLC11A1/HPCA/SLC9A1/TMCO1/RHBG/SLC39A1/ANXA9/CTSS/ATP5PB/ATP6V0B/NDUFA4/TSPAN13/CAV1/AQP1/ATP6V1F/ATP6V0E2/DPP6/ATP5MC2/TMBIM6/CACNB3/SLC38A2/DDIT3/ATP5F1B/IGF1/ITPR2/PHB2/SCNN1A/ATP6V1E1/SMDT1/SNCA/PKD2/KCNIP4/SLC34A2/SLC4A4/CXCL9/CXCL10/CXCL11/LETM1/TMEM175/ATP5ME/TMEM38A/ATP5F1D/ADRB2/ANXA6/SCARA5/SLC1A1/ANXA1/STOML2/…	201	4506
BP	GO:0044248	cellular catabolic process	0.101642	459/4524	0.441609	0.999958	0.999958	SOD1/USP16/CHMP2B/ABHD10/ATG3/TMEM39A/SNX4/RNF168/NCBP2/ADIPOQ/USP13/DHX36/GK5/FOXL2/UBA5/NUDT16/UBE2G2/HIBCH/NFE2L2/GAD1/SSB/GPD2/HNMT/UBXN4/PNKD/USP37/CNOT9/ATG9A/TRIP12/YTHDF2/SESN2/PNRC2/FUCA1/RPL11/RNF186/ALDH4A1/APOA2/USP21/UFC1/GBA1/S100A8/S100A9/RBM8A/MOV10/DRAM2/PSMA5/DBT/DPYD/KYAT3/DDAH1/UOX/USP33/ACADM/CRYZ/USP1/TMEM59/MAGOH/CPT2/SCP2/AKR1A1/PRDX1/YBX1/ZC3H12A/AGO3/GPC1/ATG4B/PON2/IL6/…	458	4506
BP	GO:0043085	positive regulation of catalytic activity	0.0443853	200/4524	0.44244	0.999958	0.999958	SOD1/IFT57/FAM162A/ADIPOQ/PIK3CA/AGTR1/FOXL2/CHN1/GCG/NR4A2/CAB39/LAPTM5/PHACTR4/CDC42/APOA2/EFNA1/CKS1B/S100A8/S100A9/S100A10/RHOC/RAP1A/F3/BCAR3/LMO4/MOB3C/SVBP/NDUFA4/FGL2/CAV1/CAV2/PPIA/LEP/NOS3/CDK5/DAZAP2/CCNT1/CCT2/IFNG/ARL1/PHB2/NTF3/TIGAR/CCND2/DCP1B/LAMTOR3/SNCA/ODAM/MRNIP/NDUFA13/PIN1/VAV1/PLIN5/MOB3A/PRELID1/RACK1/SKP1/PPP2CA/FGF1/ADRB2/RASA1/MEF2C/ARRDC3/MOB3B/TEK/FXN/CREB3/RGP1/TBC1…	200	4506
BP	GO:0060548	negative regulation of cell death	0.0439414	198/4524	0.446145	0.999958	0.999958	SOD1/CHMP2B/FSTL1/PIK3CA/PROC/GCG/NR4A2/VIL1/SCG2/PTMA/LAPTM5/IFI6/TENT5B/SFN/EFNA1/HAX1/LAMTOR5/GCLM/CTH/TXNDC12/PPT1/ZC3H12A/STK40/ADPRS/KRIT1/ASNS/IL6/CAV1/AQP1/PPIA/NOS3/CDK5/NR4A1/FAIM2/TMBIM6/COL2A1/IGF1/HSP90B1/TIGAR/CCND2/SNCA/PPARGC1A/ALB/MAEA/NDUFA13/COMP/PRDX2/CDKN2D/KANK2/ANGPTL4/MYDGF/IL4/IL13/CSF2/TNFAIP8/PRELID1/RACK1/GPX4/UBE2B/RASA1/MEF2C/SH3RF1/CLU/TEK/CAAP1/FXN/CREB3/TGFBR1/NEF…	198	4506
BP	GO:0006974	cellular response to DNA damage stimulus	0.0432756	195/4524	0.451759	0.999958	0.999958	RNF168/ZMAT3/WDR4/ERCC3/PLA2R1/ZRANB3/SMARCAL1/TNP1/TRIP12/SESN2/SFN/AUNIP/VPS72/CHD1L/PRMT6/GADD45A/USP1/EXO5/ZC3H12A/ADPRS/EEPD1/POLD2/PAXIP1/E2F7/SMUG1/NABP2/CDK2/PARPBP/ING4/TIGAR/UBE2D3/SMARCAD1/SPATA18/ABRAXAS1/UVSSA/MRNIP/BABAM1/RAD23A/CDKN2D/ALKBH7/UHRF1/CHAF1A/PWWP3A/UBE2B/PTTG1/SLF1/HPF1/CLU/VCP/HNRNPK/FANCC/ERCC6L2/RAD23B/INIP/OOEP/CGAS/MCM9/ASF1A/ASCC3/MMS22L/UFL1/ARMT1/TIPIN/APEX1/TT…	195	4506
BP	GO:0060429	epithelium development	0.0432756	195/4524	0.451759	0.999958	0.999958	SOD1/POGLUT1/FSTL1/HES1/ADIPOQ/CRYGS/PLS1/FOXL2/BFSP2/PROC/ERCC3/FRZB/TMEFF2/PHACTR4/SFN/CLIC4/ID3/CDC42/GPR161/TMEM79/RAB25/RAB13/RHOC/RAP1A/WDR77/LMO4/HEYL/C1GALT1/SEMA3C/WNT2/CAV1/AQP1/INHBA/E2F7/MYF5/BTG1/KRT71/KRT5/COL2A1/RAP1B/TIGAR/ATF4/UPK3A/PPP3CA/LIAS/SULT1B1/CXCL10/TMEM59L/PRKACA/KANK2/C3/KLHL3/FGF1/HAND1/MEF2C/CTSB/ZDHHC21/NFIB/DMRT1/TDRD7/TMOD1/STC1/B4GALT1/TMEM38B/RSPO3/GJA1/MARCKS/…	195	4506
BP	GO:1901698	response to nitrogen compound	0.0432756	195/4524	0.451759	0.999958	0.999958	ADIPOQ/USP13/DHX36/P2RY1/AGTR1/UBE2G2/ITGB2/MSTN/NR4A2/UBXN4/INHBB/CREB1/IGFBP2/IGFBP5/ALPL/FCER1G/USF1/BGLAP/LAMTOR2/RAB13/RAP1A/LAMTOR5/BCAR3/COL1A2/CD36/CFTR/CAV1/CAV2/AQP1/IGFBP3/LEP/CHRM2/RARRES2/CDK5/NR4A1/TMBIM6/RAP1B/OS9/PIP4K2C/IGF1/HSP90B1/SCNN1A/CD9/LAMTOR3/GABRB1/GNRHR/CSN1S1/CSN1S2/USO1/TMEM129/PIK3R2/TMEM38A/RAB8A/LDLR/TICAM1/UBXN6/GNA11/SGTA/FAF2/EGR1/MZB1/STING1/ADRB2/GLRA1/GABRB2…	195	4506
BP	GO:0051130	positive regulation of cellular component organization	0.0430537	194/4524	0.453644	0.999958	0.999958	FAM162A/SNX4/HRG/PIK3CA/DHX36/PFN2/MSTN/ACTR3/CD28/VIL1/MFF/CDC42/PFDN2/CCT3/SEMA4A/S100A10/MLLT11/RHOC/RAP1A/CD53/PPT1/STK25/IL6/CD36/CAV1/CAMK2B/WASL/PTN/SSBP1/DCN/CCT2/IFNG/PIP4K2C/NABP2/CDK2/CD63/RAC2/DNM1L/NTF3/PDXP/PICK1/SNCA/PPARGC1A/TLR6/SLAIN2/HOPX/CXCL9/COLGALT1/ADGRL1/DNMT1/C3/IL5/CSF2/CEP120/TMED9/RACK1/UBE2B/ADRB2/G3BP1/SLF1/CLU/TEK/DMRT1/STOML2/TGFBR1/NEFL/HNRNPK/LPAR1/TLR4/OOEP/TME…	194	4506
BP	GO:0007166	cell surface receptor signaling pathway	0.099423	449/4524	0.454124	0.999958	0.999958	IFNAR1/IFNAR2/ARL6/NFKBIZ/POGLUT1/KPNA1/NRROS/APOD/HES1/ADIPOQ/HRG/PIK3CA/NCEH1/P2RY1/P2RY14/GPR171/CLDN18/AMOTL2/TMEM108/ACKR4/ACP3/MX1/RAB5A/MSTN/CALCRL/ITGAV/FRZB/CHN1/CHRNA1/ACVR1/NMI/ACVR2A/CXCR4/INHBB/TMEM237/WDR12/IGFBP2/IGFBP5/GPBAR1/VIL1/CNOT9/TMEM198/SCG2/ITM2C/ARMC9/NPPC/CHRND/CHRNG/YTHDF2/PHACTR4/PTAFR/IFI6/CDC42/GPR161/FCER1G/ACKR1/EFNA1/MLLT11/RAP1A/ADORA3/F3/GCLM/BCAR3/ADGRL2/GADD4…	448	4506
BP	GO:0048699	generation of neurons	0.0426099	192/4524	0.457438	0.999958	0.999958	SOD1/RPL24/ALCAM/APOD/HES1/DHX36/PLS1/TMEM108/PCP4/S100B/CYFIP1/ERCC3/COL3A1/CHN1/SLC4A10/NR4A2/NIF3L1/ITM2C/C1QA/CDC42/EFNA1/RAB13/MOV10/RAP1A/GNAT2/USP33/SVBP/EDN2/HEYL/NCDN/STK25/TMEM106B/ETV1/IL6/SEMA3C/RELN/WNT2/NPY/ADCY1/CAMK2B/INHBA/WASL/PTN/CDK5/FAIM2/RND1/CNTN1/BLOC1S1/STRAP/PEX5/FKBP4/MICALL1/TTLL1/METTL14/UGDH/ADGRL3/RAB3A/RAB8A/DNM2/C3/MEF2C/SH3RF1/ELP3/NFIB/TGFBR1/NEFL/DPYSL2/ABITRAM…	192	4506
BP	GO:0051253	negative regulation of RNA metabolic process	0.0426099	192/4524	0.457438	0.999958	0.999958	RNF168/HES1/ADIPOQ/ZNF639/MYNN/DHX36/FOXL2/NUDT16/ETS2/NR4A2/NIF3L1/TNP1/HDAC1/ID3/EFNA1/PBXIP1/SARS1/PRMT6/GADD45A/YBX1/HEYL/ZC3H12A/IL6/CAV1/ZNF746/CDK5/E2F7/PFDN5/CELA1/BCDIN3D/TMBIM6/IFNG/DDIT3/CDK2/RBFOX2/AEBP2/STRAP/ETV6/NANOG/ATF4/MYOZ2/HOPX/NDUFA13/DNAJB1/KANK2/UHRF1/IL4/IRF1/CSF2/PHAX/CXXC5/HAND1/MEF2C/DMRT1/LOXL2/HNRNPK/FBP1/NFIL3/TXN/TCF21/CITED2/ESR1/VIP/TENT2/AJUBA/PRMT5/DNAJC17/CAPN…	192	4506
BP	GO:0007017	microtubule-based process	0.0423879	191/4524	0.459347	0.999958	0.999958	CHMP2B/SPICE1/ROPN1/IQCG/DYNLT2B/CEP19/MAP6D1/CCDC39/TMEM108/SPC25/TNP1/NUDC/AUNIP/CELF3/PSRC1/USP33/TEKT2/HEPACAM2/GNAI1/CDK2/BLOC1S1/IFT27/BORCS5/GAPDH/FKBP4/DNAL4/TTLL1/SNCA/SLAIN2/CABS1/ODAD3/TUBB4A/CATSPERD/AP3D1/CEP120/UBE2B/KIF20A/CCDC69/CEP44/NEFL/DNAJA1/DNAI1/DCTN3/OOEP/GJA1/ARMC2/CFAP206/DYNLT1/CEP43/AP3S1/AP3B1/BBS4/CHMP4A/TPPP2/RNASE10/CHP1/DNAAF2/PCLAF/PIERCE2/BLOC1S6/SORD/HIF1A/GARI…	191	4506
BP	GO:0060341	regulation of cellular localization	0.042166	190/4524	0.461262	0.999958	0.999958	DYNLT2B/NCBP2/APOD/ADIPOQ/NMD3/DHX36/SERP1/PLS1/CLDN18/ATP2C1/CRYAA/PFKL/UBE2G2/SUMO3/GCG/INHBB/MFF/EPB41/SESN2/SFN/CCT3/GOLPH3L/PDZK1/RAP1A/SCP2/TMEM53/ZC3H12A/IL6/GNAI1/CAV1/WASL/CDK5/INSIG1/CEP290/KRT5/TMBIM6/CCT2/CPSF6/IFNG/DNM1L/CAMK2D/PIK3R2/PRKACA/PIN1/RAB11B/OAZ1/SEPTIN8/CEP120/RACK1/CTNNA1/YIPF5/RBM22/VCP/DMTN/DNAJA1/TXN/OOEP/TMEM30A/HMGN3/PLN/FYN/SNX3/UFL1/STX7/VIP/OPRM1/HMGCR/F2R/F2RL1…	190	4506
BP	GO:0033365	protein localization to organelle	0.0419441	189/4524	0.463186	0.999958	0.999958	ROPN1/APOD/NMD3/MFSD1/SSR3/CLDN18/RAB6B/SUMO3/SSB/MAIP1/MFF/SESN2/RPL11/RNF186/PEX19/CCT3/GLMP/RAP1A/LAMTOR5/ZC3H12A/TOMM7/PMPCB/SNX10/CDK5/CCT2/IFNG/OS9/NABP2/ARL1/FBXO7/DNM1L/PEX5/MICALL1/TOMM22/RAP1GDS1/MRNIP/NDUFA13/PIK3R2/RAB8A/PRKACA/GET3/WDR83OS/PIN1/SGTA/SKP1/CTNNA1/RBM22/SLF1/VCP/TOMM5/TRMT10B/DNAJA1/TXN/LMBRD1/TMEM30A/FYN/RPF2/AKIRIN2/ESR1/AP3B1/BBS4/CHMP4A/EMC4/EMC7/SRP14/CHP1/ADAM10/B…	189	4506
BP	GO:0008610	lipid biosynthetic process	0.0410564	185/4524	0.470955	0.999958	0.999958	SOD1/HACD2/PIK3CA/SPTSSB/RBP1/LSS/INPP1/ORMDL1/DHRS9/GCG/CREB1/PRKAG3/MOGAT1/MECR/HMGCL/APOA2/PIGM/FDPS/PMVK/HMGCS2/HSD3B1/GSTM1/RPE65/EDN2/CYP51A1/LOC100337328/LEP/TBXAS1/INSIG1/PRKAG1/IFNG/PIP4K2C/PTGES3/DGKA/CHPT1/CREBL2/LPCAT3/CYB5R3/PIGY/SCD5/COQ2/LTC4S/ISYNA1/SLC27A1/TECR/RDH8/LDLR/CERS4/C3/PLIN5/EGR1/FGF1/PAM/CBR4/FDFT1/HACD4/HINT2/LPL/TMEM38B/SH3YL1/SERINC1/FUT9/CGA/SERAC1/AGPAT4/HMGCR/HA…	185	4506
BP	GO:0043069	negative regulation of programmed cell death	0.0410564	185/4524	0.470955	0.999958	0.999958	SOD1/FSTL1/PIK3CA/PROC/GCG/NR4A2/VIL1/SCG2/PTMA/LAPTM5/IFI6/TENT5B/SFN/EFNA1/HAX1/LAMTOR5/GCLM/CTH/TXNDC12/PPT1/ZC3H12A/STK40/ADPRS/KRIT1/ASNS/IL6/CAV1/AQP1/PPIA/NOS3/NR4A1/FAIM2/TMBIM6/COL2A1/IGF1/HSP90B1/TIGAR/CCND2/SNCA/PPARGC1A/ALB/MAEA/NDUFA13/COMP/PRDX2/CDKN2D/KANK2/ANGPTL4/MYDGF/IL4/IL13/CSF2/TNFAIP8/PRELID1/GPX4/UBE2B/RASA1/MEF2C/SH3RF1/CLU/TEK/CAAP1/FXN/CREB3/TGFBR1/NEFL/DNAJA1/HNRNPK/MI…	185	4506
BP	GO:0098662	inorganic cation transmembrane transport	0.0408344	184/4524	0.472916	0.999958	0.999958	ATP5PO/ATP5PF/ATP6V1A/KCNAB1/ATP1B3/ATP2C1/NIPA2/ATP5MC3/SLC4A10/MAIP1/SUMO1/SLC11A1/HPCA/SLC9A1/TMCO1/RHBG/SLC39A1/ANXA9/ATP5PB/ATP6V0B/NDUFA4/TSPAN13/CAV1/AQP1/ATP6V1F/ATP6V0E2/DPP6/ATP5MC2/TMBIM6/CACNB3/DDIT3/ATP5F1B/IGF1/ITPR2/PHB2/SCNN1A/ATP6V1E1/SMDT1/SNCA/PKD2/KCNIP4/SLC34A2/SLC4A4/CXCL9/CXCL10/CXCL11/LETM1/TMEM175/ATP5ME/TMEM38A/ATP5F1D/ANXA6/SCARA5/ANXA1/STOML2/ATP6V1B2/SLC39A14/TMEM38B/…	184	4506
BP	GO:0045087	innate immune response	0.0401687	181/4524	0.478847	0.999958	0.999958	IFNAR1/IFNAR2/SENP7/PTX3/DHX36/MX2/MX1/NFE2L2/NMI/YTHDF2/IFI6/C1QB/C1QA/CDC42/S100A8/S100A12/S100A9/TNFAIP8L2/POLR3C/TTC4/PRDX1/LEP/IRF5/RARRES2/IRAK4/IFNG/USP15/SHMT2/NR1H4/KLRD1/CLEC7A/CLEC6A/C1S/GAPDH/POLR3H/TIFA/CASP6/SNCA/TLR10/TLR6/UBE2K/CXCL10/SHFL/CDC37/ECSIT/MARCHF2/VAV1/C3/TICAM1/IRF1/NLRP3/CFD/STING1/CD14/G3BP1/HMGB2/PLPP6/ANXA1/POLR3D/TLR4/C5/COLEC11/CGAS/ATG5/AKIRIN2/ARG1/TICAM2/ATG1…	181	4506
BP	GO:0016071	mRNA metabolic process	0.0399467	180/4524	0.480839	0.999958	0.999958	TRMT10C/NCBP2/DNAJB11/TRA2B/RSRC1/DHX36/NUDT16/SSB/CNOT9/SNRNP40/YTHDF2/TAF12/PPP1R8/PNRC2/S100A10/CELF3/SCNM1/PRPF3/RBM8A/MOV10/ZNF326/MAGOH/PRPF38A/YBX1/PPIH/PPIE/ZC3H12A/AGO3/PUS7/LSM5/HNRNPA2B1/TBRG4/CDK13/LSM8/CPSF6/PYM1/SNRPF/RBFOX2/STRAP/DDX47/MAGOHB/AICDA/DCP1B/GTPBP1/ATF4/SNU13/METTL14/LSM4/PRKACA/YJU2B/SF3A2/PTBP1/ETF1/RBM22/SLU7/NUDT12/PSIP1/SMU1/HNRNPK/SF3B5/VIP/QKI/TBP/THOC3/AP3B1/TE…	180	4506
BP	GO:0071310	cellular response to organic substance	0.0945406	427/4524	0.482408	0.999958	0.999958	IFNAR1/IFNAR2/ST3GAL6/NRROS/HES1/ADIPOQ/HRG/TRA2B/PIK3CA/P2RY1/SELENOT/AGTR1/CLDN18/TMEM108/UBA5/ACKR4/MX1/UBE2G2/MSTN/ACVR1/NR4A2/NMI/ACVR2A/CXCR4/INHBB/ATIC/IGFBP5/GPBAR1/VIL1/CNOT9/PTPRN/YTHDF2/PTAFR/ID3/CDC42/ALPL/RXRG/FCER1G/USF1/ATP1A2/ACKR1/BGLAP/LAMTOR2/SHC1/RAB13/CTSS/RAP1A/LAMTOR5/GCLM/BCAR3/IL12RB2/TMEM53/EDN2/HEYL/ZC3H12A/GPC1/COL1A2/IL6/ELAPOR2/GNAI1/CFTR/WNT2/CAV1/CAV2/AQP1/SNX10/AD…	426	4506
BP	GO:0051301	cell division	0.0397248	179/4524	0.482839	0.999958	0.999958	MIS18A/USP16/CHMP2B/SPICE1/ANAPC13/SPC25/USP37/EPB41/YTHDF2/NUDC/SFN/CDC42/HDGF/PMF1/CKS1B/ENSA/RHOC/PSRC1/YBX1/HEPACAM2/GNAI1/WASL/PTN/CDK5/E2F7/CCNT1/CDK4/CDK2/NEDD1/SYCP3/NANOG/CCND2/PDXP/CCNA2/BTC/FGF5/MAEA/CCDC124/BABAM1/PIN1/SPC24/FSD1/RACK1/KIF20A/CDC25C/FGF1/CSNK1A1/PTTG1/CCNG1/RASA1/KLHL9/CLTA/REEP4/CDCA2/CKS2/CDC26/OOEP/DYNLT1/THBS4/TIPIN/ZWILCH/BBS4/CHMP4A/CCNB2/ARPP19/ZFYVE26/PGF/SPAS…	179	4506
BP	GO:0010629	negative regulation of gene expression	0.0395029	178/4524	0.484847	0.999958	0.999958	NCBP2/APOD/ADIPOQ/FXR1/PIK3CA/DHX36/NUDT16/S100B/PRKRA/SSB/INHBB/TSN/IGFBP5/TNP1/CNOT9/YTHDF2/SESN2/PNRC2/ID3/MAEL/APOA2/RBM8A/MOV10/SARS1/MAGOH/YBX1/HEYL/ZC3H12A/AGO3/IL6/PUS7/ASZ1/HNRNPA2B1/TBRG4/SND1/NTS/TARBP2/BCDIN3D/TMBIM6/IFNG/SHMT2/CDK2/PYM1/MAGOHB/AICDA/DCP1B/GTPBP1/METTL14/CXCL8/LSM4/SHFL/DNMT1/LDLR/RACK1/ETF1/PAIP2/MEF2C/NUDT12/HMGB2/HNRNPK/FYN/ATG5/ARG1/CITED2/ESR1/VIP/TENT2/BBS4/AJUB…	178	4506
BP	GO:0043066	negative regulation of apoptotic process	0.0395029	178/4524	0.484847	0.999958	0.999958	SOD1/FSTL1/PIK3CA/PROC/GCG/NR4A2/VIL1/SCG2/PTMA/IFI6/TENT5B/SFN/EFNA1/HAX1/LAMTOR5/GCLM/CTH/TXNDC12/PPT1/ZC3H12A/STK40/KRIT1/ASNS/IL6/CAV1/AQP1/PPIA/NOS3/NR4A1/FAIM2/TMBIM6/COL2A1/IGF1/HSP90B1/CCND2/SNCA/PPARGC1A/ALB/MAEA/NDUFA13/COMP/PRDX2/CDKN2D/ANGPTL4/MYDGF/IL4/IL13/CSF2/TNFAIP8/PRELID1/UBE2B/RASA1/MEF2C/SH3RF1/CLU/TEK/CAAP1/FXN/CREB3/TGFBR1/NEFL/DNAJA1/HNRNPK/MICAL1/ATG5/CITED2/F2R/DAD1/CAPN…	178	4506
BP	GO:0046903	secretion	0.0395029	178/4524	0.484847	0.999958	0.999958	SNX4/SLC51A/SELENOT/SERP1/PFN2/PFKL/RAB5A/GCG/PLA2R1/INHBB/PTPRN/PLA2G2A/TMEM79/S100A13/S100A8/S100A12/GOLPH3L/SV2A/RAP1A/TMEM167B/SCIN/IL6/CAV1/AQP1/SCRN1/SNX10/ADCY1/YKT6/INHBA/LEP/CHRM2/CDK5/SYT1/LIN7A/SLC38A2/IFNG/RAC2/DNM1L/SPX/M6PR/MICAL3/PPP3CA/MTTP/SNCA/KIT/CSN2/COMP/RAB3A/RAB11B/IL13/ANXA1/DMTN/STC1/TMEM38B/HMGN3/GJA1/MICAL1/ATG5/CYB5R4/VIP/OPRM1/CPLX2/HMGCR/F2R/F2RL1/SLC51B/ANG/PTGDR/BL…	178	4506
BP	GO:0030182	neuron differentiation	0.039281	177/4524	0.486863	0.999958	0.999958	SOD1/RPL24/ALCAM/APOD/HES1/DHX36/PLS1/TMEM108/PCP4/S100B/CYFIP1/ERCC3/CHN1/SLC4A10/NR4A2/NIF3L1/ITM2C/C1QA/CDC42/EFNA1/RAB13/MOV10/RAP1A/GNAT2/USP33/SVBP/EDN2/HEYL/NCDN/STK25/TMEM106B/ETV1/IL6/SEMA3C/WNT2/NPY/ADCY1/CAMK2B/INHBA/WASL/PTN/CDK5/FAIM2/RND1/CNTN1/BLOC1S1/STRAP/PEX5/FKBP4/MICALL1/TTLL1/UGDH/RAB3A/RAB8A/DNM2/C3/MEF2C/NFIB/TGFBR1/NEFL/DPYSL2/ABITRAM/LPAR1/BRINP1/TMEM30A/GJA1/FYN/SNX3/RTN…	177	4506
BP	GO:0051241	negative regulation of multicellular organismal process	0.039281	177/4524	0.486863	0.999958	0.999958	SOD1/PROS1/APOD/HES1/ADIPOQ/HRG/AHSG/DNAJB11/PFN2/CLDN18/S100B/PROC/FRZB/INHBB/APOA2/ATP1A2/APCS/NAXE/EFNA1/CTSK/WDR77/SARS1/GADD45A/TMEM53/SVBP/ZC3H12A/KRIT1/ELAPOR2/FGL2/INHBA/PTN/CDK5/DCN/IFNG/PTHLH/SPX/CD9/ANXA5/CSN2/PF4/CXCL10/PRDX2/LDLR/TBXA2R/IL4/IRF1/F12/PPP2CA/HSPA9/ADRB2/GLRA1/MEF2C/ARRDC3/TEK/NFIB/FXN/ANXA1/TGFBR1/LOXL2/STC1/ASPN/GJA1/ATG5/ARG1/DYNLT1/PLG/THBS2/HMGCR/F2R/NDRG2/BMP4/SYN…	177	4506
BP	GO:0051128	regulation of cellular component organization	0.093431	422/4524	0.488976	0.999958	0.999958	CHMP2B/ATG3/SPICE1/TMEM39A/FAM162A/SNX4/APOD/HRG/MAP6D1/ZNF639/PIK3CA/DHX36/PFN2/PLS1/MSTN/FRZB/CHN1/FAP/DPP4/ACTR3/TMEFF2/CD28/ARPC2/GPBAR1/VIL1/MFF/ITM2C/SESN2/SFN/CDC42/APOA2/PFDN2/CCT3/SEMA4A/LAMTOR2/EFNA1/S100A10/TMOD4/MLLT11/HORMAD1/RHOC/MOV10/RAP1A/CD53/PSRC1/PRMT6/ODF2L/OMA1/PPT1/STK25/SCIN/IL6/CD36/GNAI1/CAV1/CAV2/IGFBP3/CAMK2B/INHBA/WASL/MTPN/PTN/SSBP1/CDK5/DCN/SOCS2/PFDN5/CCT2/RAP1B/IF…	421	4506
BP	GO:0031401	positive regulation of protein modification process	0.0386152	174/4524	0.492959	0.999958	0.999958	HES1/ADIPOQ/PIK3CA/PFN2/GCG/ACVR2A/CNOT9/CAB39/EFNA1/CKS1B/CHTOP/RAP1A/RWDD3/PLPP3/MOB3C/ZC3H12A/IL6/CAV1/PPIA/INHBA/LEP/RARRES2/CDK5/DAZAP2/CCNT1/KANSL2/IFNG/CREBL2/PHB2/NTF3/CCND2/SNCA/UBE2K/ODAM/MRNIP/PIN1/C3/MYDGF/MOB3A/IL5/CSF2/IL3/RACK1/SKP1/PPP2CA/FGF1/ADRB2/ARRDC3/MOB3B/TEK/TGFBR1/CDCA2/CKS2/RNF20/TXN/FYN/MAP3K7/SLC51B/RPLP1/CHP1/BMP4/PSEN1/SNW1/COMMD1/ETAA1/ITGB1BP1/HSPA5/MAPKAP1/PTPA/SP…	174	4506
BP	GO:0045944	positive regulation of transcription by RNA polymerase II	0.0383933	173/4524	0.495007	0.999958	0.999958	USP16/POU1F1/HES1/ZNF639/DHX36/FOXL2/PKNOX1/ETS2/NFE2L2/NR4A2/ACVR2A/ACTR3/CARF/CREB1/PTPRN/GMEB1/TAF12/USF1/GLMP/S100A10/NFYC/HEYL/ZC3H12A/ETV1/IL6/WNT2/NEUROD6/INHBA/WASL/IRF5/ZNF746/MYF5/LUM/DCN/NR4A1/CELA1/CCNT1/IFNG/SPX/ETV6/NANOG/TNFRSF1A/MAFF/ATF4/PPARGC1A/RBPJ/PF4/PIK3R2/JUNB/PIN1/SMARCA4/GTF2F1/MYDGF/CREB3L3/RAX2/IL4/IRF1/NLRP3/EGR1/STING1/FGF1/ADRB2/HAND1/MEF2C/PSIP1/NFIB/DMRT1/CREB3/HN…	173	4506
BP	GO:1902679	negative regulation of RNA biosynthetic process	0.0383933	173/4524	0.495007	0.999958	0.999958	RNF168/HES1/ADIPOQ/ZNF639/MYNN/FOXL2/ETS2/NR4A2/NIF3L1/TNP1/HDAC1/ID3/EFNA1/PBXIP1/SARS1/PRMT6/GADD45A/HEYL/CAV1/ZNF746/CDK5/E2F7/PFDN5/CELA1/TMBIM6/IFNG/DDIT3/CDK2/RBFOX2/AEBP2/STRAP/ETV6/NANOG/ATF4/MYOZ2/HOPX/NDUFA13/DNAJB1/KANK2/UHRF1/IL4/IRF1/CSF2/CXXC5/HAND1/MEF2C/DMRT1/LOXL2/HNRNPK/FBP1/NFIL3/TXN/TCF21/CITED2/ESR1/AJUBA/PRMT5/DNAJC17/CAPN3/BMP4/ESR2/PSEN1/RIOX1/SNW1/FHL2/C1D/LBH/OSR1/E2F6/Z…	173	4506
BP	GO:1903507	negative regulation of nucleic acid-templated transcription	0.0383933	173/4524	0.495007	0.999958	0.999958	RNF168/HES1/ADIPOQ/ZNF639/MYNN/FOXL2/ETS2/NR4A2/NIF3L1/TNP1/HDAC1/ID3/EFNA1/PBXIP1/SARS1/PRMT6/GADD45A/HEYL/CAV1/ZNF746/CDK5/E2F7/PFDN5/CELA1/TMBIM6/IFNG/DDIT3/CDK2/RBFOX2/AEBP2/STRAP/ETV6/NANOG/ATF4/MYOZ2/HOPX/NDUFA13/DNAJB1/KANK2/UHRF1/IL4/IRF1/CSF2/CXXC5/HAND1/MEF2C/DMRT1/LOXL2/HNRNPK/FBP1/NFIL3/TXN/TCF21/CITED2/ESR1/AJUBA/PRMT5/DNAJC17/CAPN3/BMP4/ESR2/PSEN1/RIOX1/SNW1/FHL2/C1D/LBH/OSR1/E2F6/Z…	173	4506
BP	GO:0045892	negative regulation of DNA-templated transcription	0.0381713	172/4524	0.497063	0.999958	0.999958	RNF168/HES1/ADIPOQ/ZNF639/MYNN/FOXL2/ETS2/NR4A2/TNP1/HDAC1/ID3/EFNA1/PBXIP1/SARS1/PRMT6/GADD45A/HEYL/CAV1/ZNF746/CDK5/E2F7/PFDN5/CELA1/TMBIM6/IFNG/DDIT3/CDK2/RBFOX2/AEBP2/STRAP/ETV6/NANOG/ATF4/MYOZ2/HOPX/NDUFA13/DNAJB1/KANK2/UHRF1/IL4/IRF1/CSF2/CXXC5/HAND1/MEF2C/DMRT1/LOXL2/HNRNPK/FBP1/NFIL3/TXN/TCF21/CITED2/ESR1/AJUBA/PRMT5/DNAJC17/CAPN3/BMP4/ESR2/PSEN1/RIOX1/SNW1/FHL2/C1D/LBH/OSR1/E2F6/ZBTB6/HM…	172	4506
BP	GO:0061024	membrane organization	0.0379494	171/4524	0.499127	0.999958	0.999958	SOD1/CHMP2B/ATP2C1/TMEFF2/MAIP1/ATG9A/LAPTM5/CDC42/SPATA46/APOA2/NAXE/S100A10/THEM4/ABCA4/OMA1/PPT1/CAV2/YKT6/WASL/CHCHD3/INSIG1/NEMP1/ANO4/DNM1L/PEX5/LPCAT3/CD9/MICALL1/BAIAP2L2/TOMM22/SAMM50/MTTP/SNCA/ATP8A1/USO1/TMEM175/NDUFA13/RAB3A/GET3/WDR83OS/C3/ALKBH7/SGTA/SEPTIN8/PRELID1/TMED9/SEC24A/KIF20A/TRMT10B/REEP4/TMEM30A/SNX3/HACE1/REEP5/CERT1/AP3B1/CHMP4A/EMC4/EMC7/CHP1/ATL1/BLOC1S6/NPC2/TMED10/…	171	4506
BP	GO:0010243	response to organonitrogen compound	0.0377275	170/4524	0.501199	0.999958	0.999958	ADIPOQ/USP13/P2RY1/AGTR1/UBE2G2/ITGB2/MSTN/NR4A2/UBXN4/INHBB/CREB1/IGFBP2/IGFBP5/ALPL/FCER1G/USF1/BGLAP/LAMTOR2/RAB13/RAP1A/LAMTOR5/BCAR3/COL1A2/CD36/CFTR/CAV1/CAV2/AQP1/IGFBP3/LEP/CHRM2/RARRES2/CDK5/NR4A1/TMBIM6/RAP1B/OS9/PIP4K2C/IGF1/HSP90B1/SCNN1A/CD9/LAMTOR3/GABRB1/GNRHR/CSN1S1/CSN1S2/USO1/TMEM129/PIK3R2/TMEM38A/RAB8A/LDLR/UBXN6/SGTA/FAF2/EGR1/MZB1/ADRB2/GLRA1/GABRB2/GABRG2/DHFR/MEF2C/RRAGA/V…	170	4506
BP	GO:0044283	small molecule biosynthetic process	0.0377275	170/4524	0.501199	0.999958	0.999958	SOD1/HACD2/ADIPOQ/SPTSSB/RBP1/LSS/ASNSD1/DHRS9/GCG/ACMSD/PRKAG3/MECR/PTAFR/HMGCL/FDPS/PMVK/CRTC2/HMGCS2/PHGDH/GSTM1/DPYD/ACADM/CTH/AKR1A1/EDN2/CYP51A1/ASNS/FAM3C/LEP/TBXAS1/TPK1/INSIG1/GPD1/PRKAG1/IFNG/PTGES3/LTA4H/PAH/LPCAT3/TPI1/CYB5R3/SNCA/PPARGC1A/UGDH/ENOPH1/SCD5/COQ2/QDPR/LTC4S/ISYNA1/TECR/MRI1/ZNF692/GAMT/EGR1/FGF1/DHFR/CBR4/HACD4/ALDH1A1/LPL/SLC39A14/GULO/FBP2/FBP1/ADI1/COQ3/MTHFD1L/CDO1/…	170	4506
BP	GO:0030001	metal ion transport	0.0375055	169/4524	0.503279	0.999958	0.999958	SLC5A3/CASR/KCNAB1/ATP1B3/TF/ATP2C1/EFHB/NIPA2/SLC38A11/GCG/SLC4A10/MAIP1/SUMO1/SLC11A1/HPCA/EPB41/SLC9A1/TMCO1/SLC39A1/ANXA9/ATP1A1/LOC784768/TSPAN13/CAV1/AQP1/CDK5/DPP6/TMBIM6/CACNB3/SLC38A2/DDIT3/CDK2/IGF1/DNM1L/ITPR2/PLCZ1/SCNN1A/SMDT1/SNCA/PKD2/KCNIP4/SLC34A2/SLC4A4/CXCL9/CXCL10/CXCL11/LETM1/TMEM175/TMEM38A/RAB11B/FTMT/KLHL3/SPINK1/ADRB2/ANXA6/SCARA5/ANXA1/STOML2/SLC39A14/STC1/TMEM38B/PLN/FY…	169	4506
BP	GO:0035239	tube morphogenesis	0.0375055	169/4524	0.503279	0.999958	0.999958	HES1/HRG/PIK3CA/AGTR1/FAP/FN1/AAMP/SCG2/PHACTR4/CLIC4/NAXE/SEMA4A/EFNA1/SHC1/WARS2/RAP1A/SARS1/F3/LMO4/TIE1/EDN2/ZC3H12A/KRIT1/C1GALT1/WNT2/CAV1/AQP1/HOXA3/TSPAN12/LEP/E2F7/DCN/BTG1/NR4A1/CELA1/LIAS/CXCL8/PF4/CXCL10/FGFBP1/COMP/TMEM59L/PRKACA/JUNB/LDLR/ANGPTL4/C3/MYDGF/TBXA2R/LOX/TGFBI/KLHL3/ECSCR/FGF1/HAND1/RASA1/MEF2C/HPGD/TEK/TGFBR1/LOXL2/B4GALT1/RSPO3/GJA1/TCF21/CITED2/MTHFD1L/ESR1/THBS2/BBS4…	169	4506
BP	GO:0009790	embryo development	0.0372836	168/4524	0.505367	0.999958	0.999958	SOD1/POGLUT1/HES1/ADIPOQ/TRA2B/DHX36/PLS1/FOXL2/FRZB/PRKRA/ACVR1/RESP18/TRIP12/YTHDF2/PHACTR4/ID3/CDC42/GPR161/EFNA1/SLC39A1/HORMAD1/LMO4/PLPP3/NASP/YBX1/SEMA3C/WNT2/SEPTIN7/INHBA/RARRES2/INSIG1/E2F7/MYF5/COL2A1/TXNRD1/RTCB/NANOG/MAFF/ATF4/TTLL1/SCO2/LIAS/UGDH/SMIM14/KIT/HOPX/CXCL8/ASF1B/PRKACA/JUNB/CSF2/RACK1/UBE2B/HAND1/MEF2C/FXN/TGFBR1/LMBRD1/RSPO3/GJA1/MARCKS/AKIRIN2/TCF21/CITED2/MTHFD1L/CERT…	168	4506
BP	GO:0045321	leukocyte activation	0.0370617	167/4524	0.507464	0.999958	0.999958	CXADR/NFKBIZ/RABL3/SNX4/RNF168/HES1/IL12A/PKNOX1/DPP4/NMI/CD28/IGFBP2/C1QA/PLA2G2A/S100A13/S100A12/TNFAIP8L2/GPR89A/PRDX1/EDN2/ZC3H12A/IL6/FGL2/CAV1/SKAP2/LEP/IFNG/RAC2/PHB2/LGALS1/NCAPH2/PPP3CA/SNCA/KIT/CXCL8/CXCL5/RASAL3/DCAF15/PRDX2/DHPS/LDLR/CD320/VAV1/IL4/IL13/IRF1/CSF2/PRELID1/NLRP3/MZB1/IL12B/MEF2C/SH3RF1/PLPP6/ANXA1/STOML2/EXOSC3/CTSV/NFIL3/TLR4/FYN/ATG5/AKIRIN2/THEMIS/ARG1/ENPP3/CPLX2/F2…	167	4506
BP	GO:0051050	positive regulation of transport	0.0368398	166/4524	0.509568	0.999958	0.999958	SNX4/NCBP2/ADIPOQ/AHSG/P2RY1/SELENOT/SERP1/ATP1B3/ATP2C1/RAB5A/GCG/PLA2R1/INHBB/MFF/SFN/CDC42/APOA2/S100A8/CTSS/GOLPH3L/PDZK1/SCP2/RAB3B/PPT1/ZC3H12A/NDUFA4/SCIN/CAV1/EEPD1/AQP1/CDK5/SYT1/CEP290/CACNB3/CPSF6/IFNG/CD63/IGF1/DNM1L/CREBL2/LPCAT3/NTF3/PICK1/PPP3CA/SNCA/CXCL9/CXCL10/CXCL11/PIK3R2/PRKACA/C3/OAZ1/IL13/PRELID1/RACK1/ADRB2/RBM22/CLU/STC1/HNRNPK/COLEC11/TMEM30A/FYN/ATG5/DRD1/F2R/F2RL1/HOME…	166	4506
BP	GO:0032787	monocarboxylic acid metabolic process	0.0363959	164/4524	0.513802	0.999958	0.999958	HACD2/ADIPOQ/RBP1/PFKL/DHRS9/GCG/IDH1/PNKD/PRKAG3/MECR/THEM4/HAO2/GSTM1/ACADM/CPT2/SCP2/AKR1A1/EDN2/CROT/CAV1/OGDH/LEP/AKR1B1/BPGM/TBXAS1/INSIG1/PRKAG1/PTGES3/AMDHD1/HAL/PEX5/TPI1/GAPDH/TNFRSF1A/TIGAR/CPT1B/ADH5/SNCA/SCD5/LTC4S/SLC27A1/ILVBL/TECR/GCDH/C3/ALKBH7/PLIN5/GPX4/GAMT/MBLAC2/CBR4/HPGD/HACD4/ALDH1A1/LPL/FBP1/PRXL2C/ALDOB/PTGR1/VNN1/ALDH8A1/MTHFD1L/HACD3/ADPGK/GATM/HIF1A/PSEN1/PTGR2/MGAT4A…	164	4506
BP	GO:0000278	mitotic cell cycle	0.0359521	162/4524	0.51807	0.999958	0.999958	USP16/CHMP2B/RPL24/SPICE1/NAA50/HES1/ERCC3/SPC25/CD28/USP37/NUDC/CDC42/CKS1B/ENSA/RHOC/PSRC1/NASP/ASNS/GNAI1/CAV2/INHBA/E2F7/CDK4/NABP2/NANOG/PDXP/NCAPH2/CCNA2/ABRAXAS1/MRNIP/BABAM1/CDKN2D/KANK2/PPP2CA/KIF20A/CDC23/RASA1/SLF1/DMRT1/REEP4/CKS2/INIP/CDC26/BRINP1/GJA1/DYNLT1/TIPIN/ZWILCH/BBS4/CHMP4A/RAD51/NUSAP1/RPS27L/ARPP19/BMP4/ZFYVE26/SPAST/MSH2/IL1A/BABAM2/RHOB/E2F6/CPSF3/ID2/SKA3/SPRY2/PCID2/T…	162	4506
BP	GO:0032880	regulation of protein localization	0.0359521	162/4524	0.51807	0.999958	0.999958	APOD/ADIPOQ/NMD3/SERP1/PLS1/CLDN18/ATP2C1/PFKL/UBE2G2/SUMO3/GCG/INHBB/MFF/EPB41/SESN2/SFN/CCT3/GOLPH3L/PDZK1/RAP1A/ZC3H12A/IL6/GNAI1/WASL/CDK5/INSIG1/CEP290/KRT5/CCT2/IFNG/DNM1L/PIK3R2/PRKACA/PIN1/RAB11B/OAZ1/SEPTIN8/CEP120/RACK1/CTNNA1/RBM22/VCP/DMTN/DNAJA1/TXN/OOEP/TMEM30A/HMGN3/FYN/SNX3/UFL1/STX7/VIP/OPRM1/HMGCR/F2R/F2RL1/SLC51B/ANG/CHP1/ADAM10/BMP4/PSEN1/TMED10/CCT7/CRIPT/IL1A/VAMP8/AAK1/FKBP…	162	4506
BP	GO:0050776	regulation of immune response	0.0359521	162/4524	0.51807	0.999958	0.999958	NFKBIZ/SNX4/HRG/S100B/NFE2L2/NMI/WDFY1/YTHDF2/C1QB/C1QA/FCER1G/POLR3C/EIF2B3/ZC3H12A/FGL2/CAV1/LEP/IFNG/USP15/RAC2/KLRD1/CLEC7A/CLEC6A/C1S/TIFA/CASP6/TLR10/TLR6/UBE2K/KIT/CDC37/VAV1/GPR108/C3/IL4/IL13/IRF1/NLRP3/CFD/STING1/CD14/MEF2C/ANXA1/STOML2/EXOSC3/POLR3D/TLR4/C5/COLEC11/CGAS/ATG5/AKIRIN2/THEMIS/ARG1/ENPP3/STX7/ESR1/TICAM2/AP3B1/PSEN1/EIF2B2/NLRC4/MSH2/IL1B/VAMP8/EIF2B4/RSAD2/PHPT1/FUT7/ELF1…	162	4506
BP	GO:0006508	proteolysis	0.0883267	399/4524	0.519832	0.999958	0.999958	SOD1/USP16/ADAMTS5/TMPRSS15/CHMP2B/SENP7/IFT57/CSTA/FAM162A/RNF168/FETUB/ECE2/USP13/FOXL2/CSTB/UBE2G2/PROC/NFE2L2/SCRN3/FAP/UBXN4/TNP1/VIL1/USP37/DNPEP/TM4SF20/TRIP12/COPS7B/LAPTM5/TAF12/IFI6/SFN/RPL11/ECE1/RNF186/TADA1/ADAMTS4/USP21/EFNA1/S100A8/S100A9/S100A10/CTSS/NGF/LAMTOR5/PSMA5/F3/LOC784768/USP33/PIGK/USP1/OMA1/SVBP/ZC3H12A/ATG4B/TFPI2/HGF/FGL2/PMPCB/PSMC2/RELN/CAV1/AQP1/MINDY4/SCRN1/PSMA2/…	398	4506
BP	GO:0034097	response to cytokine	0.0357301	161/4524	0.520216	0.999958	0.999958	IFNAR1/IFNAR2/ST3GAL6/ADIPOQ/CLDN18/ACKR4/MX1/UBE2G2/NMI/CXCR4/ATIC/CNOT9/YTHDF2/CDC42/FCER1G/ACKR1/GCLM/IL12RB2/EDN2/ZC3H12A/IL6/CAV1/SNX10/LEP/IRF5/IFNG/SHMT2/TNFRSF1A/SNCA/UBE2K/KIT/CSN2/CXCL8/PF4/CXCL10/NDUFA13/SHFL/CDC37/IL13/IRF1/CSF2/SBNO2/EGR1/STING1/SPRY4/NPR2/ALAD/ARG1/TICAM2/BBS4/ADAM10/HTRA2/SRSF7/HSPA5/CDK9/PTGES/SPRY2/PLCB1/IL2RA/VIM/FKBP1A/SAMHD1/PTGIS/SHARPIN/IL7/EXT1/RIPK2/CASP4/…	161	4506
BP	GO:0055086	nucleobase-containing small molecule metabolic process	0.0357301	161/4524	0.520216	0.999958	0.999958	GART/ATP5PF/ATP6V1A/UMPS/ACP3/NUDT16/PFKL/OLA1/NDUFS1/ATIC/PRKAG3/NPPC/AK2/ATP1A2/NAXE/PMVK/DPYD/AK5/AK4/CMPK1/CROT/ADCY1/OGDH/AASS/IMPDH1/BPGM/NOS3/DNM1L/DERA/AICDA/TPI1/GAPDH/TIGAR/GTPBP1/ADSL/PDE5A/SNCA/PPARGC1A/UGDH/GNPDA2/SULT1B1/DCK/ATP5ME/GFPT2/GUK1/PGLS/HINT1/ATP5F1D/GNPDA1/AADAT/AK3/STOML2/NPR2/ATP6V1B2/FBP1/PRXL2C/ALDOB/SMPDL3A/NT5E/ENPP3/TBPL1/HMGCR/ADPGK/GMPR2/PNP/DMAC2L/HIF1A/FUT8/PS…	161	4506
BP	GO:0007186	G protein-coupled receptor signaling pathway	0.0355082	160/4524	0.522371	0.999958	0.999958	CASR/P2RY1/GPR171/AGTR1/ACKR4/ACP3/CALCRL/GCG/CXCR4/HCRTR1/CDC42/GPR161/RGS4/ACKR1/ADORA3/S1PR1/BCAR3/ADGRL2/PTGFR/USP33/GNG12/TAC1/GNAI1/CAV1/RGS2/ADCY1/CHRM2/LGR5/NTS/NPFF/TAC3/DGKA/RAC2/LPAR5/NPY1R/SNCA/ADGRL3/CXCL8/PF4/CXCL9/CXCL10/CXCL11/ADGRL1/VAV1/C3/TBXA2R/GNA11/ADRB2/GLRA1/ARRDC3/HPGD/ZDHHC21/ANXA1/SLC39A14/LPAR1/GPRC6A/CGA/ESR1/VIP/OPRM1/DYNLT1/DRD1/F2RL2/F2R/F2RL1/LTB4R/GNG2/PTGDR/TSHR…	160	4506
BP	GO:0001944	vasculature development	0.0352863	159/4524	0.524534	0.999958	0.999958	HES1/HRG/PIK3CA/AGTR1/ITGAV/FAP/FN1/AAMP/SCG2/CLIC4/NAXE/SEMA4A/EFNA1/SHC1/WARS2/RAP1A/SARS1/S1PR1/F3/PLPP3/TIE1/EDN2/ZC3H12A/GJA4/KRIT1/COL1A2/C1GALT1/SEMA3C/WNT2/CAV1/AQP1/HOXA3/TSPAN12/LEP/E2F7/DCN/BTG1/NR4A1/CELA1/DDIT3/CXCL8/PF4/CXCL10/FGFBP1/COMP/JUNB/LDLR/ANGPTL4/C3/MYDGF/TBXA2R/LOX/TGFBI/EGR1/ECSCR/FGF1/HAND1/RASA1/MEF2C/HPGD/TEK/TGFBR1/LOXL2/B4GALT1/RSPO3/GJA1/TCF21/CITED2/THBS2/ANG/ANG2…	159	4506
BP	GO:0051172	negative regulation of nitrogen compound metabolic process	0.087439	395/4524	0.525302	0.999958	0.999958	CSTA/RNF168/APOD/HES1/ADIPOQ/FETUB/ZNF639/MYNN/DHX36/FOXL2/NUDT16/CSTB/ETS2/NR4A2/ZRANB3/ACMSD/INHBB/NIF3L1/IGFBP5/TNP1/VIL1/TM4SF20/TRIP12/HDAC1/YTHDF2/SESN2/IFI6/SFN/AUNIP/RPL11/ID3/PFDN2/APCS/EFNA1/PBXIP1/NGF/MOV10/LAMTOR5/SARS1/PRMT6/GADD45A/PLPP3/YBX1/HEYL/ZC3H12A/AGO3/TFPI2/IL6/PUS7/CAV1/AQP1/IGFBP3/PPIA/ZNF746/CDK5/E2F7/DUSP6/PFDN5/NR4A1/CELA1/BCDIN3D/TMBIM6/IFNG/DDIT3/SHMT2/CDK2/PARPBP/PW…	394	4506
BP	GO:0040007	growth	0.0350644	158/4524	0.526705	0.999958	0.999958	SOD1/ALCAM/GAP43/KPNA1/APOD/HRG/ZNF639/PIK3CA/SERP1/PLS1/TMEM108/CYFIP1/MSTN/FRZB/CHRNA1/SLC4A10/NPPC/CHRND/SESN2/SFN/CLIC4/CDC42/LAMTOR2/S1PR1/EDN2/PPT1/STK40/WNT2/IGFBP3/INHBA/LEP/MTPN/PTN/CDK5/SOCS2/TARBP2/CELA1/RERG/PEX5/CD9/NPY1R/HOPX/NDUFA13/COMP/CDKN2D/DNM2/ODAD3/CSF2/RACK1/GAMT/GDF9/FGF1/ADRB2/ANXA6/MEF2C/FXN/CREB3/IGFBPL1/TGFBR1/STC1/DPYSL2/RMI1/FBP1/TMEM38B/GJA1/ESR1/BBS4/CAPN3/PPIB/ADA…	158	4506
BP	GO:0005975	carbohydrate metabolic process	0.0348424	157/4524	0.528885	0.999958	0.999958	ST3GAL6/ABHD10/APOD/PPP1R2/ADIPOQ/PIK3CA/SERP1/GK5/TFF3/PFKL/GCG/GPD2/IDH1/LANCL1/PRKAG3/MOGAT1/B4GALT3/CRTC2/OVGP1/CHIA/ACADM/PGM1/OMA1/AKR1A1/STK40/IGFBP3/OGDH/FAM3C/BPGM/GPD1/LALBA/IGF1/TPI1/GAPDH/TIGAR/NAGA/MIOX/NPY1R/MANBA/SNCA/PPARGC1A/UGDH/GNPDA2/ISYNA1/PGLS/MAN2B1/FUT6/ZNF692/GNPDA1/SLC39A14/GULO/B4GALT1/FBP2/FBP1/PRXL2C/ALDOB/FUT9/HEXA/ADPGK/HIF1A/PSEN1/NAGK/ST6GAL2/UGP2/PPP1CB/POMC/GGTA…	157	4506
BP	GO:0006886	intracellular protein transport	0.0348424	157/4524	0.528885	0.999958	0.999958	ARL6/APOD/ADIPOQ/AP2M1/SSR3/UBE2G2/MAIP1/MFF/SFN/COPA/PEX19/SNX27/PDZK1/ZC3H12A/TOMM7/PMPCB/BCAP29/SNX10/COPG2/CDK5/INSIG1/CEP290/IFNG/HSP90B1/FBXO7/IFT27/PEX5/MICALL1/TOMM22/USO1/TMEM129/NDUFA13/PIK3R2/AP1M1/PRKACA/AP1M2/OAZ1/SEPTIN8/SNX2/CLTB/FAF2/SEC24A/HSPA9/RBM22/SLU7/CLTA/TOMM5/TRMT10B/DMTN/TXN/TMEM30A/FYN/AKIRIN2/DYNLT1/AP3S1/AP3B1/SLC51B/CHMP4A/SRP14/CHP1/SNX1/BMP4/VTI1B/PSEN1/VIPAS39/TGF…	157	4506
BP	GO:0010562	positive regulation of phosphorus metabolic process	0.0348424	157/4524	0.528885	0.999958	0.999958	HES1/ADIPOQ/PIK3CA/PFN2/GCG/ACVR2A/CNOT9/CAB39/CDC42/EFNA1/CKS1B/RAP1A/LMO4/PLPP3/MOB3C/IL6/CAV1/PPIA/INHBA/LEP/RARRES2/NOS3/CDK5/DAZAP2/CCNT1/IFNG/CREBL2/PHB2/NTF3/TIGAR/CCND2/LAMTOR3/SNCA/PPARGC1A/UBE2K/ODAM/MRNIP/PIN1/C3/MYDGF/MOB3A/IL5/CSF2/IL3/RACK1/PPP2CA/FGF1/ADRB2/MEF2C/MOB3B/TEK/STOML2/TGFBR1/CDCA2/PRXL2C/CKS2/TXN/FYN/MAP3K7/RPLP1/CHP1/BMP4/PSEN1/ETAA1/ITGB1BP1/MAPKAP1/PTPA/NCS1/SPRY2/DD…	157	4506
BP	GO:0045937	positive regulation of phosphate metabolic process	0.0348424	157/4524	0.528885	0.999958	0.999958	HES1/ADIPOQ/PIK3CA/PFN2/GCG/ACVR2A/CNOT9/CAB39/CDC42/EFNA1/CKS1B/RAP1A/LMO4/PLPP3/MOB3C/IL6/CAV1/PPIA/INHBA/LEP/RARRES2/NOS3/CDK5/DAZAP2/CCNT1/IFNG/CREBL2/PHB2/NTF3/TIGAR/CCND2/LAMTOR3/SNCA/PPARGC1A/UBE2K/ODAM/MRNIP/PIN1/C3/MYDGF/MOB3A/IL5/CSF2/IL3/RACK1/PPP2CA/FGF1/ADRB2/MEF2C/MOB3B/TEK/STOML2/TGFBR1/CDCA2/PRXL2C/CKS2/TXN/FYN/MAP3K7/RPLP1/CHP1/BMP4/PSEN1/ETAA1/ITGB1BP1/MAPKAP1/PTPA/NCS1/SPRY2/DD…	157	4506
BP	GO:0140352	export from cell	0.0346205	156/4524	0.531074	0.999958	0.999958	SNX4/SELENOT/SERP1/PFN2/ATP1B3/PFKL/RAB5A/GCG/INHBB/PTPRN/SLC9A1/TMEM79/S100A13/S100A12/GOLPH3L/SV2A/RAP1A/TMEM167B/SCIN/IL6/AQP1/SCRN1/ADCY1/YKT6/INHBA/LEP/CHRM2/CDK5/SYT1/LIN7A/SLC38A2/IFNG/RAC2/DNM1L/M6PR/MICAL3/MTTP/SNCA/KIT/COMP/RAB3A/RAB11B/IL13/ANXA1/DMTN/TMEM38B/HMGN3/GJA1/MICAL1/CYB5R4/VIP/OPRM1/CPLX2/HMGCR/F2R/F2RL1/ANG/PTGDR/BLOC1S6/RAB15/ACTN1/PSEN1/TMED10/IL1A/VAMP8/FKBP1B/RSAD2/DNM1…	156	4506
BP	GO:0001816	cytokine production	0.0343986	155/4524	0.533271	0.999958	0.999958	SOD1/NRROS/APOD/ADIPOQ/IL12A/DHX36/S100B/ITGAV/ITGB6/PLA2R1/INHBB/CD28/APOA2/FCER1G/S100A13/POLR3C/CHIA/SARS1/F3/ZC3H12A/IL6/CD36/LEP/IRF5/LUM/IFNG/DDIT3/CLEC6A/GAPDH/TLR10/TLR6/KIT/C3/TICAM1/IL4/IL13/IRF1/CSF2/NLRP3/EGR1/STING1/CD14/G3BP1/IL12B/ANXA1/STOML2/LPL/POLR3D/TLR4/CGAS/ATG5/AKIRIN2/ARG1/TICAM2/F2R/F2RL1/NDRG2/HIF1A/PSEN1/TMED10/BATF/NLRC4/PPM1B/IL1A/IL1B/ANXA4/POMC/TRIB2/RSAD2/ELF1/HMGB…	155	4506
BP	GO:0001568	blood vessel development	0.0341767	154/4524	0.535476	0.999958	0.999958	HES1/HRG/PIK3CA/AGTR1/ITGAV/FAP/FN1/AAMP/SCG2/CLIC4/NAXE/SEMA4A/EFNA1/SHC1/WARS2/RAP1A/SARS1/S1PR1/F3/PLPP3/TIE1/EDN2/ZC3H12A/GJA4/KRIT1/COL1A2/C1GALT1/SEMA3C/WNT2/CAV1/AQP1/HOXA3/TSPAN12/LEP/E2F7/DCN/BTG1/NR4A1/CELA1/DDIT3/CXCL8/PF4/CXCL10/FGFBP1/COMP/JUNB/LDLR/ANGPTL4/C3/MYDGF/TBXA2R/LOX/TGFBI/EGR1/ECSCR/FGF1/HAND1/RASA1/MEF2C/HPGD/TEK/TGFBR1/LOXL2/B4GALT1/RSPO3/GJA1/TCF21/CITED2/THBS2/ANG/ANG2…	154	4506
BP	GO:0000902	cell morphogenesis	0.0339547	153/4524	0.53769	0.999958	0.999958	SOD1/RPL24/ALCAM/HES1/TBCCD1/DHX36/P2RY1/PLS1/TMEM108/S100B/CYFIP1/CHN1/NR4A2/ARHGAP15/FN1/VIL1/YTHDF2/CLIC4/CDC42/CAPZB/RAB25/EFNA1/S100A10/CDC42SE1/MOV10/STRIP1/PALMD/USP33/EDN2/STK25/TMEM106B/SEMA3C/SEPTIN7/ADCY1/CAMK2B/WASL/PTN/CDK5/ATF4/UPK3A/KIT/RAB3A/RAB8A/DNM2/CDC42SE2/SNX2/SPRY4/MEF2C/TEK/NFIB/ANXA1/DMTN/STC1/NEFL/DPYSL2/ABITRAM/LPAR1/GJA1/FYN/WASF1/CERT1/AP3B1/HEXA/EPB42/ATL1/SNX1/PSEN1…	153	4506
BP	GO:0009887	animal organ morphogenesis	0.0339547	153/4524	0.53769	0.999958	0.999958	SOD1/HES1/SERP1/PLS1/FOXL2/FRZB/PRKRA/SLC4A10/ATG9A/NPPC/PHACTR4/ID3/CDC42/ALPL/EFNA1/SLC39A1/GNAT2/S1PR1/HEYL/STK40/COL1A2/IL6/SEMA3C/WNT2/CAV1/AQP1/HOXA3/SNX10/INHBA/TSPAN12/PTN/INSIG1/MYF5/CELA1/COL2A1/ATF4/NPY1R/PPP3CA/AMBN/COMP/TMEM59L/GAMT/KLHL3/FGF1/ANXA6/HAND1/MEF2C/TEK/NFIB/TDRD7/TGFBR1/STC1/AQP3/ASPN/GJA1/TCF21/CITED2/MTHFD1L/ESR1/CERT1/AP3B1/BBS4/ACTC1/GCNT3/BMP4/PSEN1/FHL2/ACTG2/CYP26…	153	4506
BP	GO:0019725	cellular homeostasis	0.0339547	153/4524	0.53769	0.999958	0.999958	SOD1/CHMP2B/ATP6V1A/CASR/TRA2B/PIK3CA/SELENOT/TF/ATP2C1/CCDC115/MSTN/NFE2L2/CHRNA1/MAIP1/PTPRN/HCRTR1/SLC9A1/CLIC4/ALPL/TMCO1/SV2A/GPR89A/SLC30A7/PPT1/CFTR/CAV1/AQP1/SNX10/TMBIM6/DDIT3/SCNN1A/SMDT1/SCO2/ANXA5/SNCA/UBE2K/CXCL9/CXCL10/CXCL11/LETM1/TMEM175/PIK3R2/TMEM38A/PRKACA/RAB11B/FTMT/RACK1/ANXA6/SCARA5/ACO1/FXN/STOML2/SLC39A14/TMEM38B/TXN/ATP6V1G1/HMGN3/ATG5/DRD1/F2R/AP3B1/ERO1A/RMDN3/CHP1/CAP…	153	4506
BP	GO:0001817	regulation of cytokine production	0.0337328	152/4524	0.539913	0.999958	0.999958	SOD1/APOD/ADIPOQ/IL12A/DHX36/S100B/ITGAV/ITGB6/PLA2R1/INHBB/CD28/APOA2/FCER1G/S100A13/POLR3C/CHIA/SARS1/F3/ZC3H12A/IL6/CD36/LEP/IRF5/LUM/IFNG/DDIT3/CLEC6A/GAPDH/TLR10/TLR6/KIT/C3/TICAM1/IL4/IL13/IRF1/CSF2/NLRP3/EGR1/STING1/CD14/G3BP1/IL12B/ANXA1/STOML2/LPL/POLR3D/TLR4/CGAS/ATG5/AKIRIN2/ARG1/TICAM2/F2R/F2RL1/NDRG2/HIF1A/PSEN1/TMED10/BATF/NLRC4/PPM1B/IL1A/IL1B/ANXA4/POMC/TRIB2/RSAD2/ELF1/HMGB1/GPR1…	152	4506
BP	GO:0022603	regulation of anatomical structure morphogenesis	0.0337328	152/4524	0.539913	0.999958	0.999958	POGLUT1/HES1/HRG/TBCCD1/DHX36/P2RY1/CYFIP1/CHN1/ARHGAP15/FN1/AAMP/VIL1/MFF/CDC42/CAPZB/NAXE/EFNA1/S100A10/CDC42SE1/MOV10/STRIP1/SARS1/PALMD/F3/OMA1/ZC3H12A/STK25/KRIT1/WNT2/SEPTIN7/AQP1/CAMK2B/TSPAN12/LEP/CDK5/DCN/BTG1/CELA1/DNM1L/KIT/CXCL8/PF4/CXCL10/C3/MYDGF/CDC42SE2/RACK1/SPRY4/FGF1/MEF2C/TEK/ANXA1/DMTN/NEFL/LPAR1/GJA1/FYN/CITED2/ESR1/THBS2/EPB42/BMP4/SYNJ2BP/PSEN1/IL1A/OSR1/ITGB1BP1/SPART/SPR…	152	4506
BP	GO:0032940	secretion by cell	0.0335109	151/4524	0.542145	0.999958	0.999958	SNX4/SELENOT/SERP1/PFN2/PFKL/RAB5A/GCG/INHBB/PTPRN/TMEM79/S100A13/S100A12/GOLPH3L/SV2A/RAP1A/TMEM167B/SCIN/IL6/AQP1/SCRN1/ADCY1/YKT6/INHBA/LEP/CHRM2/CDK5/SYT1/LIN7A/SLC38A2/IFNG/RAC2/DNM1L/M6PR/MICAL3/MTTP/SNCA/KIT/COMP/RAB3A/RAB11B/IL13/ANXA1/DMTN/TMEM38B/HMGN3/GJA1/MICAL1/CYB5R4/VIP/OPRM1/CPLX2/HMGCR/F2R/F2RL1/ANG/PTGDR/BLOC1S6/RAB15/ACTN1/PSEN1/TMED10/IL1A/VAMP8/FKBP1B/RSAD2/DNM1/PTGES/PTGDS/F…	151	4506
BP	GO:0048666	neuron development	0.0335109	151/4524	0.542145	0.999958	0.999958	SOD1/RPL24/ALCAM/APOD/HES1/DHX36/PLS1/TMEM108/S100B/CYFIP1/CHN1/SLC4A10/NR4A2/ITM2C/C1QA/CDC42/EFNA1/RAB13/MOV10/RAP1A/GNAT2/USP33/SVBP/EDN2/NCDN/STK25/TMEM106B/ETV1/IL6/SEMA3C/NPY/ADCY1/CAMK2B/WASL/PTN/CDK5/RND1/CNTN1/BLOC1S1/FKBP4/MICALL1/UGDH/RAB3A/RAB8A/DNM2/C3/MEF2C/NFIB/NEFL/DPYSL2/ABITRAM/LPAR1/TMEM30A/GJA1/FYN/SNX3/RTN4IP1/FUT9/RAB11A/HEXA/BBS4/ATL1/BLOC1S6/PSEN1/HTRA2/SPAST/FKBP1B/STXBP1…	151	4506
BP	GO:0007167	enzyme-linked receptor protein signaling pathway	0.0332889	150/4524	0.544385	0.999958	0.999958	NRROS/APOD/HES1/ADIPOQ/HRG/PIK3CA/NCEH1/TMEM108/MSTN/CHN1/ACVR1/ACVR2A/INHBB/IGFBP2/IGFBP5/VIL1/CNOT9/NPPC/IFI6/EFNA1/F3/BCAR3/TMEM53/GPC1/COL1A2/ELAPOR2/MET/CAV1/CAV2/IGFBP3/INHBA/RARRES2/DCN/USP15/PIP4K2C/CD63/IGF1/STRAP/NANOG/SNCA/RASL11B/KIT/AFP/COMP/PIN1/AMH/RNF126/MZB1/FGF1/HPGD/TEK/CDKN2B/NPR2/TGFBR1/GFRA2/SLC39A14/DNAI1/GKAP1/ASPN/CITED2/HEXA/BMP4/SOCS4/PSEN1/FOS/SNW1/SOCS5/HSPA5/FUT7/SPA…	150	4506
BP	GO:0016310	phosphorylation	0.0841101	380/4524	0.546074	0.999958	0.999958	SOD1/MYLK/ROPN1/TNK2/HES1/ADIPOQ/HRG/MAP3K13/PIK3CA/RSRC1/PFN2/GRK7/PDXK/PFKL/S100B/MSTN/PRKRA/GCG/ACVR2A/CNOT9/PRKAG3/CAB39/AK2/TAF12/SESN2/SFN/CDC42/EFNA1/CKS1B/PMVK/PI4KB/RAP1A/LMO4/PRKACB/AK5/GADD45A/AK4/PLPP3/CMPK1/MOB3C/TIE1/ZC3H12A/STK40/STK25/IL6/PRKAR2B/MET/CAV1/IGFBP3/PPIA/OGDH/CAMK2B/INHBA/CDK13/LEP/BPGM/WDR91/TPK1/RARRES2/CDK5/DUSP6/SOCS2/ATG101/DAZAP2/PRKAG1/CCNT1/IRAK4/IFNG/USP15/PI…	379	4506
BP	GO:0006091	generation of precursor metabolites and energy	0.033067	149/4524	0.546634	0.999958	0.999958	IFNAR1/PPP1R2/PIK3CA/PFKL/NDUFB3/NDUFS1/IDH1/PRKAG3/HMGCL/SDHB/SDHC/NDUFS2/HMGCS2/ACADM/AK4/STK40/NDUFA4/CROT/OGDH/BPGM/SHMT2/CS/BLOC1S1/IGF1/ETFRF1/PHB2/TPI1/GAPDH/TIGAR/ACO2/SCO2/ADH5/SNCA/PPARGC1A/NOA1A/NDUFA13/PGLS/FDX2/NDUFA7/PRELID1/ATP5F1D/NDUFS7/UQCR11/GNPDA1/NDUFB6/FXN/STOML2/FBP1/PRXL2C/ALDOB/COX7A2/CYB5R4/ADPGK/HIF1A/PSEN1/DLST/COX7A2L/MSH2/SUCLG1/UGP2/PPP1CB/POMC/COX8B/NDUFA8/NDOR1/RU…	149	4506
BP	GO:0008284	positive regulation of cell population proliferation	0.033067	149/4524	0.546634	0.999958	0.999958	CASR/HES1/CLDN1/IL12A/AGTR1/DPP4/CD28/IGFBP2/IGFBP5/PTPRN/SCG2/MARCKSL1/CDC42/RAB25/CHTOP/WDR77/S1PR1/F3/EDN2/COPS9/IL6/WNT2/CAV2/AQP1/HOXA3/LEP/PTN/NAP1L1/NR4A1/IFNG/IGF1/RAC2/NANOG/NTF3/CCND2/PPP3CA/ODAM/FGFBP1/COMP/RASAL3/DHPS/CD320/MYDGF/IL4/CSF2/IL3/EGR1/MZB1/FGF1/IL12B/MEF2C/RPS6/FXN/ANXA1/TGFBR1/B4GALT1/GJA1/UFL1/ESR1/PDCD2/F2R/TIPIN/ANG/ADAM10/BMP4/PGF/EPCAM/OSR1/ITGB1BP1/ID2/GPR183/BMI1/…	149	4506
BP	GO:0000165	MAPK cascade	0.0326232	147/4524	0.551159	0.999958	0.999958	SOD1/CASR/ADIPOQ/GCG/SCG2/HCRTR1/CDC42/LAMTOR2/EFNA1/RAP1A/BCAR3/GADD45A/PRDX1/ZC3H12A/STK40/STK25/IL6/CD36/CAV1/CAV2/IGFBP3/PPIA/LEP/IGFBP6/PDE6H/NTF3/LAMTOR3/RELL1/PIK3R2/PRDX2/PIN1/MYDGF/GADD45B/RELL2/SPRY4/FGF1/ADRB2/MEF2C/SH3RF1/TEK/TGFBR1/ADRA1A/DNAJA1/PRXL2C/LPAR1/MAP3K7/OPRM1/HMGCR/F2R/F2RL1/HACD3/PABPN1/NDRG2/BMP4/SYNJ2BP/PSEN1/FSHR/LBH/ITGB1BP1/SPRY2/GPR183/PLCB1/JCAD/FAM83D/CD40/HSF1/M…	147	4506
BP	GO:0045597	positive regulation of cell differentiation	0.0326232	147/4524	0.551159	0.999958	0.999958	NFKBIZ/HES1/ADIPOQ/DHX36/AGTR1/PCP4/PROC/FRZB/ACVR2A/CREB1/SFN/CDC42/S100A10/RAP1A/HEYL/ZC3H12A/GPC1/STK25/SCIN/IL6/NAPEPLD/WNT2/MTURN/IGFBP3/CAMK2B/INHBA/PTN/RARRES2/NAP1L1/BTG1/TARBP2/IFNG/PWP1/CREBL2/ANKRD54/PPP3CA/HOPX/CXCL9/JUNB/CSF2/NLRP3/MEF2C/ANXA1/TGFBR1/LPL/DMTN/LOXL2/NEFL/BRINP1/GJA1/UFL1/OPRM1/AP3B1/MMP14/BLOC1S6/BMP4/FOS/SNW1/CYP26B1/MEDAG/GATA3/INSM1/GATA5/PCK1/AURKA/CPNE1/ADIG/STK4…	147	4506
BP	GO:0071345	cellular response to cytokine stimulus	0.0326232	147/4524	0.551159	0.999958	0.999958	IFNAR1/IFNAR2/ST3GAL6/ADIPOQ/CLDN18/ACKR4/MX1/UBE2G2/NMI/CXCR4/ATIC/CNOT9/YTHDF2/CDC42/FCER1G/ACKR1/GCLM/IL12RB2/EDN2/ZC3H12A/IL6/CAV1/SNX10/LEP/IRF5/IFNG/TNFRSF1A/UBE2K/KIT/CSN2/CXCL8/PF4/CXCL10/NDUFA13/CDC37/IL13/IRF1/CSF2/SBNO2/EGR1/STING1/SPRY4/NPR2/ALAD/ARG1/TICAM2/BBS4/HTRA2/SRSF7/HSPA5/CDK9/PTGES/SPRY2/PLCB1/IL2RA/VIM/FKBP1A/SAMHD1/PTGIS/SHARPIN/IL7/EXT1/RIPK2/CASP4/IL18/APOA1/RBMXL2/ILK/P…	147	4506
BP	GO:0043549	regulation of kinase activity	0.0321793	145/4524	0.555718	0.999958	0.999958	SOD1/ADIPOQ/PIK3CA/MSTN/GCG/PRKAG3/CAB39/SFN/CDC42/EFNA1/CKS1B/RAP1A/LMO4/GADD45A/MOB3C/CAV1/PPIA/LEP/WDR91/CDK5/SOCS2/DAZAP2/PRKAG1/CCNT1/IFNG/PIP4K2C/PHB2/NTF3/TIGAR/CCND2/LAMTOR3/SNCA/MRNIP/CDC37/CDKN2D/GADD45B/MOB3A/RACK1/PPP2CA/FGF1/ADRB2/MOB3B/TEK/CDKN2B/DNAJA1/CKS2/EEF1A1/MAP3K7/HMGCR/RPLP1/CHP1/BMP4/SOCS4/PSEN1/SOCS5/ETAA1/TRIB2/ITGB1BP1/SPRY2/DNAJC3/ZGPAT/EEF1A2/TRIB3/TPX2/PKIG/CD40/FABP…	145	4506
BP	GO:1901615	organic hydroxy compound metabolic process	0.0321793	145/4524	0.555718	0.999958	0.999958	SOD1/SPTSSB/GK5/RBP1/ACP3/LSS/GCG/GPD2/NR4A2/IDH1/PNKD/MOGAT1/PTAFR/ALPL/FDPS/GBA1/DPM3/PMVK/CTSK/HMGCS2/RPE65/PLPP3/SCP2/AKR1A1/DDC/CYP51A1/AKR1B1/TPK1/IFNG/HSD17B6/PMEL/RDH5/LPCAT3/TIGAR/PDXP/CYB5R3/MIOX/ADH5/SNCA/SULT1B1/QDPR/ISYNA1/LDLR/PLPP2/FGF1/CBR4/CTSB/TYRP1/ALDH1A1/ALDH1B1/PTGR1/HMGCR/DHRS4/THTPA/LIPC/HDC/RDH12/NPC2/DIO2/RDH14/DPM2/DBH/EDNRB/DCT/GATA3/INSM1/IDI1/ASIP/DGAT1/TG/SNAI2/BPNT…	145	4506
BP	GO:0042327	positive regulation of phosphorylation	0.0315135	142/4524	0.562625	0.999958	0.999958	HES1/ADIPOQ/PIK3CA/PFN2/GCG/ACVR2A/CNOT9/CAB39/CDC42/EFNA1/CKS1B/RAP1A/LMO4/PLPP3/MOB3C/IL6/CAV1/PPIA/INHBA/LEP/RARRES2/CDK5/DAZAP2/CCNT1/IFNG/CREBL2/PHB2/NTF3/TIGAR/CCND2/LAMTOR3/SNCA/UBE2K/ODAM/MRNIP/PIN1/C3/MYDGF/MOB3A/IL5/CSF2/IL3/RACK1/PPP2CA/FGF1/ADRB2/MOB3B/TEK/TGFBR1/PRXL2C/CKS2/TXN/FYN/MAP3K7/RPLP1/BMP4/PSEN1/ETAA1/ITGB1BP1/MAPKAP1/SPRY2/DDRGK1/EEF1A2/TPX2/STK4/MMP9/CD40/ANGPT1/RIPK2/ENP…	142	4506
BP	GO:0051093	negative regulation of developmental process	0.0315135	142/4524	0.562625	0.999958	0.999958	HES1/ADIPOQ/HRG/AHSG/DNAJB11/GPR171/CLDN18/MSTN/FRZB/YTHDF2/ID3/APCS/NAXE/EFNA1/CTSK/WDR77/SARS1/OMA1/TMEM53/ZC3H12A/KRIT1/ELAPOR2/FGL2/CAV1/INHBA/CDK13/PTN/CDK5/INSIG1/DCN/DDIT3/PTHLH/NANOG/HOPX/CSN2/PF4/CXCL10/PRDX2/LDLR/AMH/IL4/IRF1/PTBP1/PPP2CA/UBE2B/HSPA9/SPRY4/ADRB2/TEK/NFIB/FXN/ANXA1/NPR2/TGFBR1/DMTN/LOXL2/ASPN/DYNLT1/THBS2/BMP4/SYNJ2BP/PSEN1/RIOX1/TMEM182/OSR1/TRIB2/ITGB1BP1/NR5A1/FOXO1/S…	142	4506
BP	GO:0006753	nucleoside phosphate metabolic process	0.0310697	140/4524	0.567274	0.999958	0.999958	GART/ATP5PF/ATP6V1A/UMPS/NUDT16/PFKL/OLA1/NDUFS1/ATIC/PRKAG3/NPPC/AK2/ATP1A2/NAXE/PMVK/AK5/AK4/CMPK1/CROT/ADCY1/OGDH/AASS/IMPDH1/BPGM/NOS3/DNM1L/TPI1/GAPDH/TIGAR/GTPBP1/ADSL/PDE5A/SNCA/PPARGC1A/SULT1B1/DCK/ATP5ME/GUK1/PGLS/HINT1/ATP5F1D/AADAT/AK3/STOML2/NPR2/ATP6V1B2/FBP1/PRXL2C/ALDOB/SMPDL3A/NT5E/ENPP3/TBPL1/HMGCR/ADPGK/GMPR2/DMAC2L/HIF1A/PSEN1/ENTPD5/DLST/ATP6V1B1/HAAO/MDH1/AK1/NCS1/UCK1/NAXD/A…	140	4506
BP	GO:1901137	carbohydrate derivative biosynthetic process	0.0310697	140/4524	0.567274	0.999958	0.999958	GART/ATP5PF/ATP6V1A/POGLUT1/UMPS/ATIC/NPPC/AK2/DDOST/B4GALT3/PIGM/DPM3/AK4/POMGNT1/AKR1A1/LOC100337328/ADCY1/IMPDH1/GALNT6/ST8SIA1/TPI1/ADSL/OSTC/SNCA/PIGY/PPARGC1A/UGDH/GNPDA2/DCK/ATP5ME/GFPT2/FUT6/ATP5F1D/GNPDA1/ST8SIA4/AK3/GCNT1/STOML2/NPR2/B4GALT1/DSE/FUT9/TBPL1/SLC51B/GLCE/HEXA/DAD1/PNP/CHP1/DMAC2L/GCNT3/PIGB/FUT8/PIGH/PSEN1/ENTPD5/ST6GAL2/GGTA1/AK1/ST6GALNAC6/DPM2/UCK1/FUT7/ITM2B/ATP5F1C/AD…	140	4506
BP	GO:0098609	cell-cell adhesion	0.0306258	138/4524	0.571959	0.999958	0.999958	CXADR/NFKBIZ/ALCAM/IGSF11/HES1/CLDN16/CLDN1/ADIPOQ/IL12A/ATP2C1/ITGB2/DPP4/CD28/IGFBP2/YTHDF2/MPZ/S100A8/S100A9/PLPP3/ZC3H12A/IL6/FGL2/CAV1/PPIA/LEP/NOS3/IFNG/RAC2/CLSTN3/CD9/LGALS1/PPP3CA/KIT/ADGRL3/COMP/RASAL3/ADGRL1/PRDX2/DHPS/ICAM1/ICAM3/FUT6/IL4/IRF1/NLRP3/CTNNA1/IL12B/ZDHHC21/ANXA1/GCNT1/DMTN/CD164/FUT9/ARG1/CITED2/AP3B1/RNASE10/BMP4/PSEN1/RIC8A/FUT7/GATA3/BMI1/GATA5/GNAS/PCK1/PTI/ELMO2/CEB…	138	4506
BP	GO:0009117	nucleotide metabolic process	0.0304039	137/4524	0.574316	0.999958	0.999958	GART/ATP5PF/ATP6V1A/UMPS/NUDT16/PFKL/OLA1/NDUFS1/ATIC/PRKAG3/NPPC/AK2/ATP1A2/NAXE/PMVK/AK5/AK4/CMPK1/CROT/ADCY1/OGDH/AASS/IMPDH1/BPGM/NOS3/DNM1L/TPI1/GAPDH/TIGAR/GTPBP1/ADSL/PDE5A/SNCA/PPARGC1A/SULT1B1/DCK/ATP5ME/GUK1/PGLS/HINT1/ATP5F1D/AADAT/AK3/STOML2/NPR2/ATP6V1B2/FBP1/PRXL2C/ALDOB/NT5E/ENPP3/TBPL1/HMGCR/ADPGK/GMPR2/DMAC2L/HIF1A/PSEN1/ENTPD5/DLST/ATP6V1B1/HAAO/MDH1/AK1/NCS1/UCK1/NAXD/ATP5F1C/I…	137	4506
BP	GO:0034660	ncRNA metabolic process	0.030182	136/4524	0.576681	0.999958	0.999958	NSUN3/TRMT10C/NUDT16/WDR4/DPH3/PRKRA/SSB/TSN/WDR12/MRPL44/YARS1/ZBTB8OS/YTHDF2/MAEL/METTL25B/RPS27/SARS1/RPAP2/KTI12/TOE1/YRDC/ZC3H12A/IL6/PUS7/ASZ1/HNRNPA2B1/DDX56/SND1/KRR1/TARBP2/BCDIN3D/METTL1/MARS1/PWP1/RTCB/DDX47/EXOSC9/TRMT10A/ZCCHC4/RPS15/WDR55/HARS1/THG1L/RARS1/INTS9/ELP3/TRMT11/ESR1/GTF2H5/TENT2/MTFMT/SNAPC5/ANG/OSGEP/ICE2/BMP4/TRMT5/FCF1/PRORSD1/C1D/DDX1/URM1/RPP38/TRDMT1/DTD1/TRMT6/DD…	136	4506
BP	GO:1903047	mitotic cell cycle process	0.030182	136/4524	0.576681	0.999958	0.999958	USP16/CHMP2B/RPL24/SPICE1/NAA50/ERCC3/SPC25/CD28/USP37/NUDC/CDC42/CKS1B/ENSA/RHOC/PSRC1/NASP/GNAI1/CAV2/INHBA/E2F7/CDK4/NABP2/PDXP/NCAPH2/CCNA2/ABRAXAS1/MRNIP/BABAM1/CDKN2D/KANK2/PPP2CA/KIF20A/CDC23/RASA1/SLF1/DMRT1/REEP4/CKS2/INIP/CDC26/GJA1/DYNLT1/TIPIN/ZWILCH/BBS4/CHMP4A/RAD51/NUSAP1/RPS27L/ARPP19/BMP4/ZFYVE26/SPAST/MSH2/IL1A/BABAM2/RHOB/E2F6/CPSF3/ID2/SPRY2/PCID2/TFDP1/MASTL/PCNA/RAE1/RTF2/AU…	136	4506
BP	GO:0009891	positive regulation of biosynthetic process	0.0792277	358/4524	0.577231	0.999958	0.999958	USP16/POU1F1/TRMT10C/HES1/ZNF639/NMD3/DHX36/SERP1/FOXL2/PKNOX1/ETS2/MSTN/NFE2L2/GCG/NR4A2/ACVR2A/ACTR3/CARF/CREB1/CNOT9/PTPRN/YTHDF2/GMEB1/TAF12/TENT5B/TADA1/USP21/USF1/CCT3/GLMP/S100A10/MLLT11/DDAH1/JUN/CITED4/NFYC/HEYL/ZC3H12A/ETV1/IL6/DNAJC2/WNT2/NEUROD6/INHBA/WASL/LEP/IRF5/MTPN/ZNF746/NOS3/MYF5/CEP290/LUM/DCN/TARBP2/NR4A1/CELA1/CCNT1/CCT2/IFNG/DDIT3/NACA/CDK2/PYM1/IGF1/PWP1/EIF3D/SPX/CREBL2/E…	357	4506
BP	GO:0048514	blood vessel morphogenesis	0.0299601	135/4524	0.579056	0.999958	0.999958	HES1/HRG/PIK3CA/AGTR1/FAP/FN1/AAMP/SCG2/CLIC4/NAXE/SEMA4A/EFNA1/SHC1/WARS2/RAP1A/SARS1/F3/TIE1/EDN2/ZC3H12A/KRIT1/C1GALT1/CAV1/AQP1/HOXA3/TSPAN12/LEP/E2F7/DCN/BTG1/NR4A1/CELA1/CXCL8/PF4/CXCL10/FGFBP1/COMP/JUNB/LDLR/ANGPTL4/C3/MYDGF/TBXA2R/LOX/TGFBI/ECSCR/FGF1/HAND1/RASA1/HPGD/TEK/TGFBR1/LOXL2/B4GALT1/RSPO3/GJA1/TCF21/CITED2/THBS2/ANG/ANG2/BMP4/SYNJ2BP/NRXN3/PDCL3/NRXN1/IL1A/PPP3R1/RHOB/ITGB1BP1/S…	135	4506
BP	GO:0001934	positive regulation of protein phosphorylation	0.0297381	134/4524	0.58144	0.999958	0.999958	HES1/ADIPOQ/PIK3CA/PFN2/GCG/ACVR2A/CNOT9/CAB39/EFNA1/CKS1B/RAP1A/PLPP3/MOB3C/IL6/CAV1/PPIA/INHBA/LEP/RARRES2/CDK5/DAZAP2/CCNT1/IFNG/CREBL2/PHB2/NTF3/CCND2/SNCA/UBE2K/ODAM/MRNIP/PIN1/C3/MYDGF/MOB3A/IL5/CSF2/IL3/RACK1/PPP2CA/FGF1/ADRB2/MOB3B/TEK/TGFBR1/CKS2/TXN/FYN/MAP3K7/RPLP1/BMP4/PSEN1/ETAA1/ITGB1BP1/MAPKAP1/SPRY2/DDRGK1/TPX2/STK4/MMP9/CD40/ANGPT1/RIPK2/ENPP2/IL18/ILK/ARRB1/RPS3/TRAF6/CHI3L1/ATP…	134	4506
BP	GO:0006281	DNA repair	0.0297381	134/4524	0.58144	0.999958	0.999958	RNF168/ERCC3/ZRANB3/TNP1/TRIP12/AUNIP/VPS72/CHD1L/PRMT6/USP1/EXO5/ADPRS/EEPD1/POLD2/PAXIP1/SMUG1/NABP2/CDK2/PARPBP/TIGAR/UBE2D3/SMARCAD1/ABRAXAS1/UVSSA/MRNIP/BABAM1/RAD23A/CDKN2D/UHRF1/CHAF1A/PWWP3A/UBE2B/PTTG1/SLF1/HPF1/VCP/FANCC/ERCC6L2/RAD23B/INIP/OOEP/CGAS/MCM9/ASF1A/ASCC3/MMS22L/UFL1/APEX1/TTC5/RAD51/PCLAF/ZFYVE26/MSH2/PSME4/ACTR2/ETAA1/APLF/BABAM2/DDX1/CDK9/HMGB1/PCNA/SHLD1/MCM8/RTEL1/SAMHD…	134	4506
BP	GO:0030155	regulation of cell adhesion	0.0295162	133/4524	0.583834	0.999958	0.999958	NFKBIZ/APOD/HES1/ADIPOQ/HRG/IL12A/ITGB2/DPP4/CXCR4/CD28/IGFBP2/YTHDF2/CDC42/EFNA1/S100A10/S1PR1/PLPP3/ZC3H12A/IL6/FGL2/CAV1/LEP/NOS3/MYF5/RND1/IFNG/MIP/RAC2/CD9/LGALS1/PPP3CA/IBSP/CXCL8/PIK3R2/RASAL3/PRDX2/DHPS/VAV1/FUT6/IL4/IRF1/NLRP3/SPRY4/IL12B/RASA1/TEK/ZDHHC21/ANXA1/DMTN/FUT9/ARG1/CITED2/AP3B1/RNASE10/ADAM10/BMP4/PPP1CB/ITGB1BP1/FUT7/GATA3/BMI1/PCK1/STK4/PTI/CEBPB/CYRIB/SNAI2/IL7/ANGPT1/RIPK…	133	4506
BP	GO:0050801	ion homeostasis	0.0295162	133/4524	0.583834	0.999958	0.999958	SOD1/ATP6V1A/CASR/TF/ATP2C1/CCDC115/MAIP1/HCRTR1/SLC9A1/CLIC4/ALPL/TMCO1/SV2A/GPR89A/SLC30A7/ATP6V0B/PPT1/CFTR/SNX10/ATP6V1F/ATP6V0E2/TMBIM6/DDIT3/SPX/SCNN1A/ATP6V1E1/SMDT1/UPK3A/SCO2/ANXA5/BDH2/SNCA/CXCL9/CXCL10/CXCL11/FBXL5/LETM1/TMEM175/TMEM38A/FTMT/KLHL3/ANXA6/SCARA5/ACO1/STOML2/ATP6V1B2/SLC39A14/SLC25A37/TMEM38B/ATP6V1G1/ATG5/ENPP3/DRD1/F2R/AP3B1/ERO1A/SLC22A17/RMDN3/CHP1/CAPN3/ATP6V1D/PSEN1…	133	4506
BP	GO:0080135	regulation of cellular response to stress	0.0292943	132/4524	0.586236	0.999958	0.999958	RNF168/USP13/RNF13/PLA2R1/LANCL1/TRIP12/AUNIP/VPS72/DDAH1/GADD45A/USP1/TXNDC12/PRDX1/ZC3H12A/EFHD1/STK25/CAV1/PPIA/LEP/PTN/TMBIM6/SLC38A2/PARPBP/LPCAT3/TIGAR/RELL1/ABRAXAS1/LETM1/MRNIP/BABAM1/CDKN2D/SGTA/GADD45B/RACK1/RELL2/SLF1/SH3RF1/CLU/CREB3/DNAJA1/HNRNPK/TXN/RNF183/OOEP/CGAS/UFL1/ARMT1/RAD51/BMP4/ACTR2/ETAA1/BABAM2/FKBP1B/HSPA5/MAPKAP1/CDK9/ENDOG/PLCB1/PCNA/DDRGK1/RTEL1/SERINC3/HSF1/GRINA/MY…	132	4506
BP	GO:0090407	organophosphate biosynthetic process	0.0292943	132/4524	0.586236	0.999958	0.999958	GART/ATP5PF/ATP6V1A/UMPS/PIK3CA/INPP1/ORMDL1/ATIC/NPPC/AK2/PTAFR/APOA2/PIGM/FDPS/PMVK/AK5/AK4/CMPK1/AKR1A1/ADCY1/IMPDH1/TPK1/NOS3/PIP4K2C/DGKA/CHPT1/TPI1/ADSL/SNCA/PIGY/PPARGC1A/DCK/ATP5ME/ISYNA1/ATP5F1D/CKMT2/AK3/STOML2/NPR2/TMEM38B/SH3YL1/SERINC1/TBPL1/SERAC1/AGPAT4/CHP1/DMAC2L/PIGB/PIGH/HAAO/SELENOI/AK1/DPM2/DOLK/NCS1/UCK1/ATP5F1C/IDI1/CDS2/ADA/DPM1/MOCS3/BPNT2/FABP5/PTDSS1/IMPA1/ACAT1/APOA1/P…	132	4506
BP	GO:0000226	microtubule cytoskeleton organization	0.0290723	131/4524	0.588648	0.999958	0.999958	CHMP2B/SPICE1/IQCG/CEP19/MAP6D1/CCDC39/SPC25/NUDC/AUNIP/PSRC1/USP33/TEKT2/HEPACAM2/GNAI1/CDK2/GAPDH/FKBP4/TTLL1/SNCA/SLAIN2/ODAD3/TUBB4A/CEP120/UBE2B/KIF20A/CCDC69/CEP44/NEFL/OOEP/GJA1/ARMC2/CFAP206/DYNLT1/CEP43/BBS4/CHMP4A/CHP1/DNAAF2/PCLAF/PIERCE2/SPAST/CRIPT/DNAAF10/DRC1/ROCK2/NTMT1/PIERCE1/SSNA1/SKA3/SPRY2/SLC39A12/ODAD2/SPEF1/STMN3/RAE1/AURKA/NSFL1C/FAM110A/TPX2/MAPRE1/DNAAF11/CLXN/RP1/CEP57…	131	4506
BP	GO:0002252	immune effector process	0.0290723	131/4524	0.588648	0.999958	0.999958	NFKBIZ/SNX4/RNF168/IL12A/DHX36/S100B/NMI/C1QB/C1QA/APOA2/S100A13/S100A12/PRDX1/ZC3H12A/IL6/FGL2/LEP/TMBIM6/IRAK4/IFNG/RAC2/KLRD1/C1S/PHB2/LGALS1/KIT/PRDX2/VAV1/C3/TICAM1/IL4/IL13/IL5/NLRP3/CFD/MZB1/IL12B/CLU/ANXA1/EXOSC3/C5/COLEC11/ATG5/ARG1/ENPP3/STX7/CPLX2/F2RL1/PTGDR/PSEN1/BATF/MSH2/IL1B/VAMP8/RSAD2/PTGDS/FUT7/HMGB1/GPR183/LAMP1/PCK1/LBP/CD40/CYRIB/RIPK2/POU2AF1/IL18/APOA1/TRAF6/SERPING1/IL10/…	131	4506
BP	GO:0006397	mRNA processing	0.0290723	131/4524	0.588648	0.999958	0.999958	NCBP2/TRA2B/RSRC1/DHX36/SNRNP40/PPP1R8/CELF3/SCNM1/PRPF3/RBM8A/ZNF326/MAGOH/PRPF38A/YBX1/PPIH/PPIE/PUS7/LSM5/HNRNPA2B1/TBRG4/CDK13/LSM8/CPSF6/SNRPF/RBFOX2/STRAP/DDX47/MAGOHB/AICDA/SNU13/METTL14/LSM4/PRKACA/YJU2B/SF3A2/PTBP1/RBM22/SLU7/PSIP1/SMU1/HNRNPK/SF3B5/QKI/THOC3/PABPN1/PRMT5/SNW1/SRSF7/GEMIN6/DDX1/CPSF3/CDK9/SAP18/SNRPB/PRPF6/CTNNBL1/SRSF6/HSF1/PABPC1/CWC15/ZPR1/HSPA8/MYOD1/RBMXL2/SNRPE/SSU…	131	4506
BP	GO:1901699	cellular response to nitrogen compound	0.0290723	131/4524	0.588648	0.999958	0.999958	ADIPOQ/P2RY1/AGTR1/MSTN/NR4A2/INHBB/IGFBP5/USF1/BGLAP/LAMTOR2/RAB13/RAP1A/LAMTOR5/BCAR3/COL1A2/CFTR/CAV1/CAV2/AQP1/CHRM2/RARRES2/NR4A1/RAP1B/PIP4K2C/HSP90B1/SCNN1A/LAMTOR3/GABRB1/GNRHR/USO1/PIK3R2/TMEM38A/RAB8A/GNA11/EGR1/MZB1/STING1/ADRB2/GLRA1/GABRB2/GABRG2/MEF2C/RRAGA/DMTN/SLC39A14/DNAI1/GKAP1/TMEM38B/FYN/OPRM1/DRD1/RAD51/GNG2/PSEN1/TSHR/LHCGR/FUT7/HTR2A/FOXO1/COL4A1/VIM/PCK1/RTF2/TRIB3/TGM2/H…	131	4506
BP	GO:0043408	regulation of MAPK cascade	0.0288504	130/4524	0.591069	0.999958	0.999958	SOD1/ADIPOQ/GCG/HCRTR1/CDC42/LAMTOR2/EFNA1/RAP1A/BCAR3/GADD45A/PRDX1/ZC3H12A/STK40/STK25/IL6/CD36/CAV1/CAV2/IGFBP3/PPIA/LEP/IGFBP6/PDE6H/NTF3/LAMTOR3/RELL1/PIK3R2/PRDX2/PIN1/MYDGF/GADD45B/RELL2/SPRY4/FGF1/ADRB2/SH3RF1/TEK/TGFBR1/ADRA1A/DNAJA1/PRXL2C/LPAR1/MAP3K7/OPRM1/HMGCR/F2R/F2RL1/NDRG2/BMP4/SYNJ2BP/PSEN1/FSHR/LBH/ITGB1BP1/SPRY2/GPR183/PLCB1/JCAD/FAM83D/CD40/MYC/ANGPT1/YWHAZ/GDF6/RIPK2/SMPD1/C…	130	4506
BP	GO:0046649	lymphocyte activation	0.0288504	130/4524	0.591069	0.999958	0.999958	CXADR/NFKBIZ/RABL3/RNF168/HES1/IL12A/PKNOX1/DPP4/CD28/IGFBP2/TNFAIP8L2/GPR89A/PRDX1/ZC3H12A/IL6/FGL2/CAV1/SKAP2/LEP/IFNG/RAC2/PHB2/LGALS1/NCAPH2/PPP3CA/KIT/RASAL3/DCAF15/PRDX2/DHPS/CD320/VAV1/IL4/IRF1/PRELID1/NLRP3/MZB1/IL12B/MEF2C/SH3RF1/ANXA1/STOML2/EXOSC3/CTSV/NFIL3/FYN/ATG5/AKIRIN2/THEMIS/ARG1/F2RL1/AP3B1/MMP14/BLOC1S6/BMP4/PSEN1/BATF/CYP26B1/MSH2/FKBP1B/RSAD2/FUT7/HMGB1/GPR18/GPR183/LAMP1/GA…	130	4506
BP	GO:0055082	cellular chemical homeostasis	0.0288504	130/4524	0.591069	0.999958	0.999958	SOD1/ATP6V1A/CASR/TRA2B/PIK3CA/SELENOT/TF/ATP2C1/CCDC115/MAIP1/PTPRN/HCRTR1/SLC9A1/CLIC4/TMCO1/SV2A/GPR89A/SLC30A7/PPT1/CFTR/AQP1/TMBIM6/DDIT3/SCNN1A/SMDT1/SCO2/ANXA5/SNCA/CXCL9/CXCL10/CXCL11/LETM1/TMEM175/PIK3R2/TMEM38A/PRKACA/RAB11B/FTMT/RACK1/ANXA6/SCARA5/ACO1/STOML2/SLC39A14/TMEM38B/ATP6V1G1/HMGN3/ATG5/DRD1/F2R/AP3B1/ERO1A/RMDN3/CHP1/CAPN3/HIF1A/PSEN1/SLC30A6/SLC8A1/IL1A/FKBP1B/CLN5/VAPB/PCK1…	130	4506
BP	GO:0098771	inorganic ion homeostasis	0.0288504	130/4524	0.591069	0.999958	0.999958	SOD1/ATP6V1A/CASR/TF/ATP2C1/CCDC115/MAIP1/HCRTR1/SLC9A1/CLIC4/ALPL/TMCO1/SV2A/GPR89A/SLC30A7/ATP6V0B/PPT1/CFTR/SNX10/ATP6V1F/ATP6V0E2/TMBIM6/DDIT3/SPX/SCNN1A/ATP6V1E1/SMDT1/UPK3A/SCO2/ANXA5/BDH2/SNCA/CXCL9/CXCL10/CXCL11/FBXL5/LETM1/TMEM175/TMEM38A/FTMT/KLHL3/ANXA6/SCARA5/ACO1/STOML2/ATP6V1B2/SLC39A14/SLC25A37/TMEM38B/ATP6V1G1/ATG5/ENPP3/DRD1/F2R/AP3B1/ERO1A/SLC22A17/RMDN3/CHP1/CAPN3/ATP6V1D/PSEN1…	130	4506
BP	GO:0031328	positive regulation of cellular biosynthetic process	0.0770084	348/4524	0.591642	0.999958	0.999958	USP16/POU1F1/TRMT10C/HES1/ZNF639/NMD3/DHX36/SERP1/FOXL2/PKNOX1/ETS2/MSTN/NFE2L2/GCG/NR4A2/ACVR2A/ACTR3/CARF/CREB1/CNOT9/PTPRN/YTHDF2/GMEB1/TAF12/TENT5B/TADA1/USP21/USF1/CCT3/GLMP/S100A10/MLLT11/DDAH1/JUN/CITED4/NFYC/HEYL/ZC3H12A/ETV1/IL6/DNAJC2/WNT2/NEUROD6/INHBA/WASL/LEP/IRF5/ZNF746/NOS3/MYF5/CEP290/LUM/DCN/TARBP2/NR4A1/CELA1/CCNT1/CCT2/IFNG/DDIT3/NACA/CDK2/PYM1/IGF1/PWP1/EIF3D/SPX/CREBL2/ETV6/N…	347	4506
BP	GO:0045935	positive regulation of nucleobase-containing compound metabolic process	0.0770084	348/4524	0.591642	0.999958	0.999958	USP16/POU1F1/RNF168/NCBP2/HES1/TRA2B/ZNF639/NMD3/DHX36/FOXL2/PKNOX1/ETS2/MSTN/NFE2L2/NR4A2/ACVR2A/ACTR3/CARF/CREB1/CNOT9/PTPRN/YTHDF2/GMEB1/TAF12/TADA1/USP21/USF1/CCT3/GLMP/S100A10/CELF3/VPS72/MLLT11/MOV10/BCAR3/JUN/CITED4/NFYC/HEYL/ZC3H12A/AGO3/ETV1/IL6/DNAJC2/WNT2/NEUROD6/INHBA/WASL/IRF5/SSBP1/ZNF746/NOS3/E2F7/MYF5/CEP290/LUM/DCN/NR4A1/CELA1/CCNT1/SLC38A2/CCT2/IFNG/DDIT3/NACA/NABP2/CDK2/PWP1/SP…	347	4506
BP	GO:0097190	apoptotic signaling pathway	0.0284066	128/4524	0.59594	0.999958	0.999958	FAM162A/PRKRA/CYCT/NR4A2/SCG2/ITM2C/IFI6/SFN/RNF186/S100A8/S100A9/MLLT11/GCLM/TXNDC12/STK25/CAV1/GGCT/PPIA/INHBA/NOS3/FAIM2/TMBIM6/COL2A1/IFNG/DDIT3/IGF1/DNM1L/DDX47/ATF4/CASP6/NDUFA13/PRDX2/CDKN2D/CSF2/HINT1/PRELID1/RACK1/SH3RF1/CLU/CAAP1/FXN/CREB3/TGFBR1/HNRNPK/RNF183/ERO1A/UACA/RPS27L/BMP4/PSEN1/SNW1/HTRA2/MSH2/IL1A/BMI1/TRIB3/SERINC3/STK4/MMP9/EYA2/GRINA/MYC/SNAI2/IL7/CASP4/RPS3/NDUFS3/TGFB2/…	128	4506
BP	GO:0010564	regulation of cell cycle process	0.0281846	127/4524	0.59839	0.999958	0.999958	CHMP2B/SPICE1/MLF1/NUDT16/ERCC3/CD28/YTHDF2/CDC42/HORMAD1/PSRC1/GNAI1/CAV2/INHBA/SND1/E2F7/CDK4/NABP2/RHNO1/PDXP/NCAPH2/ABRAXAS1/MRNIP/BABAM1/PIN1/CDKN2D/KANK2/CEP120/PPP2CA/UBE2B/KIF20A/SLF1/CDKN2B/KLHL9/DMRT1/INIP/CDC26/OOEP/TIPIN/ZWILCH/BBS4/CHMP4A/NUSAP1/RPS27L/BMP4/ZFYVE26/SPAST/MSH2/IL1A/ETAA1/BABAM2/ROCK2/CPSF3/ID2/PCID2/TFDP1/SVIL/RAE1/NSFL1C/CSNK2A1/TPX2/FAM83D/MYC/NSMCE2/RAD21/ANAPC15/A…	127	4506
BP	GO:0051668	localization within membrane	0.0279627	126/4524	0.600849	0.999958	0.999958	ARL6/SNX4/ADIPOQ/SSR3/PLS1/ATP1B3/RAB6B/ATP2C1/MAIP1/MFF/NAXE/RAB13/S100A10/SNX27/PDZK1/RAP1A/PTN/CDK5/DPP6/PEX5/MICALL1/TOMM22/NDUFA13/PIK3R2/RAB8A/GET3/WDR83OS/RAB11B/SGTA/RACK1/TRMT10B/DMTN/FYN/STX7/DYNLT1/AP3B1/SLC51B/RAB11A/CHMP4A/EMC4/EMC7/SRP14/CHP1/CAPN3/ADAM10/SCN3B/KCNIP3/CRIPT/VAMP8/SNX17/ITGB1BP1/HSPA5/SSNA1/SNAP25/ITGB1/TRAM1/KCNB2/EMC2/RDX/PEX16/ZDHHC5/ATP2B4/VAMP4/CPE/GLRB/RILPL1/R…	126	4506
BP	GO:0055080	cation homeostasis	0.0279627	126/4524	0.600849	0.999958	0.999958	SOD1/ATP6V1A/CASR/TF/ATP2C1/CCDC115/MAIP1/HCRTR1/SLC9A1/CLIC4/ALPL/TMCO1/SV2A/GPR89A/SLC30A7/ATP6V0B/PPT1/CFTR/SNX10/ATP6V1F/ATP6V0E2/TMBIM6/DDIT3/SPX/SCNN1A/ATP6V1E1/SMDT1/UPK3A/SCO2/ANXA5/BDH2/SNCA/CXCL9/CXCL10/CXCL11/FBXL5/LETM1/TMEM175/TMEM38A/FTMT/KLHL3/ANXA6/SCARA5/ACO1/STOML2/ATP6V1B2/SLC39A14/SLC25A37/TMEM38B/ATP6V1G1/ATG5/DRD1/F2R/AP3B1/ERO1A/SLC22A17/RMDN3/CHP1/CAPN3/ATP6V1D/PSEN1/ATP6V…	126	4506
BP	GO:0003008	system process	0.0754549	341/4524	0.601812	0.999958	0.999958	SOD1/APP/CXADR/CHMP2B/CASR/ADIPOQ/KNG1/PIK3CA/P2RY1/GPR171/AGTR1/PLS1/GRK7/TMEM108/UBA5/ACP3/CRYAA/S100B/CHRNA1/SLC4A10/INHBB/MYL1/PRKAG3/PDE6D/NPPC/CHRND/CHRNG/EPB41/CDC42/CAMK2N1/APOA2/ATP1A2/DRAM2/GNAT2/ABCA4/GCLM/DDAH1/RPE65/SLC2A1/EDN2/ZC3H12A/STK40/COL1A2/TAC1/CD36/GNAT3/CAV1/AQP1/SNX10/NPY/ADCY1/INHBA/LEP/OPN1SW/MTPN/CHRM2/PTN/CDK5/NTS/EPYC/LUM/AQP2/COL2A1/MYO1A/MIP/RDH5/CHRNA3/DNM1L/SPX/S…	340	4506
BP	GO:0007417	central nervous system development	0.0277408	125/4524	0.603318	0.999958	0.999958	NRROS/APOD/HES1/TRA2B/ECE2/TMEM108/S100B/COL3A1/SLC4A10/NR4A2/MACO1/ID3/C1QA/UFC1/ATP1A2/S100A8/S1PR1/PLPP3/EIF2B3/SLC2A1/PPT1/RELN/WNT2/NEUROD6/AQP1/NPY/INHBA/PTN/CDK5/FAIM2/COL2A1/IFNG/PEX5/TTLL1/METTL14/LDLR/ODAD3/C3/CEP120/PROP1/ELP3/NFIB/DPYSL2/FYN/AKIRIN2/CITED2/BBS4/BMP4/PSEN1/EIF2B2/HTRA2/VIT/PEX13/ECRG4/EIF2B4/HSPA5/UFM1/CLN5/COL4A1/PLCB1/BMI1/VIM/ODAD2/RAB18/GHRH/STK4/EXT1/ZPR1/ARCN1/CL…	125	4506
BP	GO:0045859	regulation of protein kinase activity	0.0275189	124/4524	0.605796	0.999958	0.999958	SOD1/ADIPOQ/PIK3CA/GCG/PRKAG3/CAB39/SFN/EFNA1/CKS1B/RAP1A/GADD45A/MOB3C/CAV1/PPIA/LEP/CDK5/DAZAP2/PRKAG1/CCNT1/IFNG/PHB2/NTF3/CCND2/SNCA/MRNIP/CDC37/CDKN2D/GADD45B/MOB3A/RACK1/PPP2CA/FGF1/ADRB2/MOB3B/CDKN2B/DNAJA1/CKS2/MAP3K7/HMGCR/RPLP1/CHP1/BMP4/SOCS4/PSEN1/SOCS5/ETAA1/TRIB2/ITGB1BP1/SPRY2/DNAJC3/ZGPAT/TRIB3/TPX2/PKIG/CD40/FABP4/ANGPT1/IL18/SMPD1/RPS3/TRAF6/CHI3L1/ATP2B4/LAX1/TGFB2/DUSP10/NPPA/…	124	4506
BP	GO:0008283	cell population proliferation	0.0745672	337/4524	0.607653	0.999958	0.999958	CASR/KPNA1/APOD/HES1/CLDN1/ADIPOQ/HRG/USP13/IL12A/AGTR1/MSTN/FRZB/CDCA7/FAP/DPP4/NMI/CD28/IGFBP2/IGFBP5/PTPRN/INHA/SCG2/NPPC/MARCKSL1/YTHDF2/TENT5B/SFN/CDC42/HP1BP3/NDUFS2/RAB25/CKS1B/CHTOP/WDR77/S1PR1/F3/DDAH1/PRDX1/EDN2/AGO3/COPS9/KRIT1/SCIN/IL6/WNT2/CAV1/CAV2/TES/AQP1/HOXA3/SKAP2/IGFBP3/INHBA/LEP/PTN/FMC1/NAP1L1/E2F7/BTG1/TARBP2/KRT5/ATG101/NR4A1/CELA1/IFNG/IGF1/TXNRD1/RAC2/RERG/ETV6/CLEC12B/N…	336	4506
BP	GO:0009888	tissue development	0.0745672	337/4524	0.607653	0.999958	0.999958	SOD1/CXADR/POGLUT1/FSTL1/HES1/ADIPOQ/AHSG/CRYGS/PIK3CA/PLS1/FOXL2/BFSP2/ATP2C1/PROC/ERCC3/MSTN/FRZB/CHRNA1/ACVR1/ACVR2A/TMEFF2/NPPC/CHRND/PHACTR4/SFN/CLIC4/ID3/CDC42/ALPL/GPR161/TMEM79/BGLAP/RAB25/EFNA1/RAB13/TUFT1/CTSK/RHOC/RAP1A/WDR77/S1PR1/LMO4/ACADM/YBX1/HEYL/GPC1/ATG4B/COL1A2/C1GALT1/SCIN/IL6/ELAPOR2/SEMA3C/PUS7/WNT2/CAV1/CAV2/AQP1/HOXA3/SNX10/INHBA/PTN/CDK5/E2F7/MYF5/BTG1/KRT71/KRT5/NR4A1/C…	336	4506
BP	GO:0031175	neuron projection development	0.027075	122/4524	0.610781	0.999958	0.999958	SOD1/RPL24/ALCAM/APOD/HES1/DHX36/PLS1/TMEM108/S100B/CYFIP1/CHN1/NR4A2/ITM2C/CDC42/EFNA1/RAB13/MOV10/RAP1A/USP33/SVBP/EDN2/NCDN/STK25/TMEM106B/IL6/SEMA3C/NPY/ADCY1/CAMK2B/WASL/PTN/CDK5/CNTN1/BLOC1S1/FKBP4/MICALL1/RAB3A/RAB8A/DNM2/NFIB/NEFL/DPYSL2/ABITRAM/LPAR1/TMEM30A/GJA1/FYN/SNX3/RTN4IP1/FUT9/RAB11A/BBS4/ATL1/BLOC1S6/PSEN1/SPAST/FKBP1B/STXBP1/NCS1/SSNA1/SPART/SNAP25/VIM/SLC39A12/SS18L1/AURKA/CPN…	122	4506
BP	GO:0042592	homeostatic process	0.0739015	334/4524	0.612046	0.999958	0.999958	SOD1/CXADR/CHMP2B/ATP6V1A/CASR/CLDN1/ADIPOQ/TRA2B/PIK3CA/SELENOT/RBP1/CLDN18/TF/UBA5/ATP2C1/PKNOX1/CCDC115/MSTN/NFE2L2/CHRNA1/GCG/ACVR2A/MAIP1/PTPRN/HCRTR1/SLC9A1/SFN/CLIC4/ALPL/PLA2G2A/TMCO1/USF1/TMEM79/CRTC2/CTSK/SV2A/GPR89A/DRAM2/S1PR1/SLC30A7/ABCA4/OMA1/PRDX1/ATP6V0B/SLC2A1/EDN2/PPT1/NCDN/IL6/CD36/NAPEPLD/CFTR/CAV1/AQP1/SNX10/INHBA/ATP6V1F/ATP6V0E2/INSIG1/AQP2/TMBIM6/COL2A1/DDIT3/SPX/STRAP/LP…	333	4506
BP	GO:0010942	positive regulation of cell death	0.0268531	121/4524	0.613289	0.999958	0.999958	FAM162A/ADIPOQ/HRG/FOXL2/ERCC3/FRZB/PRKRA/CYCT/FAP/ATG9A/ITM2C/LAPTM5/STPG1/C1QA/S100A8/S100A9/MLLT11/GADD45A/OMA1/ZC3H12A/SCIN/IL6/CAV1/IGFBP3/INHBA/ZNF746/CDK5/BTG1/NR4A1/IFNG/DDIT3/DNM1L/ING4/TIGAR/SLC6A13/LGALS1/ATF4/CASP6/SNCA/GADD45B/TNFAIP8/PRELID1/RACK1/MEF2C/CLU/TGFBR1/BNIP3L/DNAJA1/B4GALT1/RNF183/FYN/PDCD2/BMP4/EIF2S1/PSEN1/HTRA2/RHOB/PIP5KL1/PTPA/TRIM13/FOXO1/SAP18/EEF1A2/TGM2/SERINC3/…	121	4506
BP	GO:0006955	immune response	0.0736795	333/4524	0.613513	0.999958	0.999958	IFNAR1/IFNAR2/SENP7/NFKBIZ/ALCAM/TRAT1/SNX4/RNF168/NRROS/HRG/IL12A/PTX3/DHX36/MX2/MX1/S100B/NFE2L2/NMI/CD28/WDFY1/YTHDF2/IFI6/C1QB/C1QA/CDC42/APOA2/FCER1G/SEMA4A/S100A13/S100A8/S100A12/S100A9/TNFAIP8L2/CTSS/POLR3C/TTC4/PRDX1/EIF2B3/ZC3H12A/IL6/CD36/FGL2/CAV1/LEP/IRF5/RARRES2/ENDOU/IRAK4/IFNG/USP15/SHMT2/NR1H4/RAC2/KLRD1/CLEC7A/CLEC6A/C1S/GAPDH/LGALS1/POLR3H/TTLL1/TIFA/CASP6/SNCA/TLR10/TLR6/UBE2K/…	332	4506
BP	GO:0030855	epithelial cell differentiation	0.0266312	120/4524	0.615806	0.999958	0.999958	SOD1/FSTL1/HES1/ADIPOQ/PLS1/FOXL2/BFSP2/PROC/ERCC3/FRZB/SFN/CLIC4/ID3/CDC42/TMEM79/RAB25/RAB13/RAP1A/WDR77/C1GALT1/CAV1/E2F7/BTG1/KRT5/RAP1B/TIGAR/ATF4/UPK3A/PPP3CA/SULT1B1/MEF2C/CTSB/ZDHHC21/NFIB/DMRT1/TDRD7/TMOD1/STC1/B4GALT1/TMEM38B/GJA1/TCF21/ESR1/BMP4/CYP26B1/PPP3R1/ANXA4/OSR1/ID2/NR5A1/EDNRB/SPRY2/GATA3/PTER/VIM/INSM1/PCNA/TGM3/GATA5/TBC1D20/SRSF6/STK4/MMP9/CEBPB/SHARPIN/EXT1/RDX/TAGLN/PDE2…	120	4506
BP	GO:0001525	angiogenesis	0.0264092	119/4524	0.618332	0.999958	0.999958	HRG/PIK3CA/AGTR1/FAP/FN1/AAMP/SCG2/CLIC4/NAXE/SEMA4A/EFNA1/SHC1/SARS1/F3/TIE1/EDN2/ZC3H12A/KRIT1/C1GALT1/CAV1/AQP1/HOXA3/TSPAN12/LEP/E2F7/DCN/BTG1/NR4A1/CELA1/CXCL8/PF4/CXCL10/FGFBP1/ANGPTL4/C3/MYDGF/TBXA2R/TGFBI/ECSCR/FGF1/HAND1/TEK/TGFBR1/LOXL2/B4GALT1/RSPO3/TCF21/THBS2/ANG/ANG2/BMP4/SYNJ2BP/NRXN3/PDCL3/NRXN1/IL1A/PPP3R1/RHOB/ITGB1BP1/SPRY2/COL4A1/JCAD/ANGPT4/PPP1R16B/STK4/PTGIS/HEY1/ANGPT1/YWH…	119	4506
BP	GO:0072521	purine-containing compound metabolic process	0.0261873	118/4524	0.620869	0.999958	0.999958	GART/ATP5PF/ATP6V1A/ACP3/NUDT16/PFKL/OLA1/NDUFS1/ATIC/PRKAG3/NPPC/AK2/ATP1A2/PMVK/UOX/AK5/AK4/CROT/ADCY1/OGDH/AASS/IMPDH1/BPGM/NOS3/DNM1L/TPI1/GAPDH/TIGAR/GTPBP1/ADSL/PDE5A/SNCA/PPARGC1A/SULT1B1/DCK/ATP5ME/GUK1/HINT1/ATP5F1D/AADAT/AK3/STOML2/NPR2/ATP6V1B2/FBP1/PRXL2C/ALDOB/ENPP3/HMGCR/ADPGK/GMPR2/PNP/DMAC2L/HIF1A/PSEN1/DLST/ATP6V1B1/XDH/AK1/NCS1/URAD/ATP5F1C/EIF6/SAMHD1/FITM2/ADA/ACAT1/PDE2A/DGAT…	118	4506
BP	GO:0010557	positive regulation of macromolecule biosynthetic process	0.072348	327/4524	0.62234	0.999958	0.999958	USP16/POU1F1/TRMT10C/HES1/ZNF639/NMD3/DHX36/SERP1/FOXL2/PKNOX1/ETS2/MSTN/NFE2L2/NR4A2/ACVR2A/ACTR3/CARF/CREB1/CNOT9/PTPRN/YTHDF2/GMEB1/TAF12/TENT5B/TADA1/USP21/USF1/CCT3/GLMP/S100A10/MLLT11/JUN/CITED4/NFYC/HEYL/ZC3H12A/ETV1/IL6/DNAJC2/WNT2/NEUROD6/INHBA/WASL/IRF5/MTPN/ZNF746/MYF5/CEP290/LUM/DCN/TARBP2/NR4A1/CELA1/CCNT1/CCT2/IFNG/DDIT3/NACA/CDK2/PYM1/IGF1/PWP1/EIF3D/SPX/CREBL2/ETV6/NANOG/ING4/TNFR…	326	4506
BP	GO:0043269	regulation of ion transport	0.0259654	117/4524	0.623415	0.999958	0.999958	SNX4/KCNAB1/P2RY1/ATP1B3/EFHB/GCG/PLA2R1/SUMO1/HPCA/EPB41/CLIC4/CTSS/PDZK1/GPR89A/ATP1A1/RAB3B/NDUFA4/TSPAN13/CAV1/DPP6/TMBIM6/CACNB3/SLC38A2/IGF1/PHB2/SNCA/PKD2/CXCL9/CXCL10/CXCL11/TMEM38A/RAB11B/SPINK1/ADRB2/STC1/TMEM38B/PLN/FYN/ATG5/OPRM1/DRD1/F2R/HOMER1/CHP1/CAPN3/SCN3B/PSEN1/KCNIP3/SLC8A1/VAMP8/FKBP1B/OSR1/PTGES/KCNRG/CLDN10/FKBP1A/BPIFA1/SNTA1/MMP9/KCNQ3/CRH/KCNB2/KCNV1/CA2/TRPC6/FXYD2/FXYD…	117	4506
BP	GO:0001819	positive regulation of cytokine production	0.0257435	116/4524	0.625971	0.999958	0.999958	SOD1/ADIPOQ/IL12A/DHX36/PLA2R1/CD28/APOA2/FCER1G/S100A13/POLR3C/CHIA/F3/IL6/CD36/LEP/IRF5/LUM/IFNG/DDIT3/CLEC6A/GAPDH/TLR6/KIT/C3/TICAM1/IL4/IL13/IRF1/CSF2/NLRP3/EGR1/STING1/CD14/G3BP1/IL12B/ANXA1/STOML2/LPL/POLR3D/TLR4/CGAS/AKIRIN2/TICAM2/F2R/F2RL1/HIF1A/PSEN1/TMED10/BATF/NLRC4/IL1A/IL1B/RSAD2/HMGB1/GATA3/POLR3F/LBP/CEBPB/CYRIB/LY96/IL7/RIPK2/POU2AF1/IL18/RPS3/TRAF6/CHI3L1/RAB7B/IL10/PARK7/ISG15…	116	4506
BP	GO:0061061	muscle structure development	0.0257435	116/4524	0.625971	0.999958	0.999958	ADAMTS5/CXADR/HES1/FXR1/SERP1/FOXL2/MSTN/CHRNA1/CHRND/ID3/CD53/S1PR1/ACADM/HEYL/GPC1/WNT2/CAV1/CAV2/IGFBP3/CDK5/MYF5/TARBP2/NR4A1/DDIT3/CD9/LGALS1/MAFF/CBY1/MYOZ2/PPP3CA/SGCB/HOPX/CXCL9/CXCL10/COMP/PTBP1/HAND1/MEF2C/TGFBR1/CAVIN4/GJA1/ASF1A/CD164/ATG5/AKIRIN2/TCF21/CITED2/HOMER1/MMP14/CAPN3/BMP4/ACTN1/FOS/TMEM182/FHL2/CYP26B1/VAMP5/TCF23/CDK9/EDNRB/ADPRHL1/ITGB1/FKBP1A/MYLK2/HEY1/IL18/USP2/MYOD1/…	116	4506
BP	GO:0008380	RNA splicing	0.0255215	115/4524	0.628537	0.999958	0.999958	NCBP2/TRA2B/RSRC1/ZBTB8OS/SNRNP40/PPP1R8/CELF3/SCNM1/PRPF3/RBM8A/ZNF326/MAGOH/PRPF38A/YBX1/PPIH/PPIE/PUS7/LSM5/HNRNPA2B1/CDK13/LSM8/SLC38A2/SNRPF/RTCB/RBFOX2/STRAP/DDX47/MAGOHB/SNU13/METTL14/LSM4/YJU2B/SF3A2/PTBP1/RBM22/SLU7/PSIP1/SMU1/HNRNPK/SF3B5/QKI/THOC3/PRMT5/SNW1/SRSF7/GEMIN6/DDX1/SAP18/SNRPB/PRPF6/CTNNBL1/SRSF6/PABPC1/CWC15/ZPR1/HSPA8/MYOD1/RBMXL2/CLP1/SNRPE/DHX9/PLRG1/TFIP11/THOC5/ZMAT5/S…	115	4506
BP	GO:0009617	response to bacterium	0.0255215	115/4524	0.628537	0.999958	0.999958	IFNAR1/VIL1/PTAFR/PLA2G2A/APOA2/S100A14/ZC3H12A/IL6/CD36/CAV1/AQP1/WASL/RARRES2/LYZ1/ADH5/SNCA/TLR6/LIAS/OCIAD2/HSTN/STATH/CSN1S2/CXCL5/CXCL9/PRDX2/MARCHF2/C3/TBXA2R/LYPD8/CFD/SBNO2/LEAP2/CD14/MEF2C/HMGB2/LPL/TLR4/SNX3/AKIRIN2/TICAM2/F2R/PABPN1/TMEM229B/NLRC4/VIM/BPIFA1/ROMO1/LBP/CEBPB/SHARPIN/CYRIB/PENK/LY96/RIPK2/CA3/CASP4/IL18/TRAF6/NR1H3/MPEG1/IL10/DUSP10/ISG15/MR1/TLR2/SCARB1/OAS2/PLA2G1B/XB…	115	4506
BP	GO:0051640	organelle localization	0.0255215	115/4524	0.628537	0.999958	0.999958	CHMP2B/SNX4/CEP19/TBCCD1/RNF13/NUDC/CDC42/MSTO1/S100A13/S100A12/PSRC1/STK25/TMEM106B/CAV2/YKT6/WASL/LIN7A/MYO1A/BLOC1S1/RAC2/DNM1L/BORCS5/SNCA/KIT/ALB/USO1/SDAD1/KXD1/RAB11B/PLIN5/AP3D1/IL13/TMED9/RPS15/UBE2B/CDC23/STX17/NEFL/OOEP/GJA1/WASF1/DYNLT1/AP3S1/CPLX2/AP3B1/RAB11A/CHMP4A/PTGDR/BLOC1S6/HIF1A/PSEN1/TMED10/TERB2/SPAST/PEX13/VAMP8/DNM1/PTGDS/SPRY2/LAMP1/SYNDIG1/TMEM230/NSFL1C/MAPRE1/ASIP/FAM…	115	4506
BP	GO:0070848	response to growth factor	0.0255215	115/4524	0.628537	0.999958	0.999958	NRROS/HES1/HRG/PIK3CA/TMEM108/MSTN/ACVR1/ACVR2A/VIL1/SHC1/RAP1A/TMEM53/HEYL/GPC1/COL1A2/ELAPOR2/WNT2/CAV1/CAV2/DCN/NR4A1/COL2A1/USP15/CD63/STRAP/NANOG/IBSP/RASL11B/CXCL8/COMP/PIN1/IL4/RACK1/FGF1/MEF2C/HPGD/CDKN2B/TGFBR1/ASPN/EEF1A1/FYN/WASF1/CITED2/BMP4/FOS/SNW1/HTRA2/FNDC4/ITGB1BP1/HSPA5/SPART/SPRY2/GATA3/JCAD/GATA5/PLCG1/SNAI2/EXT1/GDF6/CEP57/ZPR1/ILK/FSHB/ATP2B4/DSTYK/TGFB2/SPRY1/FGF2/RAPGEF2/…	115	4506
BP	GO:1902531	regulation of intracellular signal transduction	0.0710164	321/4524	0.631207	0.999958	0.999958	RCAN1/SOD1/RABL3/ADIPOQ/PIK3CA/DHX36/RNF13/ATP2C1/EFHB/MSTN/COL3A1/PRKRA/CYCT/GCG/PLA2R1/NMI/HCRTR1/SESN2/RPL11/CDC42/LAMTOR2/GBA1/EFNA1/S100A8/S100A9/CDC42SE1/RAP1A/LAMTOR5/F3/BCAR3/CTH/GADD45A/TXNDC12/PRDX1/ZC3H12A/STK40/STK25/IL6/CD36/GNAI1/CAV1/CAV2/IGFBP3/PPIA/LEP/RHEB/NTS/DCN/IGFBP6/TMBIM6/DDIT3/DNM1L/PDE6H/ARHGDIB/CLEC7A/CLEC6A/PHB2/GAPDH/NTF3/ITFG2/ANKRD54/SGSM3/MYOZ2/TIFA/LAMTOR3/RELL1/C…	320	4506
BP	GO:0030031	cell projection assembly	0.0250777	113/4524	0.633699	0.999958	0.999958	ARL6/ATG3/IQCG/CEP19/HRG/CCDC39/PIK3CA/PFN2/CYFIP1/MSTN/ACTR3/TMEM237/ARMC9/CDC42/S1PR1/ODF2L/SPATA6/TEKT2/SEPTIN2/CAV1/SEPTIN7/SNX10/CEP41/MYO1A/RAC2/TTLL1/KIT/RAB8A/ODAD3/RFX2/CEP120/UBE2B/MACIR/TGFBR1/DMTN/ABITRAM/GSN/SH3YL1/ARMC2/ATG5/CFAP206/F2RL1/BBS4/DNAAF2/PIERCE2/ATP6V1D/IFT43/DYNC2LI1/TMEM17/ACTR2/DNAAF10/DRC1/ENTR1/PIERCE1/ODAD2/GDI2/SPEF1/MAPRE1/PPP1R16B/DNAAF11/ASAP1/CLXN/RP1/CIBAR1/…	113	4506
BP	GO:0120031	plasma membrane bounded cell projection assembly	0.0250777	113/4524	0.633699	0.999958	0.999958	ARL6/ATG3/IQCG/CEP19/HRG/CCDC39/PIK3CA/PFN2/CYFIP1/MSTN/ACTR3/TMEM237/ARMC9/CDC42/S1PR1/ODF2L/SPATA6/TEKT2/SEPTIN2/CAV1/SEPTIN7/SNX10/CEP41/MYO1A/RAC2/TTLL1/KIT/RAB8A/ODAD3/RFX2/CEP120/UBE2B/MACIR/TGFBR1/DMTN/ABITRAM/GSN/SH3YL1/ARMC2/ATG5/CFAP206/F2RL1/BBS4/DNAAF2/PIERCE2/ATP6V1D/IFT43/DYNC2LI1/TMEM17/ACTR2/DNAAF10/DRC1/ENTR1/PIERCE1/ODAD2/GDI2/SPEF1/MAPRE1/PPP1R16B/DNAAF11/ASAP1/CLXN/RP1/CIBAR1/…	113	4506
BP	GO:1901565	organonitrogen compound catabolic process	0.0705726	319/4524	0.634171	0.999958	0.999958	SOD1/USP16/CHMP2B/ABHD10/RNF168/PSMD2/USP13/NUDT16/UBE2G2/CCDC115/HIBCH/NFE2L2/GAD1/FAP/HNMT/UBXN4/USP37/TRIP12/RPL11/RNF186/ALDH4A1/USP21/GBA1/EFNA1/CHIA/PSMA5/DBT/DPYD/KYAT3/DDAH1/UOX/USP33/USP1/OMA1/PPT1/GPC1/PSMC2/CAV1/HIBADH/PSMA2/AASS/UBE2H/KLHDC10/NOS3/NUB1/CELA1/IFNG/USP15/OS9/DDIT3/AMDHD1/HAL/LTA4H/PAH/HSP90B1/DERA/AICDA/FBXL14/PDXP/GCAT/SGSM3/PDE5A/MANBA/SNCA/UBE2K/UCHL1/SPATA18/HPSE/FB…	318	4506
BP	GO:0071417	cellular response to organonitrogen compound	0.0248557	112/4524	0.636295	0.999958	0.999958	ADIPOQ/P2RY1/AGTR1/MSTN/NR4A2/INHBB/IGFBP5/USF1/BGLAP/LAMTOR2/RAB13/RAP1A/LAMTOR5/BCAR3/COL1A2/CFTR/CAV1/CAV2/AQP1/CHRM2/RARRES2/NR4A1/RAP1B/PIP4K2C/HSP90B1/SCNN1A/LAMTOR3/GABRB1/GNRHR/USO1/PIK3R2/TMEM38A/RAB8A/EGR1/MZB1/ADRB2/GLRA1/GABRB2/GABRG2/MEF2C/RRAGA/DMTN/SLC39A14/DNAI1/GKAP1/TMEM38B/FYN/OPRM1/DRD1/RAD51/GNG2/PSEN1/TSHR/LHCGR/FUT7/HTR2A/FOXO1/COL4A1/VIM/PCK1/TRIB3/TGM2/RIPK2/CA2/FDX1/LAMT…	112	4506
BP	GO:0072657	protein localization to membrane	0.0248557	112/4524	0.636295	0.999958	0.999958	ARL6/ADIPOQ/SSR3/PLS1/ATP1B3/RAB6B/ATP2C1/MAIP1/MFF/RAB13/S100A10/PDZK1/RAP1A/PTN/CDK5/DPP6/PEX5/MICALL1/TOMM22/NDUFA13/PIK3R2/RAB8A/GET3/WDR83OS/SGTA/RACK1/TRMT10B/DMTN/FYN/STX7/DYNLT1/AP3B1/SLC51B/RAB11A/CHMP4A/EMC4/EMC7/SRP14/CHP1/CAPN3/ADAM10/SCN3B/KCNIP3/CRIPT/VAMP8/ITGB1BP1/HSPA5/SSNA1/SNAP25/ITGB1/TRAM1/KCNB2/EMC2/RDX/PEX16/ZDHHC5/ATP2B4/CPE/GLRB/RILPL1/RILPL2/EMC8/VPS35/PDCD5/EMC10/CLTC/P…	112	4506
BP	GO:0051276	chromosome organization	0.0246338	111/4524	0.638901	0.999958	0.999958	CHMP2B/NAA50/DHX36/ERCC3/MCM6/ZRANB3/NUDC/CCT3/HORMAD1/CHD1L/PSRC1/C3H1orf146/CCT2/NABP2/CDK2/MCM5/NCAPH2/SMARCAD1/DNMT1/NHP2/UBE2B/CDC23/G3BP1/PTTG1/SLF1/HMGB2/CDC26/MCM9/ASCC3/ZWILCH/CHMP4A/RAD51/TERB2/DQX1/CCT7/MSH2/CENPO/DDX1/GTF2F2/RFC3/HMGB1/PCID2/PCNA/MCM8/RTEL1/MAPRE1/MYC/NSMCE2/RRS1/RAD21/CCNE2/ANAPC15/UCHL5/H3-3A/CENPS/DHX9/FBXW7/RAN/HORMAD2/MAPK1/TERF2IP/CENPN/GINS3/CHTF8/ERCC1/RUVBL2/…	111	4506
BP	GO:0010817	regulation of hormone levels	0.0244119	110/4524	0.641517	0.999958	0.999958	SNX4/ECE2/SELENOT/SERP1/RBP1/PFKL/ASMT/DHRS9/GCG/INHBB/PTPRN/ECE1/CTSK/RPE65/IL6/AQP1/INHBA/AKR1B1/IFNG/RDH5/SULT1B1/SULT1E1/AFP/RDH8/RAB11B/EGR1/YIPF5/CTSB/ALDH1A1/ANXA1/SLC39A14/CTSV/HMGN3/GJA1/CYB5R4/ALDH8A1/ESR1/VIP/DHRS4/ADAM10/RDH12/DIO2/CYP26B1/VAMP8/FKBP1B/RDH14/NR5A1/FOXO1/EDNRB/GATA3/PCSK2/GHRH/DGAT1/TG/CRH/RDH10/CPQ/FDX1/DRD2/DGAT2/HSD17B12/DHRS3/PARK7/CELA2A/CPE/LRAT/SIRT4/EXOC3L1/LIP…	110	4506
BP	GO:0043068	positive regulation of programmed cell death	0.0244119	110/4524	0.641517	0.999958	0.999958	FAM162A/ADIPOQ/HRG/FOXL2/ERCC3/FRZB/PRKRA/CYCT/FAP/ITM2C/LAPTM5/STPG1/S100A8/S100A9/MLLT11/GADD45A/OMA1/ZC3H12A/SCIN/IL6/CAV1/IGFBP3/INHBA/CDK5/BTG1/NR4A1/IFNG/DDIT3/DNM1L/ING4/TIGAR/LGALS1/ATF4/CASP6/GADD45B/TNFAIP8/PRELID1/RACK1/MEF2C/CLU/TGFBR1/BNIP3L/DNAJA1/B4GALT1/RNF183/PDCD2/BMP4/PSEN1/HTRA2/RHOB/PIP5KL1/PTPA/FOXO1/SAP18/EEF1A2/TGM2/SERINC3/STK4/MMP9/PTGIS/MYC/RIPK2/BACE1/SMPD1/RPS3/MTCH2/…	110	4506
BP	GO:0048589	developmental growth	0.0244119	110/4524	0.641517	0.999958	0.999958	SOD1/ALCAM/KPNA1/APOD/PIK3CA/SERP1/PLS1/TMEM108/CYFIP1/MSTN/CHRNA1/SLC4A10/NPPC/CHRND/CLIC4/S1PR1/EDN2/STK40/WNT2/LEP/PTN/CDK5/TARBP2/CELA1/PEX5/CD9/NPY1R/HOPX/COMP/DNM2/ODAD3/CSF2/GAMT/GDF9/FGF1/ADRB2/ANXA6/MEF2C/FXN/TGFBR1/STC1/DPYSL2/RMI1/TMEM38B/GJA1/ESR1/BBS4/CAPN3/PPIB/BMP4/TMEM182/HTRA2/SSNA1/SPART/SPRY2/ADPRHL1/GNAS/AURKA/CPNE1/STK4/RDH10/IL7/EXT1/CPQ/ZPR1/MYOD1/BDNF/TGFB2/HLX/DUSP10/H3-3…	110	4506
BP	GO:0071363	cellular response to growth factor stimulus	0.0244119	110/4524	0.641517	0.999958	0.999958	NRROS/HES1/HRG/PIK3CA/TMEM108/MSTN/ACVR1/ACVR2A/VIL1/SHC1/RAP1A/TMEM53/HEYL/GPC1/COL1A2/ELAPOR2/WNT2/CAV1/CAV2/DCN/NR4A1/COL2A1/USP15/CD63/STRAP/NANOG/IBSP/RASL11B/CXCL8/COMP/PIN1/IL4/RACK1/FGF1/MEF2C/HPGD/CDKN2B/TGFBR1/ASPN/EEF1A1/FYN/WASF1/CITED2/BMP4/FOS/SNW1/HTRA2/ITGB1BP1/HSPA5/SPART/SPRY2/GATA3/JCAD/GATA5/PLCG1/SNAI2/EXT1/GDF6/CEP57/ZPR1/ILK/FSHB/ATP2B4/DSTYK/TGFB2/SPRY1/FGF2/RAPGEF2/CLDN5/…	110	4506
BP	GO:0003013	circulatory system process	0.02419	109/4524	0.644143	0.999958	0.999958	SOD1/CXADR/CASR/ADIPOQ/KNG1/PIK3CA/AGTR1/NPPC/CDC42/ATP1A2/GCLM/DDAH1/SLC2A1/EDN2/ZC3H12A/COL1A2/CAV1/NPY/CHRM2/NTS/DNM1L/SPX/NPY1R/ENPEP/ADH5/HOPX/CSN2/COMP/TMEM38A/ZDHHC21/SLC1A1/STC1/ADRA1A/TMEM38B/GJA1/FYN/ATG5/DRD1/F2R/F2RL1/BBS4/SCN3B/ADRA2B/SLC8A1/POMC/FKBP1B/ITGB1BP1/ID2/PTGS1/QRFP/EDNRB/AVP/SNTA1/FABP5/EXT1/ANGPT1/NCALD/SLC2A5/SCN4B/PDE2A/P2RY2/ATP2B4/TGFB2/NPPB/NPPA/CTNNBIP1/PTGS2/GPR37…	109	4506
BP	GO:0006163	purine nucleotide metabolic process	0.02419	109/4524	0.644143	0.999958	0.999958	GART/ATP5PF/ATP6V1A/NUDT16/PFKL/OLA1/NDUFS1/ATIC/PRKAG3/NPPC/AK2/ATP1A2/PMVK/AK5/AK4/CROT/ADCY1/OGDH/AASS/IMPDH1/BPGM/NOS3/DNM1L/TPI1/GAPDH/TIGAR/GTPBP1/ADSL/PDE5A/SNCA/PPARGC1A/SULT1B1/DCK/ATP5ME/GUK1/HINT1/ATP5F1D/AADAT/AK3/STOML2/NPR2/ATP6V1B2/FBP1/PRXL2C/ALDOB/ENPP3/HMGCR/ADPGK/GMPR2/DMAC2L/HIF1A/PSEN1/DLST/ATP6V1B1/AK1/NCS1/ATP5F1C/EIF6/SAMHD1/FITM2/ACAT1/PDE2A/DGAT2/PDHX/PFKFB2/PARP1/ADSS2/…	109	4506
BP	GO:0006897	endocytosis	0.02419	109/4524	0.644143	0.999958	0.999958	TMPRSS15/TNK2/TMEM108/ACKR4/ITGB2/RAB5A/CALCRL/PLA2R1/CDC42/NECAP2/FCER1G/USP33/PPT1/CD36/CAV1/CAV2/SNX10/ENDOU/CD63/DNM1L/OLR1/NECAP1/CD163/CD163L1/CD9/NTF3/MICALL1/PICK1/SNCA/CXCL8/ARF1/DNM2/LDLR/MARCHF2/C3/MARCHF3/SNX2/ADRB2/ANXA6/SCARA5/CLU/LOXL2/DPYSL2/HNRNPK/COLEC11/LMBRD1/WASF1/SNX1/SYNJ2BP/TEX261/PPP3R1/AAK1/SNX17/GAPVD1/DNM1/USP20/SURF4/SNAP25/ITGB1/SNX5/ANGPT1/ENPP2/APOC3/HSPA8/LYVE1/SM…	109	4506
BP	GO:0010256	endomembrane system organization	0.02419	109/4524	0.644143	0.999958	0.999958	SOD1/CHMP2B/SPTSSB/RAB6B/TMEFF2/ATG9A/PTPRN/SPATA46/GOLPH3L/STK25/CAV2/AQP1/SNX10/WASL/GARIN1B/NEMP1/ANO4/ARL1/PEX5/LPCAT3/CD9/MICALL1/BAIAP2L2/USO1/RAB3A/TMEM38A/RAB8A/GET3/WDR83OS/ACTL9/RFX2/SGTA/TMED9/REEP2/STX17/REEP4/TMEM38B/ACTL7A/SNX3/HACE1/TBPL1/REEP5/CERT1/AP3B1/CHMP4A/PRMT5/EMC4/EMC7/ATL1/SPAST/DNM1/TBC1D20/NDRG1/ARFGEF1/TRAM1/EMC2/YWHAZ/LAPTM4B/SMPD1/FHIP1B/LAMTOR1/TGFB2/MIA3/DEGS1/MAP…	109	4506
BP	GO:0000122	negative regulation of transcription by RNA polymerase II	0.023968	108/4524	0.64678	0.999958	0.999958	HES1/MYNN/ETS2/NR4A2/EFNA1/SARS1/GADD45A/HEYL/CAV1/ZNF746/E2F7/CELA1/TMBIM6/CDK2/AEBP2/STRAP/ETV6/NANOG/ATF4/MYOZ2/HOPX/DNAJB1/KANK2/UHRF1/IL4/CXXC5/HAND1/MEF2C/DMRT1/LOXL2/FBP1/TXN/TCF21/CITED2/ESR1/DNAJC17/ESR2/PSEN1/SNW1/FHL2/OSR1/E2F6/ZBTB6/HMGB1/ZMYM5/EDNRB/INSM1/PCNA/ZGPAT/TRIB3/CEBPB/HSF1/MYC/SNAI2/HEY1/YWHAZ/OSR2/USP2/PDE2A/PAX6/TRAF6/PARP1/ZBTB18/METTL13/CTNNBIP1/SMYD2/PPID/KMT5A/URI1/PA…	108	4506
BP	GO:0006914	autophagy	0.023968	108/4524	0.64678	0.999958	0.999958	CHMP2B/ATG3/TMEM39A/SNX4/USP13/UBA5/ATG9A/SESN2/UFC1/GBA1/S100A8/S100A9/DRAM2/USP33/TMEM59/ZC3H12A/ATG4B/LEP/DCN/ATG101/TMBIM6/IFNG/PIP4K2C/DDIT3/FBXO7/DNM1L/PHB2/TIGAR/CISD2/SNCA/SPATA18/TBC1D14/TRIM17/PIK3R2/RAB8A/CDC37/UBXN6/IL4/STING1/ADRB2/RRAGA/VCP/STX17/DCAF12/SPTLC1/ATG5/UFL1/CHMP4A/TM9SF1/PSEN1/HTRA2/VAMP8/ENDOG/RUBCNL/FOXO1/UFM1/HMGB1/ACBD5/DDRGK1/RGS19/TRIB3/MAP1LC3A/RIPK2/PAFAH1B2/ARF…	108	4506
BP	GO:0019693	ribose phosphate metabolic process	0.023968	108/4524	0.64678	0.999958	0.999958	GART/ATP5PF/ATP6V1A/UMPS/PFKL/OLA1/NDUFS1/ATIC/PRKAG3/NPPC/AK2/ATP1A2/PMVK/AK5/AK4/CROT/ADCY1/OGDH/AASS/IMPDH1/BPGM/DNM1L/TPI1/GAPDH/TIGAR/GTPBP1/ADSL/PDE5A/SNCA/PPARGC1A/SULT1B1/DCK/ATP5ME/GUK1/HINT1/ATP5F1D/AADAT/AK3/STOML2/NPR2/ATP6V1B2/FBP1/PRXL2C/ALDOB/ENPP3/HMGCR/ADPGK/GMPR2/DMAC2L/HIF1A/PSEN1/ENTPD5/DLST/ATP6V1B1/AK1/UCK1/ATP5F1C/EIF6/FITM2/ACAT1/PDE2A/DGAT2/PDHX/PFKFB2/PARP1/ADSS2/NME7/NP…	108	4506
BP	GO:0043065	positive regulation of apoptotic process	0.023968	108/4524	0.64678	0.999958	0.999958	FAM162A/ADIPOQ/HRG/FOXL2/ERCC3/FRZB/PRKRA/CYCT/FAP/ITM2C/STPG1/S100A8/S100A9/MLLT11/GADD45A/OMA1/ZC3H12A/SCIN/IL6/CAV1/IGFBP3/INHBA/CDK5/BTG1/NR4A1/IFNG/DDIT3/DNM1L/ING4/TIGAR/LGALS1/ATF4/CASP6/GADD45B/TNFAIP8/PRELID1/RACK1/MEF2C/CLU/TGFBR1/BNIP3L/DNAJA1/B4GALT1/RNF183/PDCD2/BMP4/PSEN1/HTRA2/RHOB/PIP5KL1/PTPA/FOXO1/SAP18/EEF1A2/TGM2/SERINC3/STK4/MMP9/PTGIS/MYC/RIPK2/BACE1/SMPD1/RPS3/MTCH2/IL10/TG…	108	4506
BP	GO:0044282	small molecule catabolic process	0.023968	108/4524	0.64678	0.999958	0.999958	ADIPOQ/GK5/HIBCH/GAD1/GPD2/PNKD/ALDH4A1/DBT/DPYD/KYAT3/DDAH1/UOX/ACADM/CPT2/SCP2/AKR1A1/CROT/HIBADH/AASS/NOS3/HSD17B6/AMDHD1/HAL/PAH/DERA/AICDA/PEX5/TIGAR/PDXP/GCAT/MIOX/CPT1B/SULT1B1/ILVBL/GCDH/PLIN5/AADAT/TDH/ALDH1B1/DDO/ALDH8A1/IVD/HDC/DLST/CYP26B1/NAGK/HAAO/PEX13/HADHB/ESD/URAD/ADA/GPT/BPNT2/ADHFE1/IMPA1/MTMR2/ACAT1/ACAD8/ATP2B4/BPNT1/ENO1/PARK7/NPL/TDO2/SCARB1/HPD/SDS/ALDH2/PRODH/DPEP1/LONP2…	108	4506
BP	GO:0051347	positive regulation of transferase activity	0.023968	108/4524	0.64678	0.999958	0.999958	ADIPOQ/PIK3CA/AGTR1/GCG/CAB39/CDC42/APOA2/EFNA1/CKS1B/RAP1A/LMO4/MOB3C/PPIA/LEP/CDK5/DAZAP2/CCNT1/CCT2/IFNG/PHB2/NTF3/TIGAR/CCND2/LAMTOR3/SNCA/MRNIP/PIN1/MOB3A/SKP1/PPP2CA/FGF1/ADRB2/ARRDC3/MOB3B/TEK/CKS2/MAP3K7/RPLP1/PABPN1/PSEN1/ETAA1/ITGB1BP1/RFC3/SPRY2/BMI1/PCNA/EEF1A2/TRIB3/TPX2/CD40/ANGPT1/IL18/APOA1/RPS3/TRAF6/CHI3L1/ATP2B4/DSTYK/TGFB2/FBXW7/FGF2/RAPGEF2/ERP29/MAPK1/UBE2L3/IL34/NOD2/MT3/GI…	108	4506
BP	GO:0061919	process utilizing autophagic mechanism	0.023968	108/4524	0.64678	0.999958	0.999958	CHMP2B/ATG3/TMEM39A/SNX4/USP13/UBA5/ATG9A/SESN2/UFC1/GBA1/S100A8/S100A9/DRAM2/USP33/TMEM59/ZC3H12A/ATG4B/LEP/DCN/ATG101/TMBIM6/IFNG/PIP4K2C/DDIT3/FBXO7/DNM1L/PHB2/TIGAR/CISD2/SNCA/SPATA18/TBC1D14/TRIM17/PIK3R2/RAB8A/CDC37/UBXN6/IL4/STING1/ADRB2/RRAGA/VCP/STX17/DCAF12/SPTLC1/ATG5/UFL1/CHMP4A/TM9SF1/PSEN1/HTRA2/VAMP8/ENDOG/RUBCNL/FOXO1/UFM1/HMGB1/ACBD5/DDRGK1/RGS19/TRIB3/MAP1LC3A/RIPK2/PAFAH1B2/ARF…	108	4506
BP	GO:0009259	ribonucleotide metabolic process	0.0237461	107/4524	0.649426	0.999958	0.999958	GART/ATP5PF/ATP6V1A/UMPS/PFKL/OLA1/NDUFS1/ATIC/PRKAG3/NPPC/AK2/ATP1A2/PMVK/AK5/AK4/CROT/ADCY1/OGDH/AASS/IMPDH1/BPGM/DNM1L/TPI1/GAPDH/TIGAR/GTPBP1/ADSL/PDE5A/SNCA/PPARGC1A/SULT1B1/DCK/ATP5ME/GUK1/HINT1/ATP5F1D/AADAT/AK3/STOML2/NPR2/ATP6V1B2/FBP1/PRXL2C/ALDOB/ENPP3/HMGCR/ADPGK/GMPR2/DMAC2L/HIF1A/PSEN1/ENTPD5/DLST/ATP6V1B1/AK1/UCK1/ATP5F1C/EIF6/FITM2/ACAT1/PDE2A/DGAT2/PDHX/PFKFB2/PARP1/ADSS2/NME7/NP…	107	4506
BP	GO:0032989	cellular component morphogenesis	0.0237461	107/4524	0.649426	0.999958	0.999958	RPL24/ALCAM/DHX36/TMEM108/S100B/CYFIP1/CHN1/NR4A2/VIL1/CDC42/EFNA1/MOV10/USP33/EDN2/STK25/TMEM106B/SEMA3C/ADCY1/CAMK2B/WASL/GARIN1B/PTN/CDK5/DNM1L/CD9/MYOZ2/RAB3A/RAB8A/DNM2/ACTL9/RFX2/SNX2/NFIB/NEFL/DPYSL2/ACTL7A/ABITRAM/GJA1/FYN/WASF1/TBPL1/CERT1/CAPN3/ATL1/SNX1/ACTN1/PSEN1/SPAST/STXBP1/SSNA1/SPART/ADPRHL1/AURKA/TBC1D20/CPNE1/EXT1/SDC2/ENPP2/MTMR2/BDNF/CAPRIN1/CD44/DRAXIN/LHX9/EDNRA/RAPGEF2/YWH…	107	4506
BP	GO:0051046	regulation of secretion	0.0237461	107/4524	0.649426	0.999958	0.999958	SNX4/SELENOT/SERP1/PFN2/PFKL/RAB5A/GCG/PLA2R1/INHBB/S100A8/GOLPH3L/RAP1A/SCIN/IL6/AQP1/ADCY1/INHBA/CHRM2/CDK5/SYT1/SLC38A2/IFNG/RAC2/DNM1L/SPX/PPP3CA/SNCA/CSN2/RAB3A/IL13/ANXA1/STC1/HMGN3/GJA1/MICAL1/ATG5/OPRM1/HMGCR/F2R/F2RL1/ANG/RAB15/ACTN1/TMED10/IL1A/VAMP8/FKBP1B/RSAD2/DNM1/PTGES/FOXO1/LAMP1/GHRH/OPRK1/CRH/DRD2/BACE1/P2RY2/NR1H3/TGFB2/CELA2A/PPID/OAS2/ERP29/SIRT4/XBP1/CYBA/TGFB1/NR1H2/CCL5/MY…	107	4506
BP	GO:0048870	cell motility	0.0679095	307/4524	0.652035	0.999958	0.999958	CXADR/FSTL1/ROPN1/IQCG/APOD/HES1/CLDN1/SST/ADIPOQ/HRG/TBCCD1/CCDC39/PFN2/AGTR1/MSTN/COL3A1/FAP/DPP4/ACVR1/NR4A2/TMEFF2/IGFBP5/TNP1/AAMP/VIL1/SCG2/CCL20/PHACTR4/CLIC4/CDC42/RAB25/LAMTOR2/EFNA1/RAB13/S100A8/S100A9/CELF3/RHOC/S1PR1/LMO4/USP33/GADD45A/PLPP3/PTPRF/SVBP/EDN2/ZC3H12A/TEKT2/KRIT1/SEMA3C/RELN/MET/CAV1/AQP1/IGFBP3/PPIA/CAMK2B/WASL/PTN/PRSS37/RARRES2/CDK5/DCN/IGFBP6/KRT5/NR4A1/IRAK4/IFNG/CD…	306	4506
BP	GO:0034330	cell junction organization	0.0235242	106/4524	0.652083	0.999958	0.999958	CXADR/APOD/CLDN1/HRG/DHX36/PFN2/TMEM108/CHRNA1/GPBAR1/C1QB/C1QA/CDC42/SEMA4A/LAMTOR2/EFNA1/RAB13/S100A10/RHOC/CAPZA1/RAP1A/CAV1/CAMK2B/WASL/CDK5/RAP1B/CD9/PICK1/SNCA/GABRA2/HOPX/ADGRL3/ARF1/RAB3A/ADGRL1/PRKACA/C3/GABRB2/GABRA1/GABRG2/TEK/TGFBR1/DMTN/NEFL/FYN/F2R/HOMER1/ADAM10/PSEN1/CRIPT/ITGB1BP1/THSD1/GJB6/GJB2/COL4A1/MPP7/SYNDIG1/SNTA1/SNAI2/EXT1/YWHAZ/RDX/BDNF/CAPRIN1/TGFB2/MYOC/RAPGEF2/GLRB/C…	106	4506
BP	GO:0046486	glycerolipid metabolic process	0.0235242	106/4524	0.652083	0.999958	0.999958	DNAJC19/PIK3CA/INPP1/PLCD4/MOGAT1/SERINC2/PLA2G2A/APOA2/PIGM/ACP6/NAPEPLD/CAV1/INSIG1/PIP4K2C/DGKA/CHPT1/LPCAT3/PHB2/PIGY/SLC27A1/LDLR/C3/PLIN5/STOML2/LPL/SH3YL1/SERINC1/SERAC1/AGPAT4/ABHD4/ANG/PIGB/PIGH/SELENOI/DPM2/PLCB1/ABHD12/CDS2/PLCG1/FITM2/SERINC3/DPM1/DGAT1/BPNT2/FABP5/PTDSS1/PIP4P2/IMPA1/ENPP2/MTMR2/APOC3/APOA1/PGAP2/DGAT2/NR1H3/BPNT1/PIGC/PLA2G4A/FGF2/SCARB1/PLA2G1B/GAL3ST1/PLA2G3/PISD/…	106	4506
BP	GO:1901361	organic cyclic compound catabolic process	0.0235242	106/4524	0.652083	0.999958	0.999958	NCBP2/DHX36/FOXL2/NUDT16/SSB/HNMT/CNOT9/YTHDF2/PNRC2/RBM8A/MOV10/DPYD/KYAT3/UOX/MAGOH/YBX1/ZC3H12A/AGO3/IL6/TBRG4/SND1/HSD17B6/PYM1/PAH/DERA/MAGOHB/AICDA/DCP1B/PDXP/GTPBP1/PDE5A/METTL14/LSM4/RNASEH2A/HINT1/PHAX/ETF1/NUDT12/ALLC/SMPDL3A/NT5E/ALDH8A1/VIP/TENT2/APEX1/TTC5/ENTPD5/DIO2/XDH/HAAO/ENDOG/DBH/RNASEH2B/URAD/PCID2/TRDMT1/VIM/ITPA/SAMHD1/FITM2/ADA/EXOSC4/AGO2/EIF3E/PABPC1/RIDA/ACAT1/ZPR1/PDE2…	106	4506
BP	GO:1902532	negative regulation of intracellular signal transduction	0.0235242	106/4524	0.652083	0.999958	0.999958	RCAN1/ADIPOQ/MSTN/NMI/SESN2/EFNA1/TXNDC12/ZC3H12A/CAV1/PPIA/TMBIM6/ITFG2/MYOZ2/CSN2/NDUFA13/PIK3R2/RASAL3/PIN1/CDKN2D/TNFAIP8L1/RACK1/PPP2CA/UBE2B/SPRY4/SPINK1/RASA1/CLU/CREB3/DNAJA1/FBP1/ESR1/OPRM1/HMGCR/AJUBA/NDRG2/CHP1/BMP4/PPM1A/SYNJ2BP/FHL2/PPM1B/ITGB1BP1/MAPKAP1/ENDOG/SPRY2/RASA3/STMN3/CPNE1/MMP9/GRINA/CYRIB/MYC/SNAI2/SMPD1/CAVIN3/PDE2A/NDUFS3/ATP2B4/LAX1/DUSP10/MYOC/NPPA/PARK7/NOC2L/SPRY1/…	106	4506
BP	GO:0006631	fatty acid metabolic process	0.0233023	105/4524	0.65475	0.999958	0.999958	HACD2/ADIPOQ/PRKAG3/MECR/THEM4/HAO2/GSTM1/ACADM/CPT2/SCP2/EDN2/CROT/CAV1/LEP/AKR1B1/TBXAS1/INSIG1/PRKAG1/PTGES3/PEX5/TNFRSF1A/CPT1B/ADH5/SNCA/SCD5/LTC4S/SLC27A1/ILVBL/TECR/GCDH/C3/ALKBH7/PLIN5/GPX4/MBLAC2/CBR4/HPGD/HACD4/LPL/PTGR1/HACD3/PTGR2/ATP6V1B1/PEX13/HADHB/PTGES2/PTGES/PTGDS/CRYL1/LOC782922/TRIB3/EIF6/PTGIS/PEDS1/LYPLA1/FABP5/FABP4/ACAT1/APOC3/UCP3/HSD17B12/NR1H3/PM20D1/DEGS1/PRXL2B/PTGS2/…	105	4506
BP	GO:0009314	response to radiation	0.0233023	105/4524	0.65475	0.999958	0.999958	RNF168/DHX36/ERCC3/SLC4A10/ZRANB3/USF1/ATP1A2/GNAT2/GADD45A/USP1/COPS9/AQP1/OPN1SW/CDK5/NABP2/TIGAR/CCND2/RHNO1/CPT1B/ABRAXAS1/UVSSA/PDE6B/MRNIP/BABAM1/CDKN2D/GNA11/REEP6/UBE2B/FBXL21/TXN/INIP/GTF2H5/HMGCR/RAD51/PCLAF/EIF2S1/MSH2/PPP1CB/BABAM2/RHOB/RIC8A/ID2/PIERCE1/TRIM13/DCT/GRK1/GATA3/PCNA/MMP9/HSF1/MYC/EXT1/MMP1/USP2/SMPD1/XRRA1/DDB2/NOC2L/INTS7/PPID/PPP1CC/MC1R/MMP2/ERCC1/POLD1/IFT20/AIPL1/T…	105	4506
BP	GO:0010638	positive regulation of organelle organization	0.0233023	105/4524	0.65475	0.999958	0.999958	FAM162A/SNX4/DHX36/PFN2/CD28/VIL1/MFF/CDC42/PFDN2/CCT3/S100A10/MLLT11/RHOC/WASL/SSBP1/DCN/CCT2/PIP4K2C/NABP2/CDK2/DNM1L/NTF3/PDXP/SNCA/PPARGC1A/SLAIN2/DNMT1/IL5/CSF2/CEP120/TMED9/UBE2B/ADRB2/G3BP1/SLF1/TEK/DMRT1/STOML2/TGFBR1/LPAR1/OOEP/WASF1/BBS4/NUSAP1/HTRA2/CCT7/SPAST/IL1A/ITGB1BP1/ENDOG/ENTR1/SURF4/DSTN/AURKA/MAPRE1/MMP9/NSMCE2/RAD21/APOA1/RPS3/UCHL5/MYOC/MGARP/PLK4/DRG1/MAPK1/VPS35/PDCD5/PLA…	105	4506
BP	GO:0010876	lipid localization	0.0233023	105/4524	0.65475	0.999958	0.999958	SLC51A/APOD/ADIPOQ/PLA2R1/ATG9A/PLA2G2A/APOA2/NAXE/ABCA4/SCP2/SLC2A1/ZC3H12A/CD36/CAV1/EEPD1/PLEKHA8/INHBA/LEP/ANO4/SPX/LPCAT3/TSPO/MTTP/ABCG2/ATP8A1/SLC27A1/LDLR/C3/ALKBH7/PLIN5/PRELID1/SAR1B/PLIN2/STOML2/LPL/SIGMAR1/TMEM30A/SERAC1/CERT1/SLC51B/HEXA/FITM1/LIPC/NPC2/PTGES/SURF4/ATP8A2/CDS2/PRELID3B/LBP/FITM2/FABP5/FABP4/APOC3/APOA1/LAMTOR1/DGAT2/NR1H3/SLC43A3/ZDHHC5/CPTP/SCARB1/PLA2G1B/GLTP/PITPN…	105	4506
BP	GO:0034470	ncRNA processing	0.0233023	105/4524	0.65475	0.999958	0.999958	NSUN3/TRMT10C/NUDT16/WDR4/DPH3/PRKRA/SSB/TSN/WDR12/MRPL44/ZBTB8OS/YTHDF2/METTL25B/RPS27/KTI12/TOE1/YRDC/ZC3H12A/IL6/PUS7/HNRNPA2B1/DDX56/KRR1/TARBP2/BCDIN3D/METTL1/PWP1/RTCB/DDX47/EXOSC9/TRMT10A/ZCCHC4/RPS15/WDR55/THG1L/INTS9/ELP3/TRMT11/ESR1/GTF2H5/MTFMT/OSGEP/BMP4/TRMT5/FCF1/C1D/DDX1/URM1/RPP38/TRDMT1/TRMT6/DDX27/MOCS3/EXOSC4/AGO2/UTP23/ALKBH8/RPS25/CLP1/METTL18/NOL9/POP5/CTU2/USB1/NOB1/POP4/CT…	105	4506
BP	GO:0044057	regulation of system process	0.0233023	105/4524	0.65475	0.999958	0.999958	SOD1/CXADR/ADIPOQ/GPR171/AGTR1/TMEM108/ACP3/INHBB/PRKAG3/EPB41/APOA2/ATP1A2/EDN2/ZC3H12A/CAV1/AQP1/INHBA/MTPN/CHRM2/SPX/LPCAT3/CAMK2D/PPP3CA/HOPX/TMEM38A/TBXA2R/ADRB2/ANXA6/GLRA1/ZDHHC21/STC1/ADRA1A/TMEM38B/GJA1/F2R/F2RL1/HOMER1/SCN3B/ADRA2B/SLC8A1/FKBP1B/EDNRB/GATA5/MYLK2/SNTA1/FBXO32/OPRK1/CRH/FABP5/MTMR2/SCN4B/NR1H3/MYOG/ATP2B4/TGFB2/PARP1/NPPA/TNNT2/EDNRA/P2RX4/MYL2/CBLN1/SCN1B/NR1H2/TNNT1/TM…	105	4506
BP	GO:0052547	regulation of peptidase activity	0.0233023	105/4524	0.65475	0.999958	0.999958	IFT57/CSTA/FAM162A/FETUB/FOXL2/CSTB/VIL1/LAPTM5/IFI6/SFN/EFNA1/S100A8/S100A9/NGF/LAMTOR5/F3/SVBP/TFPI2/FGL2/CAV1/AQP1/SSPO/NR4A1/A2M/SNCA/CSN2/NDUFA13/CDKN2D/C3/TNFAIP8/PRELID1/RACK1/SPINK1/SH3RF1/CTSB/CAAP1/AMBP/MICAL1/PDCD2/F2R/RPS27L/PSMA3/TMED10/HTRA2/PSME4/FABP1/PCID2/ITIH2/ITIH5/MGC133636/LOC617402/LOC505033/ADRM1/PSMF1/CSNK2A1/TKDP1/LOC404103/PTI/MMP9/MYC/ASPH/RIPK2/RPS3/UCHL5/PARK7/RNF34/…	105	4506
BP	GO:0070201	regulation of establishment of protein localization	0.0233023	105/4524	0.65475	0.999958	0.999958	APOD/ADIPOQ/SERP1/ATP2C1/PFKL/UBE2G2/GCG/INHBB/MFF/SFN/CCT3/GOLPH3L/PDZK1/ZC3H12A/IL6/CDK5/INSIG1/CEP290/CCT2/IFNG/DNM1L/PIK3R2/PRKACA/OAZ1/SEPTIN8/CEP120/RACK1/RBM22/DMTN/DNAJA1/TXN/OOEP/TMEM30A/HMGN3/FYN/SNX3/OPRM1/HMGCR/F2R/F2RL1/SLC51B/ANG/CHP1/BMP4/PSEN1/TMED10/CCT7/IL1A/FKBP1B/ITGB1BP1/RSAD2/GAPVD1/FOXO1/UFM1/SNAP25/TM9SF4/ERGIC3/GHRH/DRD2/ZPR1/PRR5L/NR1H3/YOD1/TGFB2/PARK7/CELA2A/FBXW7/PPID…	105	4506
BP	GO:0002521	leukocyte differentiation	0.0230803	104/4524	0.657427	0.999958	0.999958	NFKBIZ/RABL3/NRROS/ADIPOQ/IL12A/CLDN18/PKNOX1/APCS/GPR89A/ZC3H12A/IL6/FGL2/SNX10/LEP/IFNG/LGALS1/NCAPH2/PPP3CA/KIT/PRDX2/JUNB/VAV1/IL4/IRF1/CSF2/PRELID1/NLRP3/SBNO2/IL12B/SH3RF1/ANXA1/CTSV/NFIL3/ATG5/THEMIS/CITED2/F2RL1/AP3B1/MMP14/BMP4/PSEN1/FOS/BATF/CYP26B1/MSH2/RSAD2/FUT7/GPR18/GPR183/GATA3/BMI1/PCK1/CEBPB/MYC/IL7/TNFRSF11B/RIPK2/POU2AF1/IL18/FSHB/TRAF6/HLX/DUSP10/CTNNBIP1/MR1/FBXW7/IL15/IL21/…	104	4506
BP	GO:0009792	embryo development ending in birth or egg hatching	0.0230803	104/4524	0.657427	0.999958	0.999958	POGLUT1/HES1/ACVR1/RESP18/PHACTR4/GPR161/SLC39A1/HORMAD1/LMO4/NASP/SEMA3C/WNT2/E2F7/MYF5/COL2A1/RTCB/MAFF/TTLL1/SCO2/LIAS/SMIM14/HOPX/ASF1B/PRKACA/JUNB/CSF2/UBE2B/HAND1/FXN/TGFBR1/RSPO3/GJA1/MARCKS/AKIRIN2/CITED2/MTHFD1L/CERT1/BBS4/DAD1/DNAAF2/ADAM10/BMP4/PSEN1/MSH2/OSR1/RIC8A/GATA3/BMI1/VIM/STMN3/PLCG1/STK4/RDH10/EXT1/OSR2/ZPR1/TRAF6/SLC25A34/KLHL12/EDNRA/PLK4/INTU/MAPK1/PSMC4/TMEM100/CDK5R1/NSR…	104	4506
BP	GO:0016053	organic acid biosynthetic process	0.0230803	104/4524	0.657427	0.999958	0.999958	HACD2/RBP1/ASNSD1/DHRS9/GCG/ACMSD/PRKAG3/MECR/PHGDH/GSTM1/DPYD/CTH/AKR1A1/EDN2/ASNS/LEP/TBXAS1/INSIG1/PRKAG1/PTGES3/LTA4H/PAH/UGDH/ENOPH1/SCD5/LTC4S/TECR/MRI1/GAMT/DHFR/CBR4/HACD4/ALDH1A1/LPL/GULO/ADI1/MTHFD1L/CDO1/HACD3/GATM/HAAO/PTGES2/PTGES/ASS1/PTGDS/LOC782922/TRIB3/EIF6/PTGIS/PYCR3/RDH10/FABP5/APOC3/APIP/HSD17B12/NR1H3/ATP2B4/DEGS1/PYCR2/PARK7/PRXL2B/PTGS2/PLA2G4A/MGST2/PRKAB1/SDS/GOT2/APOC2…	104	4506
BP	GO:0006820	anion transport	0.0228584	103/4524	0.660115	0.999958	0.999958	SLC51A/SLC38A11/SLC4A10/PLA2R1/CLIC4/PLA2G2A/PDZK1/GPR89A/SLC16A1/SLC6A17/CLCC1/SLC25A24/SLC35A3/LRRC8C/LOC784768/SLC35D1/SLC6A9/CFTR/PLEKHA8/LEP/SLC6A15/MFSD5/SLC38A2/SLC25A3/SLC6A13/MTTP/SNCA/ABCG2/SLC34A2/GABRA2/SLC4A4/RAB11B/SLC25A41/VDAC1/SLC26A2/GLRA1/GABRB2/GABRG2/SLC1A1/SLC39A14/STC1/GJA1/SFXN1/CERT1/SLC51B/PSEN1/SLC10A6/SLC1A4/SLC2A8/SLC25A25/PTGES/SLC52A3/CA2/SLC5A12/CPTP/PACC1/SLC25A31…	103	4506
BP	GO:0008015	blood circulation	0.0228584	103/4524	0.660115	0.999958	0.999958	SOD1/CXADR/CASR/ADIPOQ/KNG1/PIK3CA/AGTR1/NPPC/CDC42/ATP1A2/GCLM/DDAH1/EDN2/ZC3H12A/COL1A2/CAV1/NPY/CHRM2/NTS/DNM1L/SPX/NPY1R/ENPEP/ADH5/HOPX/CSN2/COMP/TMEM38A/ZDHHC21/STC1/ADRA1A/TMEM38B/GJA1/ATG5/DRD1/F2R/F2RL1/BBS4/SCN3B/ADRA2B/SLC8A1/POMC/FKBP1B/ITGB1BP1/ID2/PTGS1/QRFP/EDNRB/AVP/SNTA1/EXT1/ANGPT1/NCALD/SLC2A5/SCN4B/PDE2A/P2RY2/ATP2B4/TGFB2/NPPB/NPPA/CTNNBIP1/PTGS2/GPR37L1/EDNRA/P2RX4/MYL2/CLDN…	103	4506
BP	GO:0015980	energy derivation by oxidation of organic compounds	0.0228584	103/4524	0.660115	0.999958	0.999958	IFNAR1/PPP1R2/PIK3CA/NDUFS1/IDH1/PRKAG3/SDHB/SDHC/NDUFS2/ACADM/AK4/STK40/SHMT2/CS/BLOC1S1/IGF1/ETFRF1/TIGAR/ACO2/SCO2/SNCA/PPARGC1A/NOA1A/NDUFA7/PRELID1/ATP5F1D/NDUFS7/UQCR11/NDUFB6/FXN/STOML2/COX7A2/DLST/COX7A2L/MSH2/SUCLG1/UGP2/PPP1CB/POMC/COX8B/NDUFA8/RUBCNL/SUCLA2/ATP5F1C/NDUFB9/FDX1/DLAT/SDHD/PTH/CAVIN3/NDUFS3/PM20D1/SLC25A33/PARK7/ETFDH/PPP1CC/MT3/COQ9/COX6B1/COX7A1/GYS1/COX6B2/TEFM/TP53/FL…	103	4506
BP	GO:0046394	carboxylic acid biosynthetic process	0.0228584	103/4524	0.660115	0.999958	0.999958	HACD2/RBP1/ASNSD1/DHRS9/GCG/ACMSD/PRKAG3/MECR/PHGDH/GSTM1/DPYD/CTH/AKR1A1/EDN2/ASNS/LEP/TBXAS1/INSIG1/PRKAG1/PTGES3/LTA4H/PAH/UGDH/ENOPH1/SCD5/LTC4S/TECR/MRI1/GAMT/DHFR/CBR4/HACD4/ALDH1A1/LPL/GULO/ADI1/MTHFD1L/HACD3/GATM/HAAO/PTGES2/PTGES/ASS1/PTGDS/LOC782922/TRIB3/EIF6/PTGIS/PYCR3/RDH10/FABP5/APOC3/APIP/HSD17B12/NR1H3/ATP2B4/DEGS1/PYCR2/PARK7/PRXL2B/PTGS2/PLA2G4A/MGST2/PRKAB1/SDS/GOT2/APOC2/NR1H…	103	4506
BP	GO:0050865	regulation of cell activation	0.0228584	103/4524	0.660115	0.999958	0.999958	NFKBIZ/SNX4/HES1/HRG/IL12A/DPP4/CD28/IGFBP2/PLA2G2A/ZC3H12A/IL6/FGL2/CAV1/LEP/IFNG/RAC2/CD9/LGALS1/PPP3CA/SNCA/RASAL3/DCAF15/PRDX2/DHPS/LDLR/CD320/IL4/IL13/IRF1/PRELID1/NLRP3/MZB1/IL12B/MEF2C/SH3RF1/PLPP6/ANXA1/EXOSC3/DMTN/AKIRIN2/ARG1/ENPP3/AP3B1/MMP14/CAPN3/BLOC1S6/BMP4/CYP26B1/MSH2/VAMP8/GPR183/LAMP1/GATA3/BMI1/PCK1/PTI/CEBPB/CYRIB/IL7/RIPK2/IL18/RPS3/TRAF6/NR1H3/IL10/HLX/DUSP10/CELA2A/PLA2G4A…	103	4506
BP	GO:0048585	negative regulation of response to stimulus	0.0665779	301/4524	0.661012	0.999958	0.999958	RCAN1/PROS1/NRROS/APOD/ADIPOQ/HRG/PROC/MSTN/FRZB/DPP4/NR4A2/NMI/IGFBP5/CNOT9/SCG2/TRIP12/YTHDF2/PHACTR4/SESN2/IFI6/AUNIP/GPR161/RGS5/RGS4/EFNA1/GCLM/DDAH1/TXNDC12/TMEM53/HEYL/ZC3H12A/GPC1/FGL2/CAV1/CAV2/RGS2/PPIA/LEP/NOS3/DCN/SOCS2/TARBP2/PFDN5/FAIM2/TMBIM6/COL2A1/USP15/PIP4K2C/PARPBP/IGF1/SPX/STRAP/KLRD1/CLEC12B/NANOG/LPCAT3/CD9/ITFG2/MYOZ2/DDIT4L/SNCA/RASL11B/CSN2/CXCL8/NDUFA13/PIK3R2/RASAL3/PR…	300	4506
BP	GO:0023056	positive regulation of signaling	0.066356	300/4524	0.662511	0.999958	0.999958	SOD1/POGLUT1/SNX4/HES1/ADIPOQ/PIK3CA/DHX36/SELENOT/SERP1/RNF13/TMEM108/ACP3/ATP2C1/COL3A1/PRKRA/CYCT/GCG/PLA2R1/NMI/ACVR2A/CXCR4/INHBB/CNOT9/WDFY1/ITM2C/ARMC9/HCRTR1/RPL11/CDC42/LAMTOR2/EFNA1/S100A8/S100A9/RAP1A/LAMTOR5/RWDD3/F3/BCAR3/CTH/GADD45A/RNF220/ZC3H12A/STK25/IL6/ELAPOR2/CD36/CAV1/CAV2/IGFBP3/ADCY1/PPIA/INHBA/LEP/PTN/RHEB/LGR5/SYT1/NTS/DCN/IGFBP6/DDIT3/CD63/DNM1L/PDE6H/CLEC7A/CLEC6A/PHB2/…	299	4506
BP	GO:0019439	aromatic compound catabolic process	0.0226365	102/4524	0.662813	0.999958	0.999958	NCBP2/DHX36/FOXL2/NUDT16/SSB/HNMT/CNOT9/YTHDF2/PNRC2/RBM8A/MOV10/DPYD/KYAT3/UOX/MAGOH/YBX1/ZC3H12A/AGO3/PON2/IL6/TBRG4/SND1/PYM1/PAH/DERA/MAGOHB/AICDA/DCP1B/PDXP/GTPBP1/PDE5A/METTL14/LSM4/RNASEH2A/HINT1/PHAX/ETF1/NUDT12/SMPDL3A/NT5E/ALDH8A1/VIP/TENT2/APEX1/TTC5/ENTPD5/DIO2/XDH/HAAO/ENDOG/DBH/RNASEH2B/URAD/PCID2/TRDMT1/VIM/ITPA/SAMHD1/FITM2/ADA/EXOSC4/AGO2/EIF3E/PABPC1/RIDA/ACAT1/ZPR1/PDE2A/PRR5L/…	102	4506
BP	GO:0032103	positive regulation of response to external stimulus	0.0226365	102/4524	0.662813	0.999958	0.999958	NFKBIZ/SNX4/MSTN/NMI/SCG2/CAMK2N1/S100A8/S100A9/POLR3C/EDN2/IL6/NAPEPLD/MET/NPY/PTN/RARRES2/IFNG/RAC2/DNM1L/KLRD1/TNFRSF1A/NTF3/LGALS1/CASP6/SNCA/TLR10/UBE2K/CXCL8/CXCL10/LDLR/VAV1/C3/FEM1A/STING1/CD14/CREB3/LPL/POLR3D/CGAS/AKIRIN2/ARG1/F2RL1/ADAM10/NLRC4/VAMP8/FKBP1B/PSPC1/F7/LAMP1/POLR3F/FABP4/RIPK2/CASP4/IL18/PDE2A/TRAF6/PARK7/FGF2/SLC15A4/P2RX4/MAPK1/IL34/CYBA/NOD2/TRADD/TYROBP/TGFB1/CXCL17/G…	102	4506
BP	GO:0010647	positive regulation of cell communication	0.066134	299/4524	0.66401	0.999958	0.999958	SOD1/POGLUT1/SNX4/HES1/ADIPOQ/PIK3CA/DHX36/SELENOT/SERP1/RNF13/TMEM108/ACP3/ATP2C1/COL3A1/PRKRA/CYCT/GCG/PLA2R1/NMI/ACVR2A/CXCR4/INHBB/CNOT9/WDFY1/ITM2C/ARMC9/HCRTR1/RPL11/CDC42/LAMTOR2/EFNA1/S100A8/S100A9/RAP1A/LAMTOR5/RWDD3/F3/BCAR3/CTH/GADD45A/RNF220/ZC3H12A/STK25/IL6/ELAPOR2/CD36/CAV1/CAV2/IGFBP3/ADCY1/PPIA/INHBA/LEP/PTN/RHEB/LGR5/SYT1/NTS/DCN/IGFBP6/DDIT3/CD63/DNM1L/PDE6H/CLEC7A/CLEC6A/PHB2/…	298	4506
BP	GO:0051254	positive regulation of RNA metabolic process	0.0659121	298/4524	0.66551	0.999958	0.999958	USP16/POU1F1/NCBP2/HES1/TRA2B/ZNF639/NMD3/DHX36/FOXL2/PKNOX1/ETS2/MSTN/NFE2L2/NR4A2/ACVR2A/ACTR3/CARF/CREB1/CNOT9/PTPRN/YTHDF2/GMEB1/TAF12/TADA1/USP21/USF1/GLMP/S100A10/CELF3/MLLT11/MOV10/JUN/CITED4/NFYC/HEYL/ZC3H12A/AGO3/ETV1/IL6/DNAJC2/WNT2/NEUROD6/INHBA/WASL/IRF5/ZNF746/MYF5/CEP290/LUM/DCN/NR4A1/CELA1/CCNT1/SLC38A2/IFNG/DDIT3/NACA/CDK2/PWP1/SPX/CREBL2/ETV6/NANOG/ING4/TNFRSF1A/DCP1B/MAFF/GTPBP1…	297	4506
BP	GO:0006644	phospholipid metabolic process	0.0224146	101/4524	0.665521	0.999958	0.999958	DNAJC19/PIK3CA/INPP1/ORMDL1/PLCD4/SERINC2/PLA2G2A/APOA2/PIGM/FDPS/PMVK/ACP6/PLPP3/NAPEPLD/PIP4K2C/DGKA/CHPT1/LPCAT3/PHB2/SNCA/PIGY/ISYNA1/LDLR/PLPP2/PLPP6/STOML2/LPL/TMEM38B/SH3YL1/SERINC1/SERAC1/AGPAT4/ABHD4/CHP1/PIGB/PIGH/SELENOI/DPM2/DOLK/PLCB1/ABHD12/IDI1/CDS2/PLCG1/SERINC3/DPM1/BPNT2/FABP5/PTDSS1/PIP4P2/IMPA1/ENPP2/MTMR2/APOA1/SMPD1/PGAP2/NR1H3/BPNT1/PIGC/PLA2G4A/FGF2/SCARB1/PLA2G1B/MVK/PLA2…	101	4506
BP	GO:0009150	purine ribonucleotide metabolic process	0.0224146	101/4524	0.665521	0.999958	0.999958	GART/ATP5PF/ATP6V1A/PFKL/OLA1/NDUFS1/ATIC/PRKAG3/NPPC/AK2/ATP1A2/PMVK/AK5/AK4/CROT/ADCY1/OGDH/AASS/IMPDH1/BPGM/DNM1L/TPI1/GAPDH/TIGAR/GTPBP1/ADSL/PDE5A/SNCA/PPARGC1A/SULT1B1/ATP5ME/GUK1/HINT1/ATP5F1D/AADAT/AK3/STOML2/NPR2/ATP6V1B2/FBP1/PRXL2C/ALDOB/ENPP3/HMGCR/ADPGK/GMPR2/DMAC2L/HIF1A/PSEN1/DLST/ATP6V1B1/AK1/ATP5F1C/EIF6/FITM2/ACAT1/PDE2A/DGAT2/PDHX/PFKFB2/PARP1/ADSS2/NME7/NPPB/NPPA/NMNAT1/ENO1/G…	101	4506
BP	GO:0050778	positive regulation of immune response	0.0224146	101/4524	0.665521	0.999958	0.999958	NFKBIZ/SNX4/HRG/S100B/NMI/C1QB/C1QA/POLR3C/EIF2B3/ZC3H12A/IFNG/KLRD1/CLEC7A/CLEC6A/C1S/CASP6/UBE2K/VAV1/C3/IL4/IL13/NLRP3/CFD/STING1/MEF2C/ANXA1/STOML2/EXOSC3/POLR3D/C5/COLEC11/CGAS/AKIRIN2/THEMIS/STX7/PSEN1/EIF2B2/NLRC4/MSH2/IL1B/VAMP8/EIF2B4/RSAD2/PHPT1/ELF1/PSPC1/LAMP1/GATA3/POLR3F/PCK1/CYRIB/RIPK2/IL18/RPS3/TRAF6/SERPING1/C4BPB/C4BPA/CFH/HLX/PARK7/MR1/CD46/IL2/SLC15A4/EIF2B1/XBP1/MAPK1/NOD2/T…	101	4506
BP	GO:0006873	cellular ion homeostasis	0.0221926	100/4524	0.66824	0.999958	0.999958	SOD1/ATP6V1A/CASR/TF/ATP2C1/CCDC115/MAIP1/HCRTR1/SLC9A1/CLIC4/TMCO1/SV2A/GPR89A/SLC30A7/PPT1/CFTR/TMBIM6/DDIT3/SCNN1A/SMDT1/SCO2/ANXA5/SNCA/CXCL9/CXCL10/CXCL11/LETM1/TMEM175/TMEM38A/FTMT/ANXA6/SCARA5/ACO1/STOML2/SLC39A14/TMEM38B/ATP6V1G1/ATG5/DRD1/F2R/AP3B1/ERO1A/RMDN3/CHP1/CAPN3/PSEN1/SLC30A6/SLC8A1/IL1A/FKBP1B/CLN5/VAPB/FKBP1A/TM9SF4/CD40/GRINA/MYC/CALB1/CA2/PTH/HPX/ATP2B4/EDNRA/FGF2/ATP6V0A2/M…	100	4506
BP	GO:0022411	cellular component disassembly	0.0221926	100/4524	0.66824	0.999958	0.999958	ADAMTS5/CHMP2B/TMEM39A/MAP6D1/PIK3CA/FOXL2/UBA5/FAP/DPP4/TNP1/VIL1/C1QB/C1QA/UFC1/TMOD4/CTSS/DNAJC6/ATG4B/SCIN/IL6/MTPN/FBXO7/DNM1L/PHB2/TIGAR/MICAL3/PDXP/CISD2/SPATA18/SHFL/CDC37/C3/ETF1/STING1/ADRB2/PLIN2/VCP/TMOD1/TGFBR1/STX17/DMTN/MICAL1/ATG5/UFL1/CHMP4A/HTRA2/SPAST/MTIF2/VAMP8/RUBCNL/UFM1/MTIF3/DSTN/SPEF1/DDRGK1/AURKA/BLCAP/SHARPIN/MYC/SNAI2/MMP13/RDX/HSPA8/MICAL2/ARFIP2/FBXW7/TFIP11/SNAP29/…	100	4506
BP	GO:0043009	chordate embryonic development	0.0221926	100/4524	0.66824	0.999958	0.999958	POGLUT1/HES1/ACVR1/RESP18/PHACTR4/GPR161/SLC39A1/HORMAD1/LMO4/NASP/SEMA3C/WNT2/E2F7/MYF5/COL2A1/RTCB/MAFF/TTLL1/SCO2/LIAS/SMIM14/HOPX/ASF1B/PRKACA/JUNB/CSF2/UBE2B/HAND1/TGFBR1/RSPO3/GJA1/MARCKS/CITED2/MTHFD1L/CERT1/BBS4/DAD1/DNAAF2/ADAM10/BMP4/PSEN1/MSH2/OSR1/RIC8A/GATA3/BMI1/VIM/STMN3/PLCG1/STK4/RDH10/EXT1/OSR2/ZPR1/TRAF6/SLC25A34/KLHL12/EDNRA/PLK4/INTU/MAPK1/PSMC4/TMEM100/NSRP1/NXN/TP53/COPS3/F…	100	4506
BP	GO:0006468	protein phosphorylation	0.0652463	295/4524	0.670014	0.999958	0.999958	SOD1/MYLK/ROPN1/TNK2/HES1/ADIPOQ/HRG/MAP3K13/PIK3CA/RSRC1/PFN2/GRK7/PRKRA/GCG/ACVR2A/CNOT9/PRKAG3/CAB39/TAF12/SESN2/SFN/CDC42/EFNA1/CKS1B/RAP1A/PRKACB/GADD45A/PLPP3/MOB3C/TIE1/ZC3H12A/STK40/STK25/IL6/PRKAR2B/MET/CAV1/IGFBP3/PPIA/CAMK2B/INHBA/CDK13/LEP/RARRES2/CDK5/DUSP6/ATG101/DAZAP2/PRKAG1/CCNT1/IRAK4/IFNG/USP15/CDK2/PWP1/CREBL2/PHB2/NTF3/CCND2/CAMK2D/SNCA/UBE2K/KIT/CSN2/ODAM/MRNIP/PKN1/PRKACA/P…	294	4506
BP	GO:0006066	alcohol metabolic process	0.0219707	99/4524	0.670969	0.999958	0.999958	SOD1/SPTSSB/GK5/RBP1/ACP3/LSS/GPD2/IDH1/MOGAT1/PTAFR/FDPS/GBA1/DPM3/PMVK/HMGCS2/RPE65/PLPP3/AKR1A1/CYP51A1/AKR1B1/TPK1/RDH5/LPCAT3/CYB5R3/MIOX/ADH5/SNCA/SULT1B1/QDPR/ISYNA1/LDLR/PLPP2/FGF1/CBR4/ALDH1A1/ALDH1B1/HMGCR/DHRS4/THTPA/LIPC/RDH12/NPC2/RDH14/DPM2/EDNRB/IDI1/DGAT1/BPNT2/RDH10/IMPA1/MTMR2/FDX1/APOA1/DPAGT1/SMPD1/DGAT2/BPNT1/DHRS3/PARK7/PLA2G4A/LRAT/FGF2/SCARB1/ALDH2/MVD/MT3/LIPE/DHRS13/ACAD…	99	4506
BP	GO:0040008	regulation of growth	0.0219707	99/4524	0.670969	0.999958	0.999958	SOD1/GAP43/HRG/ZNF639/PIK3CA/SERP1/PLS1/MSTN/FRZB/SESN2/SFN/CDC42/LAMTOR2/PPT1/WNT2/IGFBP3/INHBA/MTPN/CDK5/SOCS2/RERG/PEX5/NPY1R/HOPX/NDUFA13/CDKN2D/DNM2/CSF2/RACK1/GAMT/GDF9/ADRB2/MEF2C/FXN/CREB3/IGFBPL1/TGFBR1/DPYSL2/FBP1/GJA1/BBS4/CAPN3/PPIB/ADAM10/BMP4/HTRA2/NAIF1/EXOSC2/SPART/GNAS/CSNK2A1/STK4/EXOSC4/IL7/DCUN1D5/ZPR1/MYOD1/LAMTOR1/NDUFS3/TGFB2/HLX/DUSP10/MAD2L2/SLC25A33/ATAD3A/FGF2/MT1A/MT2A…	99	4506
BP	GO:0045596	negative regulation of cell differentiation	0.0219707	99/4524	0.670969	0.999958	0.999958	HES1/ADIPOQ/DNAJB11/GPR171/CLDN18/MSTN/FRZB/YTHDF2/ID3/APCS/EFNA1/TMEM53/ZC3H12A/FGL2/CAV1/CDK13/PTN/CDK5/INSIG1/DDIT3/PTHLH/NANOG/HOPX/PF4/CXCL10/PRDX2/LDLR/IL4/IRF1/PTBP1/PPP2CA/HSPA9/SPRY4/ANXA1/NPR2/TGFBR1/DMTN/DYNLT1/BMP4/PSEN1/RIOX1/TMEM182/OSR1/TRIB2/ITGB1BP1/FOXO1/SPART/EDNRB/SPRY2/PCID2/GATA3/TRIB3/SRSF6/MMP9/MYC/SNAI2/TNFRSF11B/IL18/PAX6/HLX/FBXW7/SMAD1/SPRY1/RAPGEF2/YWHAH/MAPK1/MT3/PAF…	99	4506
BP	GO:0055065	metal ion homeostasis	0.0219707	99/4524	0.670969	0.999958	0.999958	SOD1/ATP6V1A/CASR/TF/ATP2C1/CCDC115/MAIP1/HCRTR1/ALPL/TMCO1/SV2A/SLC30A7/SNX10/TMBIM6/DDIT3/SPX/SCNN1A/SMDT1/UPK3A/SCO2/ANXA5/BDH2/SNCA/CXCL9/CXCL10/CXCL11/FBXL5/LETM1/TMEM38A/FTMT/KLHL3/ANXA6/SCARA5/ACO1/STOML2/SLC39A14/SLC25A37/TMEM38B/ATP6V1G1/ATG5/DRD1/F2R/AP3B1/ERO1A/SLC22A17/RMDN3/CAPN3/PSEN1/ATP6V1B1/SLC30A6/SLC8A1/IL1A/COMMD1/FKBP1B/EDNRB/VAPB/FKBP1A/CD40/GRINA/MYC/EXT1/CALB1/PTH/HPX/ATP2…	99	4506
BP	GO:0000904	cell morphogenesis involved in differentiation	0.0217488	98/4524	0.673709	0.999958	0.999958	SOD1/RPL24/ALCAM/HES1/DHX36/PLS1/S100B/CYFIP1/CHN1/NR4A2/YTHDF2/CLIC4/CDC42/RAB25/EFNA1/S100A10/USP33/EDN2/STK25/TMEM106B/SEMA3C/ADCY1/CAMK2B/WASL/PTN/CDK5/ATF4/RAB3A/RAB8A/DNM2/SPRY4/MEF2C/TEK/NFIB/DMTN/STC1/NEFL/DPYSL2/ABITRAM/FYN/HEXA/ATL1/PSEN1/SPAST/ITGB1BP1/STXBP1/SSNA1/SPART/TBC1D20/EXT1/SDC2/CFAP418/APOA1/ILK/BDNF/CAPRIN1/MYOC/DRAXIN/VAMP3/LHX9/EDNRA/RAPGEF2/RILPL1/RILPL2/YWHAH/TUBB3/MT3/…	98	4506
BP	GO:0006979	response to oxidative stress	0.0217488	98/4524	0.673709	0.999958	0.999958	SOD1/NDUFB4/APOD/ADIPOQ/ERCC3/PRKRA/NFE2L2/PLA2R1/NR4A2/IDH1/LANCL1/ANKZF1/PTPRN/SESN2/NDUFS2/GCLM/GPX7/PRDX1/ZC3H12A/STK25/IL6/AQP1/PPIA/NDUFA12/PYROXD1/ATF4/NDUFA6/SNCA/PPARGC1A/LIAS/LONP1/RACK1/GPX4/GPX3/THG1L/PSIP1/FXN/SIGMAR1/TXN/SOD2/PSMB5/HIF1A/EIF2S1/PSEN1/FOS/HTRA2/FABP1/FKBP1B/RHOB/PTGS1/MAPKAP1/FOXO1/GGT7/ROMO1/MMP9/UCP3/RPS3/PRR5L/PYCR2/PARK7/PRDX6/PTGS2/FBXW7/EDNRA/UCP1/MAPK1/TXNRD2/…	98	4506
BP	GO:0007610	behavior	0.0217488	98/4524	0.673709	0.999958	0.999958	SOD1/C1H3orf70/GPR171/S100B/ORMDL1/GAD1/DPP4/SLC4A10/NR4A2/HCRTR1/CAMK2N1/ATP1A2/NPY/ADCY1/LEP/PTN/CDK5/MYG1/CHRNA3/CCND2/NPY1R/SNCA/LDLR/EGR1/PAIP2/GLRA1/MEF2C/ARRDC3/FXN/TMOD1/RMI1/SOBP/HMGCR/HOMER1/THBS4/HEXA/BBS4/THBS1/GATM/PSEN1/HTRA2/ATP6V1B1/PEX13/RIC8A/ID2/STRBP/QRFP/PTGDS/HTR2A/SNAP25/ASIP/OPRK1/PENK/CRH/EXT1/CALB1/ARCN1/USP2/PARP1/PARK7/GPR52/TRMT1L/GLRB/SEPTIN5/CFAP20/AGRP/CCL3/CCL11/I…	98	4506
BP	GO:0034762	regulation of transmembrane transport	0.0217488	98/4524	0.673709	0.999958	0.999958	ADIPOQ/KCNAB1/ATP1B3/SUMO1/HPCA/CLIC4/CTSS/GPR89A/NDUFA4/TSPAN13/CAV1/LEP/DPP6/TMBIM6/CACNB3/IGF1/CREBL2/PHB2/SNCA/PKD2/CXCL9/CXCL10/CXCL11/TMEM38A/C3/ADRB2/TMEM38B/PLN/FYN/ATG5/OPRM1/DRD1/F2R/HOMER1/CHP1/CAPN3/PSEN1/KCNIP3/FKBP1B/OSR1/KCNRG/FKBP1A/TRIB3/BPIFA1/SNTA1/MMP9/KCNQ3/CRH/KCNB2/FABP5/KCNV1/CA2/TRPC6/SCN4B/PTH/STIM1/KCNA4/PM20D1/PSEN2/NPPA/PARK7/KCNAB2/KCNH1/EDNRA/P2RX4/YWHAH/CYBA/FXYD1/…	98	4506
BP	GO:0048285	organelle fission	0.0217488	98/4524	0.673709	0.999958	0.999958	USP16/CHMP2B/RPL24/SPICE1/NAA50/CD28/MFF/NUDC/CDC42/PEX19/HORMAD1/PSRC1/C3H1orf146/ASZ1/CAV2/DCN/DNM1L/PDXP/NCAPH2/UBE2B/CDC23/SLF1/DMRT1/REEP4/CKS2/CDC26/OOEP/AP3B1/ZWILCH/CHMP4A/NUSAP1/RPL10L/BMP4/TERB2/CYP26B1/SPAST/IL1A/PSMD13/PCID2/AURKA/NSFL1C/TPX2/MAPRE1/UBE2C/CYRIB/NSMCE2/RRS1/GDAP1/RAD21/CCNE2/ANAPC15/CENPS/MND1/SLC25A31/RAN/HORMAD2/DRG1/VPS35/CHTF8/LSM14A/UBE2S/TEX14/SPATA22/HASPIN/MIS1…	98	4506
BP	GO:0051223	regulation of protein transport	0.0217488	98/4524	0.673709	0.999958	0.999958	APOD/ADIPOQ/SERP1/ATP2C1/PFKL/UBE2G2/GCG/INHBB/MFF/SFN/GOLPH3L/PDZK1/ZC3H12A/IL6/CDK5/INSIG1/CEP290/IFNG/DNM1L/PIK3R2/PRKACA/OAZ1/SEPTIN8/RACK1/RBM22/DMTN/DNAJA1/TXN/TMEM30A/HMGN3/FYN/SNX3/OPRM1/HMGCR/F2R/F2RL1/SLC51B/ANG/CHP1/BMP4/PSEN1/TMED10/IL1A/FKBP1B/ITGB1BP1/RSAD2/GAPVD1/FOXO1/UFM1/TM9SF4/ERGIC3/GHRH/DRD2/ZPR1/PRR5L/NR1H3/YOD1/TGFB2/PARK7/CELA2A/FBXW7/PPID/RAN/ERP29/SIRT4/CABP1/PDCD5/TGFB1…	98	4506
BP	GO:0099536	synaptic signaling	0.0217488	98/4524	0.673709	0.999958	0.999958	ADIPOQ/PFN2/TMEM108/S100B/RAB5A/CHRNA1/SLC4A10/CHRND/CHRNG/SV2A/RAP1A/RAB3B/SLC6A9/TAC1/ADCY1/CHRM2/PTN/CDK5/SYT1/SLC38A2/CHRNA3/PVALB/PICK1/ATF4/PPP3CA/SNCA/GABRA4/GABRB1/DRD5/ARF1/RAB3A/PRKACA/GNA11/PDLIM4/PAIP2/ADRB2/GLRA1/GABRB2/GABRA1/MEF2C/FYN/OPRM1/CPLX2/DRD1/HOMER1/INSYN1/GJD2/ACTN1/PSEN1/PPP3R1/DNM1/SNAP25/MYLK2/LYNX1/CRH/FABP5/EXT1/DRD2/BACE1/PARK7/TPRG1L/GLRB/GUCY1B1/P2RX4/MAPK1/CBLN1/…	98	4506
BP	GO:0030003	cellular cation homeostasis	0.0215269	97/4524	0.67646	0.999958	0.999958	SOD1/ATP6V1A/CASR/TF/ATP2C1/CCDC115/MAIP1/HCRTR1/SLC9A1/CLIC4/TMCO1/SV2A/GPR89A/SLC30A7/PPT1/CFTR/TMBIM6/DDIT3/SCNN1A/SMDT1/SCO2/ANXA5/SNCA/CXCL9/CXCL10/CXCL11/LETM1/TMEM175/TMEM38A/FTMT/ANXA6/SCARA5/ACO1/STOML2/SLC39A14/TMEM38B/ATP6V1G1/ATG5/DRD1/F2R/AP3B1/ERO1A/RMDN3/CHP1/CAPN3/PSEN1/SLC30A6/SLC8A1/IL1A/FKBP1B/CLN5/VAPB/FKBP1A/TM9SF4/CD40/GRINA/MYC/CALB1/CA2/PTH/HPX/ATP2B4/EDNRA/FGF2/ATP6V0A2/M…	97	4506
BP	GO:0032259	methylation	0.0215269	97/4524	0.67646	0.999958	0.999958	MIS18A/NSUN3/TRMT10C/ECE2/PIK3CA/WDR4/GCG/HNMT/METTL21A/MAEL/METTL25B/CHTOP/PRMT6/DPH5/NFYC/ASZ1/BCDIN3D/KANSL2/EEF1AKMT3/METTL1/PWP1/METTL14/TRMT10A/ZCCHC4/DNMT1/PRDM6/GAMT/ETF1/RNF20/TRMT11/COQ3/PCMT1/ARMT1/BHMT/PRMT5/METTL17/TRMT5/SNW1/DPY30/NDUFAF7/NTMT1/WDR5/EEF1AKMT1/METTL21C/METTL21E/BMI1/SUV39H2/TRDMT1/TRMT6/PCMTD2/MYC/PCMTD1/ALKBH8/METTL18/METTL13/TDRD5/SMYD2/KMT5A/COQ5/COMT/SETD6/PRMT7/…	97	4506
BP	GO:0006520	cellular amino acid metabolic process	0.0213049	96/4524	0.679221	0.999958	0.999958	HIBCH/ASNSD1/GAD1/YARS1/ALDH4A1/PHGDH/SARS1/DBT/DPYD/GCLM/KYAT3/DDAH1/CTH/THAP4/DDC/ASNS/HIBADH/AASS/NOS3/MARS1/SHMT2/AMDHD1/HAL/PAH/GCAT/ENOPH1/GFPT2/MRI1/GCDH/HARS1/RARS1/DHFR/AADAT/TDH/ALDH1A1/ADI1/DDO/ALDH8A1/IVD/HDC/ALDH6A1/DLST/HAAO/ODC1/ASS1/DCT/GPT/PYCR3/ADHFE1/ACAT1/APIP/GLYAT/ACAD8/ATP2B4/PM20D1/PYCR2/PARK7/DARS2/TDO2/HPD/SDS/SIRT4/PRODH/DPEP1/GOT2/TAT/PRODH2/SARS2/SRR/SHMT1/AARSD1/PYCR…	96	4506
BP	GO:0048729	tissue morphogenesis	0.0213049	96/4524	0.679221	0.999958	0.999958	HES1/CRYGS/FRZB/TMEFF2/PHACTR4/CLIC4/CDC42/TMEM79/RHOC/S1PR1/LMO4/HEYL/SEMA3C/WNT2/INHBA/MYF5/KRT71/TXNRD1/NANOG/LIAS/CXCL10/TMEM59L/PRKACA/KLHL3/FGF1/HAND1/MEF2C/TGFBR1/STC1/RSPO3/GJA1/TCF21/CITED2/MTHFD1L/ESR1/BBS4/MMP14/ACTC1/GCNT3/BMP4/PSEN1/ACTG2/PPP3R1/OSR1/SPRY2/COL4A1/GATA3/SPEF1/GATA5/FKBP1A/STK4/RDH10/EXT1/C15H11orf34/MICAL2/ILK/LGR4/CD44/TRAF6/CTNNBIP1/EDNRA/SMAD1/INTU/FGF2/TMEM100/CCL…	96	4506
BP	GO:0042110	T cell activation	0.021083	95/4524	0.681993	0.999958	0.999958	CXADR/NFKBIZ/RABL3/HES1/IL12A/PKNOX1/DPP4/CD28/IGFBP2/TNFAIP8L2/GPR89A/ZC3H12A/IL6/FGL2/CAV1/LEP/IFNG/RAC2/LGALS1/NCAPH2/PPP3CA/KIT/RASAL3/PRDX2/DHPS/VAV1/IL4/IRF1/PRELID1/NLRP3/IL12B/SH3RF1/ANXA1/STOML2/CTSV/FYN/ATG5/THEMIS/ARG1/F2RL1/AP3B1/BMP4/PSEN1/BATF/CYP26B1/FKBP1B/RSAD2/FUT7/GPR18/GPR183/GATA3/BMI1/PCK1/FKBP1A/CEBPB/CYRIB/IL7/RIPK2/IL18/RPS3/TRAF6/HLX/DUSP10/MR1/IL15/IL21/IL2/XBP1/NOD2/CL…	95	4506
BP	GO:0050878	regulation of body fluid levels	0.021083	95/4524	0.681993	0.999958	0.999958	PROS1/CLDN1/KNG1/HRG/P2RY1/PROC/SFN/TMEM79/F3/TFPI2/IL6/CFTR/CAV1/AQP1/PPIA/NOS3/AQP2/SCNN1A/CD9/VWF/ANXA5/PPP3CA/CSN2/PF4/COMP/PRDX2/F12/DMTN/AQP3/ATG5/PLG/F2RL2/F2R/F2RL1/AP3B1/BLOC1S6/ADRA2B/CYP26B1/ATP6V1B1/CPB2/THBD/GNAS/BPIFA1/PROCR/GHRH/PTI/HAS2/OPRK1/EXT1/IL18/DRD2/P2RY2/F2/NR1H3/SERPING1/CELA2A/SERPINC1/PLA2G4A/OAS2/XBP1/CYBA/BLOC1S3/NR1H2/SERPINF2/NME1/STAT5B/STAT5A/GH1/PRKCA/NPR3/VPS33…	95	4506
BP	GO:0009057	macromolecule catabolic process	0.0634709	287/4524	0.68205	0.999958	0.999958	SOD1/USP16/CHMP2B/ABHD10/RNF168/NCBP2/PSMD2/USP13/DHX36/FOXL2/NUDT16/UBE2G2/CCDC115/NFE2L2/SSB/FAP/UBXN4/USP37/CNOT9/TRIP12/YTHDF2/PNRC2/RPL11/RNF186/USP21/EFNA1/RBM8A/MOV10/CHIA/PSMA5/USP33/USP1/OMA1/MAGOH/YBX1/PPT1/ZC3H12A/AGO3/GPC1/IL6/PSMC2/CAV1/TBRG4/PSMA2/SND1/UBE2H/KLHDC10/CDK5/NUB1/CELA1/IFNG/USP15/OS9/DDIT3/PYM1/HSP90B1/MAGOHB/FBXL14/DCP1B/GTPBP1/SGSM3/METTL14/MANBA/SNCA/UBE2K/UCHL1/SPAT…	286	4506
BP	GO:0044089	positive regulation of cellular component biogenesis	0.0208611	94/4524	0.684775	0.999958	0.999958	SNX4/HRG/PIK3CA/PFN2/MSTN/ACTR3/VIL1/CDC42/SEMA4A/S100A10/RHOC/CD36/CAV1/IFNG/PIP4K2C/CDK2/RAC2/SNCA/TLR6/SLAIN2/HOPX/DNMT1/IL5/CSF2/CEP120/RACK1/G3BP1/SLF1/TEK/TGFBR1/LPAR1/TLR4/ESR1/F2RL1/BBS4/ACTR2/ITGB1BP1/ENTR1/MPP7/SYNDIG1/MAPRE1/APOA1/RPS3/BDNF/MYOC/PARK7/ISG15/PLK4/DRG1/CLDN5/DEF8/CBLN1/TGFB1/ERCC1/BAX/PIH1D1/MED25/NR1H2/CCL11/CDK5R1/IFT20/SERPINF2/ALOX15/TP53/MIEN1/CSF3/HGS/PRKCA/PIK3R1/…	94	4506
BP	GO:0048871	multicellular organismal homeostasis	0.0208611	94/4524	0.684775	0.999958	0.999958	SOD1/CXADR/CLDN1/PIK3CA/CLDN18/SFN/ALPL/TMEM79/CTSK/DRAM2/S1PR1/ABCA4/OMA1/SLC2A1/EDN2/NCDN/CD36/NAPEPLD/CFTR/CAV1/AQP1/SNX10/AQP2/COL2A1/STRAP/SCNN1A/PPARGC1A/COMP/IL13/EGR1/ADRB2/ARRDC3/ALDH1A1/AQP3/F2R/HOMER1/BBS4/GATM/DIO2/CYP26B1/ATP6V1B1/IL1A/IL1B/PTGES/OXT/BPIFA1/HAS2/RP1/IL7/FABP5/EXT1/ANGPT1/IL18/TPP1/UCP2/LGR4/FSHB/TRAF6/NR1H3/PM20D1/IL15/UCP1/CMKLR1/CLDN5/DEF8/NOD2/RCN3/NR1H2/AIPL1/ACA…	94	4506
BP	GO:0002682	regulation of immune system process	0.0630271	285/4524	0.685064	0.999958	0.999958	NFKBIZ/SNX4/APOD/HES1/ADIPOQ/HRG/IL12A/DHX36/GPR171/CLDN18/S100B/MSTN/NFE2L2/DPP4/NMI/ACVR2A/CD28/IGFBP2/WDFY1/CCL20/YTHDF2/C1QB/C1QA/PLA2G2A/APOA2/FCER1G/APCS/POLR3C/EIF2B3/EDN2/ZC3H12A/SCIN/IL6/FGL2/CAV1/MTURN/INHBA/WASL/LEP/PTN/RARRES2/TMBIM6/IFNG/USP15/RAC2/DNM1L/KLRD1/CLEC7A/CLEC6A/C1S/PHB2/CD9/LGALS1/ANKRD54/TIFA/CASP6/PPP3CA/SNCA/TLR10/TLR6/UBE2K/KIT/PF4/CXCL10/RASAL3/DCAF15/PRDX2/DHPS/CDC…	284	4506
BP	GO:0043410	positive regulation of MAPK cascade	0.0206391	93/4524	0.687568	0.999958	0.999958	SOD1/GCG/HCRTR1/CDC42/LAMTOR2/EFNA1/RAP1A/BCAR3/GADD45A/ZC3H12A/STK25/IL6/CD36/CAV2/IGFBP3/PPIA/LEP/IGFBP6/PDE6H/NTF3/LAMTOR3/RELL1/PRDX2/MYDGF/GADD45B/RELL2/FGF1/ADRB2/SH3RF1/TEK/TGFBR1/ADRA1A/PRXL2C/LPAR1/MAP3K7/OPRM1/F2R/F2RL1/BMP4/PSEN1/FSHR/SPRY2/GPR183/PLCB1/JCAD/CD40/ANGPT1/GDF6/RIPK2/CAVIN3/LAMTOR1/RPS3/TRAF6/CHI3L1/DSTYK/TGFB2/NENF/FBXW7/FGF2/RAPGEF2/ERP29/IL34/CDK10/NOD2/MT3/TGFB1/CXCL1…	93	4506
BP	GO:0044270	cellular nitrogen compound catabolic process	0.0206391	93/4524	0.687568	0.999958	0.999958	NCBP2/DHX36/FOXL2/NUDT16/SSB/HNMT/CNOT9/YTHDF2/PNRC2/RBM8A/MOV10/DPYD/UOX/MAGOH/YBX1/ZC3H12A/AGO3/IL6/TBRG4/SND1/PYM1/DERA/MAGOHB/AICDA/DCP1B/PDXP/GTPBP1/PDE5A/METTL14/LSM4/RNASEH2A/HINT1/PHAX/ETF1/NUDT12/ALLC/SMPDL3A/NT5E/VIP/BHMT/TENT2/APEX1/TTC5/ENTPD5/XDH/HAAO/ENDOG/RNASEH2B/URAD/PCID2/TRDMT1/VIM/ITPA/SAMHD1/FITM2/ADA/EXOSC4/AGO2/EIF3E/PABPC1/RIDA/ACAT1/ZPR1/PDE2A/PRR5L/PM20D1/DHX9/TDO2/ZFP36…	93	4506
BP	GO:0007010	cytoskeleton organization	0.0625832	283/4524	0.688079	0.999958	0.999958	SOD1/CXADR/CHMP2B/SPICE1/IQCG/CEP19/HRG/MAP6D1/CCDC39/PIK3CA/PFN2/PLS1/BFSP2/ATP2C1/SPC25/ACTR3/TMEFF2/ARPC2/VIL1/DES/EPB41/PHACTR4/NUDC/AUNIP/CDC42/CAPZB/PFDN2/RAB13/S100A10/TMOD4/RHOC/STRIP1/PSRC1/S1PR1/CNN3/USP33/CAP1/TEKT2/HEPACAM2/SCIN/GNAI1/AQP1/WASL/MTPN/KRT71/KRT5/CDK2/HSP90B1/ARHGDIB/GAPDH/NTF3/FKBP4/WASHC1/MICAL3/PDXP/PICK1/TTLL1/MYOZ2/SNCA/SLAIN2/KIT/ODAM/MAEA/ARF1/PIK3R2/ODAD3/CNN1/TU…	282	4506
BP	GO:0016042	lipid catabolic process	0.0204172	92/4524	0.690372	0.999958	0.999958	PLA1A/ADIPOQ/NCEH1/PLCD4/PAFAH2/FUCA1/PLA2G2A/APOA2/GBA1/ACADM/CPT2/SCP2/PPT1/CROT/NAPEPLD/FMC1/RARRES2/HSD17B6/PLCZ1/PEX5/NAGA/CPT1B/ILVBL/GCDH/LDLR/RETN/PLIN5/HPGD/PLPP6/HINT2/LPL/HEXA/ABHD4/DDHD1/CYP26B1/PEX13/HADHB/IAH1/CEL/PLCB1/PLCB4/ABHD12/PLCG1/FITM2/ENPP2/ACAT1/APOC3/PAFAH1B2/SMPD1/NEU3/PRDX6/PLA2G4A/MGST2/SCARB1/PLA2G1B/YWHAH/DPEP1/LONP2/MT3/PLA2G15/LIPE/PAFAH1B3/APOC2/ETFB/PAFAH1B1/ACA…	92	4506
BP	GO:0031344	regulation of cell projection organization	0.0204172	92/4524	0.690372	0.999958	0.999958	ATG3/HRG/PIK3CA/DHX36/PFN2/PLS1/MSTN/CHN1/ACTR3/VIL1/ITM2C/CDC42/EFNA1/MOV10/RAP1A/ODF2L/STK25/CAV1/CAMK2B/PTN/CDK5/RAC2/FKBP4/ODAD3/CEP120/TGFBR1/DMTN/NEFL/ABITRAM/LPAR1/SH3YL1/TMEM30A/FYN/SNX3/RTN4IP1/ATG5/FUT9/F2RL1/HOMER1/BBS4/PSEN1/DYNC2LI1/ACTR2/FKBP1B/NCS1/ENTR1/SPART/SPRY2/SNAP25/VIM/SLC39A12/GDI2/PPP1R16B/SDC2/ENPP2/RDX/USH1C/CAPRIN1/CD44/MGARP/RAPGEF2/PLA2G3/LIMK2/YWHAH/CDK10/DEF8/VPS35…	92	4506
BP	GO:0051052	regulation of DNA metabolic process	0.0204172	92/4524	0.690372	0.999958	0.999958	MIS18A/RNF168/ADIPOQ/PIK3CA/DHX36/ZRANB3/USP37/TRIP12/AUNIP/CCT3/VPS72/BCAR3/USP1/IL6/SSBP1/E2F7/CCT2/NABP2/CDK2/PARPBP/TIGAR/CCNA2/ABRAXAS1/MRNIP/BABAM1/IL4/UBE2B/SLF1/STOML2/EXOSC3/POLE3/OOEP/CGAS/ORC3/RAD51/CCT7/MSH2/ACTR2/BABAM2/MPV17/CDK9/ENDOG/RFC3/HMGB1/TFDP1/PCNA/RTEL1/HSF1/MYC/RNF169/RPS3/UCHL5/PARP1/DHX9/FGF2/SLC15A4/MAPK1/TERF2IP/GINS3/CHTF8/TGFB1/ERCC1/TFPT/TP53/WRAP53/FLCN/POLG2/SIRT…	92	4506
BP	GO:0052548	regulation of endopeptidase activity	0.0204172	92/4524	0.690372	0.999958	0.999958	IFT57/CSTA/FAM162A/FETUB/FOXL2/CSTB/VIL1/LAPTM5/IFI6/SFN/EFNA1/S100A8/S100A9/NGF/LAMTOR5/F3/TFPI2/AQP1/NR4A1/A2M/SNCA/CSN2/NDUFA13/CDKN2D/C3/TNFAIP8/PRELID1/RACK1/SPINK1/SH3RF1/CAAP1/AMBP/MICAL1/PDCD2/F2R/RPS27L/PSMA3/TMED10/HTRA2/FABP1/PCID2/ITIH2/ITIH5/MGC133636/LOC617402/LOC505033/ADRM1/PSMF1/CSNK2A1/TKDP1/LOC404103/PTI/MMP9/MYC/ASPH/RIPK2/RPS3/UCHL5/PARK7/RNF34/PEBP1/DPEP1/MT3/PDCD5/PSENEN/PL…	92	4506
BP	GO:0099537	trans-synaptic signaling	0.0204172	92/4524	0.690372	0.999958	0.999958	ADIPOQ/PFN2/TMEM108/S100B/RAB5A/CHRNA1/SLC4A10/CHRND/CHRNG/SV2A/RAP1A/RAB3B/SLC6A9/TAC1/ADCY1/CHRM2/PTN/CDK5/SYT1/SLC38A2/CHRNA3/PVALB/PICK1/ATF4/PPP3CA/SNCA/GABRA4/GABRB1/DRD5/ARF1/RAB3A/PRKACA/PDLIM4/PAIP2/ADRB2/GLRA1/GABRB2/GABRA1/MEF2C/FYN/CPLX2/DRD1/HOMER1/INSYN1/GJD2/ACTN1/PSEN1/PPP3R1/DNM1/SNAP25/MYLK2/LYNX1/CRH/FABP5/EXT1/DRD2/BACE1/PARK7/TPRG1L/GLRB/GUCY1B1/P2RX4/MAPK1/CBLN1/CCL2/CHRNE/C…	92	4506
BP	GO:0031399	regulation of protein modification process	0.0619174	280/4524	0.692605	0.999958	0.999958	SOD1/RABL3/ROPN1/HES1/ADIPOQ/HRG/PIK3CA/PFN2/GCG/ACVR2A/CNOT9/PRKAG3/TRIP12/CAB39/SESN2/SFN/EFNA1/CKS1B/CHTOP/RAP1A/PRMT6/RWDD3/GADD45A/PLPP3/MOB3C/NFYC/ZC3H12A/IL6/PRKAR2B/CAV1/IGFBP3/PPIA/INHBA/LEP/RARRES2/CDK5/DUSP6/ATG101/DAZAP2/PRKAG1/CCNT1/KANSL2/IFNG/HSP90B1/PWP1/CREBL2/PHB2/NTF3/CCND2/SNCA/UBE2K/CSN2/ODAM/MRNIP/PIN1/CDC37/CDKN2D/C3/MYDGF/GADD45B/MOB3A/IL5/CSF2/IL3/RACK1/RPS15/SKP1/PPP2CA/…	279	4506
BP	GO:0002694	regulation of leukocyte activation	0.0201953	91/4524	0.693187	0.999958	0.999958	NFKBIZ/SNX4/HES1/IL12A/DPP4/CD28/IGFBP2/PLA2G2A/ZC3H12A/IL6/FGL2/CAV1/LEP/IFNG/RAC2/LGALS1/PPP3CA/SNCA/RASAL3/DCAF15/PRDX2/DHPS/LDLR/CD320/IL4/IL13/IRF1/PRELID1/NLRP3/MZB1/IL12B/MEF2C/SH3RF1/PLPP6/ANXA1/EXOSC3/AKIRIN2/ARG1/ENPP3/AP3B1/MMP14/BLOC1S6/BMP4/CYP26B1/MSH2/VAMP8/GPR183/LAMP1/GATA3/BMI1/PCK1/CEBPB/CYRIB/IL7/RIPK2/IL18/RPS3/TRAF6/NR1H3/IL10/HLX/DUSP10/IL15/IL2/SLC15A4/XBP1/NOD2/TGFB1/CLPT…	91	4506
BP	GO:0007268	chemical synaptic transmission	0.0201953	91/4524	0.693187	0.999958	0.999958	ADIPOQ/PFN2/TMEM108/S100B/RAB5A/CHRNA1/SLC4A10/CHRND/CHRNG/SV2A/RAP1A/RAB3B/SLC6A9/TAC1/ADCY1/CHRM2/PTN/CDK5/SYT1/SLC38A2/CHRNA3/PVALB/PICK1/ATF4/PPP3CA/SNCA/GABRA4/GABRB1/DRD5/ARF1/RAB3A/PRKACA/PDLIM4/PAIP2/ADRB2/GLRA1/GABRB2/GABRA1/MEF2C/FYN/CPLX2/DRD1/HOMER1/INSYN1/GJD2/ACTN1/PSEN1/PPP3R1/DNM1/SNAP25/MYLK2/LYNX1/CRH/EXT1/DRD2/BACE1/PARK7/TPRG1L/GLRB/GUCY1B1/P2RX4/MAPK1/CBLN1/CCL2/CHRNE/CHRNB1/…	91	4506
BP	GO:0046700	heterocycle catabolic process	0.0201953	91/4524	0.693187	0.999958	0.999958	NCBP2/DHX36/FOXL2/NUDT16/SSB/HNMT/CNOT9/YTHDF2/PNRC2/RBM8A/MOV10/DPYD/UOX/MAGOH/YBX1/ZC3H12A/AGO3/IL6/TBRG4/SND1/PYM1/DERA/MAGOHB/AICDA/DCP1B/PDXP/GTPBP1/PDE5A/METTL14/LSM4/RNASEH2A/HINT1/PHAX/ETF1/NUDT12/ALLC/SMPDL3A/NT5E/VIP/TENT2/APEX1/TTC5/ENTPD5/XDH/HAAO/ENDOG/RNASEH2B/URAD/PCID2/TRDMT1/VIM/ITPA/SAMHD1/FITM2/ADA/EXOSC4/AGO2/EIF3E/PABPC1/RIDA/ACAT1/ZPR1/PDE2A/PRR5L/DHX9/TDO2/ZFP36/BLVRB/SMG9/…	91	4506
BP	GO:0098916	anterograde trans-synaptic signaling	0.0201953	91/4524	0.693187	0.999958	0.999958	ADIPOQ/PFN2/TMEM108/S100B/RAB5A/CHRNA1/SLC4A10/CHRND/CHRNG/SV2A/RAP1A/RAB3B/SLC6A9/TAC1/ADCY1/CHRM2/PTN/CDK5/SYT1/SLC38A2/CHRNA3/PVALB/PICK1/ATF4/PPP3CA/SNCA/GABRA4/GABRB1/DRD5/ARF1/RAB3A/PRKACA/PDLIM4/PAIP2/ADRB2/GLRA1/GABRB2/GABRA1/MEF2C/FYN/CPLX2/DRD1/HOMER1/INSYN1/GJD2/ACTN1/PSEN1/PPP3R1/DNM1/SNAP25/MYLK2/LYNX1/CRH/EXT1/DRD2/BACE1/PARK7/TPRG1L/GLRB/GUCY1B1/P2RX4/MAPK1/CBLN1/CCL2/CHRNE/CHRNB1/…	91	4506
BP	GO:0080134	regulation of response to stress	0.0616955	279/4524	0.694114	0.999958	0.999958	PROS1/NFKBIZ/CD200R1L/SNX4/RNF168/CLDN1/ADIPOQ/HRG/AHSG/USP13/RNF13/PROC/NFE2L2/PLA2R1/NMI/LANCL1/VIL1/TRIP12/YTHDF2/SESN2/AUNIP/CAMK2N1/S100A8/S100A9/VPS72/POLR3C/DDAH1/GADD45A/USP1/TXNDC12/PRDX1/ZC3H12A/EFHD1/STK25/IL6/FGL2/NAPEPLD/CAV1/PPIA/LEP/PTN/TARBP2/TMBIM6/SLC38A2/IFNG/USP15/PARPBP/KLRD1/LPCAT3/TNFRSF1A/CD9/TIGAR/LGALS1/CASP6/SNCA/RELL1/TLR10/UBE2K/CSN2/ABRAXAS1/LETM1/MRNIP/INSL3/BABAM1/…	278	4506
BP	GO:0051247	positive regulation of protein metabolic process	0.0614736	278/4524	0.695623	0.999958	0.999958	TRMT10C/IFT57/FAM162A/HES1/ADIPOQ/USP13/PIK3CA/DHX36/SERP1/PFN2/AGTR1/FOXL2/GCG/ACVR2A/TNP1/CNOT9/CAB39/LAPTM5/YTHDF2/TENT5B/EFNA1/CKS1B/CHTOP/S100A8/S100A9/S100A10/RAP1A/RWDD3/F3/PLPP3/MOB3C/SVBP/ZC3H12A/IL6/FGL2/PSMC2/CAV1/PPIA/INHBA/LEP/MTPN/RARRES2/CDK5/NUB1/TARBP2/DAZAP2/CCNT1/KANSL2/IFNG/PYM1/EIF3D/CREBL2/LPCAT3/PHB2/NTF3/CCND2/SGSM3/SNCA/ZCCHC4/UBE2K/ODAM/FBXL5/MRNIP/NDUFA13/MPV17L2/RAD23A…	277	4506
BP	GO:0001667	ameboidal-type cell migration	0.0199734	90/4524	0.696012	0.999958	0.999958	FSTL1/HRG/PFN2/FAP/DPP4/ACVR1/AAMP/VIL1/PHACTR4/CDC42/RAB25/LAMTOR2/EFNA1/RAB13/GADD45A/PLPP3/SVBP/EDN2/ZC3H12A/KRIT1/SEMA3C/MET/AQP1/PTN/DCN/NR4A1/IFNG/KIT/FGFBP1/INSL3/PKN1/KANK2/TBXA2R/FGF1/TEK/TGFBR1/DMTN/LOXL2/STC1/GJA1/BMP4/SYNJ2BP/RIC8A/ITGB1BP1/EDNRB/GATA3/JCAD/PLCG1/MMP9/ANGPT1/ENPP2/APOA1/ILK/PRR5L/ATP2B4/TGFB2/DUSP10/GLUL/FBXW7/EDNRA/FGF2/SCARB1/P2RX4/TGFB1/FUT1/EMC10/C1QBP/JUP/SLC9A3R…	90	4506
BP	GO:0002250	adaptive immune response	0.0199734	90/4524	0.696012	0.999958	0.999958	NFKBIZ/ALCAM/TRAT1/RNF168/C1QB/C1QA/SEMA4A/CTSS/ZC3H12A/IL6/KLRD1/CLEC7A/CLEC6A/C1S/C3/IL4/NLRP3/MEF2C/ERAP2/ANXA1/EXOSC3/C5/FYN/AKIRIN2/THEMIS/ARG1/STX7/ARG2/BATF/MSH2/IL1B/RSAD2/FUT7/HMGB1/GPR183/CD40/CYRIB/RIPK2/IL18/CD3E/CD3D/CD3G/TRAF6/LAX1/C4BPB/C4BPA/HLX/DUSP10/MR1/CD46/FGA/FGB/IL2/SLC15A4/ADCY7/NOD2/TGFB1/CD79A/ERCC1/TMEM98/C1QBP/ALOX15/PHB1/STAT3/C6/C7/C9/CTSH/CSK/DBNL/CX3CR1/RNF8/TREM1/…	90	4506
BP	GO:0120035	regulation of plasma membrane bounded cell projection organization	0.0199734	90/4524	0.696012	0.999958	0.999958	ATG3/HRG/PIK3CA/DHX36/PFN2/PLS1/MSTN/CHN1/ACTR3/VIL1/ITM2C/CDC42/EFNA1/RAP1A/ODF2L/STK25/CAV1/CAMK2B/PTN/CDK5/RAC2/FKBP4/ODAD3/CEP120/TGFBR1/DMTN/NEFL/ABITRAM/LPAR1/SH3YL1/TMEM30A/FYN/SNX3/RTN4IP1/ATG5/FUT9/F2RL1/HOMER1/BBS4/PSEN1/DYNC2LI1/ACTR2/FKBP1B/NCS1/ENTR1/SPART/SNAP25/VIM/SLC39A12/GDI2/PPP1R16B/SDC2/ENPP2/RDX/USH1C/CAPRIN1/CD44/MGARP/RAPGEF2/PLA2G3/LIMK2/YWHAH/CDK10/DEF8/VPS35/CYLD/MT3/SC…	90	4506
BP	GO:1903530	regulation of secretion by cell	0.0199734	90/4524	0.696012	0.999958	0.999958	SNX4/SELENOT/SERP1/PFN2/PFKL/RAB5A/GCG/INHBB/GOLPH3L/RAP1A/IL6/ADCY1/INHBA/CHRM2/CDK5/SYT1/SLC38A2/IFNG/RAC2/DNM1L/SNCA/RAB3A/IL13/ANXA1/HMGN3/GJA1/MICAL1/OPRM1/HMGCR/F2R/F2RL1/ANG/RAB15/ACTN1/TMED10/IL1A/VAMP8/FKBP1B/RSAD2/DNM1/PTGES/FOXO1/LAMP1/GHRH/CRH/DRD2/BACE1/NR1H3/TGFB2/CELA2A/PPID/ERP29/SIRT4/TGFB1/NR1H2/CCL5/MYH10/ADORA2B/GIP/NR1D1/KRT20/GH1/HGS/BIRC5/CARTPT/NMB/CHRNA5/SCAMP5/GPR68/CHGA…	90	4506
BP	GO:0009967	positive regulation of signal transduction	0.0612517	277/4524	0.697133	0.999958	0.999958	SOD1/POGLUT1/HES1/ADIPOQ/PIK3CA/DHX36/RNF13/TMEM108/ACP3/ATP2C1/COL3A1/PRKRA/CYCT/GCG/PLA2R1/NMI/ACVR2A/CXCR4/CNOT9/WDFY1/ITM2C/ARMC9/HCRTR1/RPL11/CDC42/LAMTOR2/EFNA1/S100A8/S100A9/RAP1A/LAMTOR5/RWDD3/F3/BCAR3/CTH/GADD45A/RNF220/ZC3H12A/STK25/IL6/ELAPOR2/CD36/CAV1/CAV2/IGFBP3/PPIA/INHBA/LEP/RHEB/LGR5/NTS/DCN/IGFBP6/DDIT3/CD63/DNM1L/PDE6H/CLEC7A/CLEC6A/PHB2/GAPDH/NTF3/TIFA/LAMTOR3/TSPAN5/RELL1/UBE…	276	4506
BP	GO:0001501	skeletal system development	0.0197514	89/4524	0.698848	0.999958	0.999958	SERP1/CLDN18/FRZB/PRKRA/ATG9A/NPPC/ALPL/SLC39A1/CTSK/TRIM45/COL1A2/SCIN/HOXA3/SNX10/LEP/INSIG1/MYF5/COL2A1/PTHLH/MGP/KIT/BMP3/COMP/ANXA6/HAND1/MEF2C/NFIB/NPR2/TGFBR1/SLC39A14/LOXL2/STC1/TMEM38B/GJA1/CITED2/MTHFD1L/HEXA/PPIB/BMP4/PSEN1/CYP26B1/OSR1/MIGA2/CNMD/BMI1/GNAS/TGM2/MMP9/SNAI2/RDH10/EXT1/OSR2/GDF6/MMP13/SERPINH1/MYOC/FBXW7/EDNRA/SMAD1/FGF2/TGFB1/TP53/WFIKKN2/COL1A1/HOXB4/EIF4A3/RPL38/MAP2K…	89	4506
BP	GO:0016570	histone modification	0.0195295	88/4524	0.701696	0.999958	0.999958	USP16/NAA50/RNF168/GCG/TRIP12/HDAC1/TAF12/TADA1/USP21/CRTC2/CHTOP/VPS72/PRMT6/GTF2B/NFYC/MEAF6/KANSL2/USP15/PWP1/ING4/SMARCAD1/SNCA/HOPX/PCGF3/UHRF1/PRDM6/SKP1/UBE2B/HPF1/RNF20/POLE3/ATG5/UFL1/SF3B5/PRMT5/RIOX1/SNW1/PCGF1/DPY30/CDK9/NTMT1/WDR5/BMI1/SUV39H2/ENY2/MYOD1/DDB2/PARK7/JADE1/SUDS3/SF3B3/MT3/SETD6/PRMT7/PAF1/RUVBL2/PIH1D1/ZNF274/TADA2A/COPRS/TP53/FLCN/USP22/PHB1/SIRT7/JMJD6/TAF9/SKIC8/CTN…	88	4506
BP	GO:0044782	cilium organization	0.0195295	88/4524	0.701696	0.999958	0.999958	ARL6/ATG3/ROPN1/IQCG/DYNLT2B/CEP19/CCDC39/ACTR3/TMEM237/ARMC9/CFAP126/ODF2L/SPATA6/TEKT2/SEPTIN2/SEPTIN7/SNX10/CEP41/IFT27/TTLL1/RAB8A/ODAD3/RFX2/CEP120/UBE2B/MACIR/GSN/ARMC2/ATG5/CFAP206/BBS4/DNAAF2/PIERCE2/ATP6V1D/IFT43/DYNC2LI1/TMEM17/DNAAF10/DRC1/ENTR1/PIERCE1/SSNA1/ODAD2/GDI2/SPEF1/AURKA/MAPRE1/DNAAF11/ASAP1/CLXN/RP1/CIBAR1/HOATZ/PLK4/INTU/PLA2G3/LIMK2/SNAP29/TMEM231/DNAAF1/CDK10/GAS8/CYLD/D…	88	4506
BP	GO:0051345	positive regulation of hydrolase activity	0.0195295	88/4524	0.701696	0.999958	0.999958	IFT57/FAM162A/AGTR1/FOXL2/CHN1/LAPTM5/EFNA1/S100A8/S100A9/S100A10/RHOC/RAP1A/F3/BCAR3/SVBP/FGL2/CAV1/CAV2/IFNG/ARL1/PHB2/NTF3/SNCA/ODAM/NDUFA13/PIN1/VAV1/PLIN5/PRELID1/RACK1/RASA1/MEF2C/CREB3/RGP1/TBC1D2/LPAR1/ESR1/PDCD2/F2R/ANG/RPS27L/HTRA2/PSME4/PTPA/PCNA/ADRM1/GNAS/TBC1D20/TGM2/CD40/ASAP1/MYC/ASPH/RIPK2/ELMOD1/RPS3/NR1H3/SELE/RGS16/ELMOD2/FGF2/RAPGEF2/PDCD5/PSENEN/APOC2/BAX/RCN3/VRK3/NR1H2/ABR…	88	4506
BP	GO:1902680	positive regulation of RNA biosynthetic process	0.060364	273/4524	0.703174	0.999958	0.999958	USP16/POU1F1/HES1/ZNF639/NMD3/DHX36/FOXL2/PKNOX1/ETS2/MSTN/NFE2L2/NR4A2/ACVR2A/ACTR3/CARF/CREB1/CNOT9/PTPRN/GMEB1/TAF12/TADA1/USP21/USF1/GLMP/S100A10/MLLT11/JUN/CITED4/NFYC/HEYL/ZC3H12A/ETV1/IL6/DNAJC2/WNT2/NEUROD6/INHBA/WASL/IRF5/ZNF746/MYF5/CEP290/LUM/DCN/NR4A1/CELA1/CCNT1/IFNG/DDIT3/NACA/CDK2/PWP1/SPX/CREBL2/ETV6/NANOG/ING4/TNFRSF1A/MAFF/ATF4/PPARGC1A/RBPJ/PF4/PIK3R2/CCDC124/PKN1/JUNB/PIN1/SMA…	272	4506
BP	GO:0000280	nuclear division	0.0193076	87/4524	0.704554	0.999958	0.999958	USP16/CHMP2B/RPL24/SPICE1/NAA50/CD28/NUDC/CDC42/HORMAD1/PSRC1/C3H1orf146/ASZ1/CAV2/PDXP/NCAPH2/UBE2B/CDC23/SLF1/DMRT1/REEP4/CKS2/CDC26/OOEP/ZWILCH/CHMP4A/NUSAP1/RPL10L/BMP4/TERB2/CYP26B1/SPAST/IL1A/PSMD13/PCID2/AURKA/NSFL1C/TPX2/MAPRE1/UBE2C/NSMCE2/RRS1/RAD21/CCNE2/ANAPC15/CENPS/MND1/SLC25A31/RAN/HORMAD2/DRG1/CHTF8/LSM14A/UBE2S/TEX14/SPATA22/HASPIN/MIS12/AURKB/UBB/CENPX/SIRT7/BIRC5/SPDL1/KIF2A/DD…	87	4506
BP	GO:0001503	ossification	0.0193076	87/4524	0.704554	0.999958	0.999958	CASR/AHSG/DHX36/ACVR2A/NPPC/ID3/ALPL/BGLAP/S1PR1/TMEM53/COL1A2/IL6/SNX10/IGFBP3/PTN/MYF5/COL2A1/PTHLH/MGP/ATF4/PPP3CA/IBSP/STATH/BMP3/DMP1/COMP/PRKACA/JUNB/PDLIM7/FSTL3/SBNO2/ADRB2/SLC26A2/MEF2C/NPR2/OMD/ASPN/TMEM38B/ASF1A/BMP4/RIOX1/FHL2/ATP6V1B1/OSR1/MMP9/SNAI2/EXT1/OSR2/ILK/LGR4/TRAF6/TGFB2/H3-3A/MYOC/CTNNBIP1/ISG15/SMAD1/INTU/FGF2/MAPK1/TGFB1/CCL3/ALOX15/COL1A1/SOST/SIRT7/RPL38/MAP2K6/MSX2/ME…	87	4506
BP	GO:0006869	lipid transport	0.0193076	87/4524	0.704554	0.999958	0.999958	SLC51A/APOD/ADIPOQ/PLA2R1/ATG9A/PLA2G2A/APOA2/NAXE/ABCA4/SCP2/SLC2A1/CD36/CAV1/EEPD1/PLEKHA8/INHBA/LEP/ANO4/SPX/LPCAT3/TSPO/MTTP/ABCG2/ATP8A1/SLC27A1/LDLR/PRELID1/SAR1B/SIGMAR1/TMEM30A/SERAC1/CERT1/SLC51B/LIPC/NPC2/PTGES/SURF4/ATP8A2/PRELID3B/LBP/FABP5/FABP4/APOC3/APOA1/LAMTOR1/NR1H3/SLC43A3/ZDHHC5/CPTP/SCARB1/PLA2G1B/GLTP/PITPNB/PLA2G3/GOT2/BSP3/BSP5/BSP1/APOE/APOC4/APOC2/NR1H2/PCTP/VMP1/RPS6KB1…	87	4506
BP	GO:0007169	transmembrane receptor protein tyrosine kinase signaling pathway	0.0193076	87/4524	0.704554	0.999958	0.999958	APOD/ADIPOQ/HRG/PIK3CA/TMEM108/MSTN/CHN1/IGFBP2/IGFBP5/VIL1/CNOT9/IFI6/EFNA1/F3/BCAR3/GPC1/MET/CAV2/IGFBP3/RARRES2/DCN/PIP4K2C/CD63/IGF1/SNCA/KIT/RNF126/MZB1/FGF1/TEK/GFRA2/SLC39A14/DNAI1/GKAP1/SOCS4/PSEN1/SOCS5/FUT7/SPRY2/COL4A1/F7/GATA3/JCAD/ZGPAT/PLCG1/MMP9/EXT1/ANGPT1/CEP57/DSTYK/MYOC/FBXW7/RAPGEF2/MAPK1/MT3/TRADD/SHKBP1/TGFB1/PLAUR/CDK5R1/IFT20/STAT5B/STAT3/VPS25/HGS/SOCS3/SLC9A3R1/FGF18/PIK…	87	4506
BP	GO:0010035	response to inorganic substance	0.0193076	87/4524	0.704554	0.999958	0.999958	SOD1/CASR/PIK3CA/DHX36/SUMO1/CARF/ANKZF1/HPCA/CLIC4/ALPL/S100A16/ZC3H12A/STK25/IL6/CAV1/AQP1/ADCY1/HNRNPA1/AQP2/SLC38A2/TIGAR/PPP3CA/SNCA/PKD2/JUNB/RACK1/GLRA1/MEF2C/ACO1/FXN/VCP/DMTN/LOXL2/SIGMAR1/FBP1/TXN/SOD2/HOMER1/RAD51/CAPN3/FOS/IL1A/FABP1/FKBP1B/RHOB/FOXO1/EDNRB/RTF2/GHRH/MMP9/HSF1/FABP4/DDI1/SMPD1/STIM1/UCP3/RPS3/FIBIN/ATP2B4/PARK7/KCNH1/GUCY1B1/P2RX4/MAPK1/TXNRD2/DPEP1/ADCY7/MT1A/MT2A/MT…	87	4506
BP	GO:0022412	cellular process involved in reproduction in multicellular organism	0.0193076	87/4524	0.704554	0.999958	0.999958	CXADR/ROPN1/IQCG/ACVR1/TNP1/YTHDF2/MAEL/SPATA46/HORMAD1/CFTR/ASZ1/INHBA/GARIN1B/PTN/PRSS37/TARBP2/ETV6/CD9/TTLL1/NCAPH2/PRKACA/ACTL9/RFX2/CATSPERD/GDF9/UBE2B/SPINK1/DMRT1/NPR2/TGFBR1/ACTL7A/ARMC2/CFAP206/TBPL1/PACRG/BBS4/RPL10L/BMP4/CYP26B1/MSH2/FSHR/STRBP/AURKA/TBC1D20/H3-3A/TDRD5/PTGS2/EDNRA/SLC25A31/CCDC63/TSSK1B/DRC7/PRMT7/BSP3/BSP5/BSP1/KLC3/ERCC1/TEX14/TMEM95/CCDC42/UBB/PLD6/LYZL6/DDX4/ROPN…	87	4506
BP	GO:0045861	negative regulation of proteolysis	0.0193076	87/4524	0.704554	0.999958	0.999958	CSTA/FETUB/CSTB/VIL1/TM4SF20/IFI6/SFN/RPL11/EFNA1/NGF/LAMTOR5/TFPI2/AQP1/CDK5/NR4A1/A2M/SNCA/CSN2/CDKN2D/C3/SGTA/TNFAIP8/SPINK1/SH3RF1/CTSB/CAAP1/ALAD/AMBP/MICAL1/PSEN1/TMED10/FABP1/PCID2/ITIH2/ITIH5/MGC133636/LOC617402/LOC505033/PSMF1/CSNK2A1/TKDP1/LOC404103/PTI/MMP9/EIF3H/TRIM21/NR1H3/IL10/UCHL5/PARK7/RNF34/PEBP1/GABARAPL2/DPEP1/MT3/PLAUR/PIH1D1/NR1H2/PRKCG/WFDC18/TMEM98/SERPINF2/TP53/WFIKKN2/R…	87	4506
BP	GO:0060322	head development	0.0193076	87/4524	0.704554	0.999958	0.999958	APOD/HES1/TRA2B/ECE2/TMEM108/COL3A1/SLC4A10/NR4A2/MACO1/UFC1/ATP1A2/S1PR1/PPT1/WNT2/NEUROD6/AQP1/NPY/INHBA/CDK5/FAIM2/COL2A1/PEX5/TTLL1/METTL14/ODAD3/CEP120/PROP1/NFIB/DPYSL2/FYN/AKIRIN2/BBS4/BMP4/PSEN1/HTRA2/PEX13/HSPA5/UFM1/CLN5/COL4A1/PLCB1/BMI1/ODAD2/RAB18/GHRH/EXT1/OSR2/ARCN1/CLP1/TMX2/UCHL5/DRAXIN/EDNRA/SMAD1/MGARP/PCDH18/FGF2/RAPGEF2/MAPK1/CRISPLD2/CBLN1/SMG9/FUT1/MBOAT7/CDK5R1/SLC6A4/TP53…	87	4506
BP	GO:0060627	regulation of vesicle-mediated transport	0.0193076	87/4524	0.704554	0.999958	0.999958	ATG3/SNX4/ADIPOQ/AHSG/PFN2/ATP2C1/RAB5A/CDC42/APOA2/RAB25/RAP1A/RAB3B/PPT1/CAV1/ADCY1/CHRM2/CDK5/SYT1/CD63/RAC2/GAPDH/NTF3/PICK1/SNCA/ARF1/RAB3A/RAB11B/C3/IL13/RACK1/CNN2/YIPF5/CLU/ANXA1/HNRNPK/COLEC11/MICAL1/SNX3/ATG5/RAB15/VAMP8/PPP3R1/AAK1/DNM1/LAMP1/TBC1D20/TGM2/ANGPT1/PIP4P2/APOC3/APOA1/BACE1/SMPD1/ARRB1/NR1H3/SELE/IL15/PLA2G3/MAPK1/CYBA/NOD2/NR1H2/UNC119/ARRB2/ALOX15/ADORA2B/HGS/CHRNA5/SCAM…	87	4506
BP	GO:0009719	response to endogenous stimulus	0.0599201	271/4524	0.706195	0.999958	0.999958	NRROS/HES1/ADIPOQ/P2RY1/AGTR1/TMEM108/UBA5/ITGB2/MSTN/ACVR1/NR4A2/ACVR2A/INHBB/CREB1/IGFBP2/IGFBP5/VIL1/CNOT9/RXRG/FCER1G/USF1/ATP1A2/BGLAP/LAMTOR2/RAB13/CTSS/RAP1A/LAMTOR5/BCAR3/TMEM53/CITED4/HEYL/GPC1/COL1A2/IL6/ELAPOR2/CD36/CFTR/WNT2/CAV1/CAV2/AQP1/IGFBP3/LEP/CHRM2/RARRES2/NR4A1/LALBA/COL2A1/RAP1B/USP15/PIP4K2C/IGF1/HSP90B1/RBFOX2/STRAP/RERG/NANOG/SCNN1A/CD9/TIGAR/LAMTOR3/GABRB1/RASL11B/GNRHR/…	270	4506
BP	GO:0007423	sensory organ development	0.0190857	86/4524	0.707423	0.999958	0.999958	SOD1/RPL24/HES1/PLS1/FOXL2/BFSP2/PKNOX1/FRZB/PRKRA/HPCA/PHACTR4/CLIC4/C1QB/GNAT2/ATG4B/AQP1/INHBA/TSPAN12/INSIG1/MYF5/LIN7A/PFDN5/COL2A1/MIP/ATF4/SCO2/TDRD7/TMOD1/TGFBR1/SOBP/ATG5/CITED2/BBS4/ADAM10/BMP4/CYP26B1/ATP6V1B1/OSR1/MAB21L1/GJB6/SPRY2/COL4A1/GATA3/VIM/RAB18/TBC1D20/RP1/RDH10/OSR2/CALB1/DRD2/TGFB2/ANGPTL7/EDNRA/INTU/SPRY1/FGF2/MAPK1/SMG9/BLOC1S3/LIM2/IFT20/TCAP/STAT3/FSCN2/SLC9A3R1/RPL38…	86	4506
BP	GO:0034765	regulation of ion transmembrane transport	0.0190857	86/4524	0.707423	0.999958	0.999958	KCNAB1/ATP1B3/SUMO1/HPCA/CLIC4/CTSS/GPR89A/NDUFA4/TSPAN13/CAV1/DPP6/TMBIM6/CACNB3/IGF1/PHB2/SNCA/PKD2/CXCL9/CXCL10/CXCL11/TMEM38A/ADRB2/TMEM38B/PLN/FYN/ATG5/OPRM1/DRD1/F2R/HOMER1/CHP1/CAPN3/PSEN1/KCNIP3/FKBP1B/OSR1/KCNRG/FKBP1A/BPIFA1/SNTA1/MMP9/KCNQ3/CRH/KCNB2/KCNV1/TRPC6/SCN4B/STIM1/KCNA4/PM20D1/PSEN2/NPPA/PARK7/KCNAB2/KCNH1/EDNRA/P2RX4/YWHAH/CYBA/FXYD1/VMP1/SLC43A2/VAMP2/DHRS7C/SLC9A3R1/CACNG1…	86	4506
BP	GO:0044770	cell cycle phase transition	0.0190857	86/4524	0.707423	0.999958	0.999958	RPL24/MLF1/ERCC3/USP37/CKS1B/HORMAD1/ENSA/NASP/INHBA/E2F7/CDK4/NABP2/CCNA2/ABRAXAS1/MRNIP/BABAM1/CDKN2D/KANK2/PPP2CA/CKS2/INIP/CDC26/TIPIN/ZWILCH/RPS27L/ARPP19/SPAST/MSH2/ETAA1/BABAM2/E2F6/CPSF3/ID2/PCID2/TFDP1/MASTL/FAM83D/UBE2C/MYC/NSMCE2/RAD21/ZPR1/ANAPC15/ATP2B4/METTL13/INTS7/PLRG1/UBE2L3/PAF1/ERCC2/UBE2S/TEX14/CCL2/HASPIN/TM4SF5/TP53/AURKB/RPL26/SIRT7/BIRC5/SPDL1/NPM1/FBXO4/XRCC3/TRIM71/HYAL…	86	4506
BP	GO:0051656	establishment of organelle localization	0.0190857	86/4524	0.707423	0.999958	0.999958	CHMP2B/SNX4/CEP19/NUDC/CDC42/S100A13/S100A12/PSRC1/STK25/YKT6/LIN7A/BLOC1S1/RAC2/BORCS5/SNCA/KIT/SDAD1/RAB11B/AP3D1/IL13/TMED9/RPS15/UBE2B/CDC23/NEFL/OOEP/GJA1/WASF1/DYNLT1/AP3S1/CPLX2/AP3B1/RAB11A/CHMP4A/PTGDR/BLOC1S6/HIF1A/PSEN1/TMED10/TERB2/SPAST/VAMP8/DNM1/PTGDS/SPRY2/LAMP1/TMEM230/NSFL1C/MAPRE1/ASIP/FAM83D/RRS1/YWHAZ/SEC16B/KLHL12/MGARP/RAN/PLA2G3/LIMK2/HSBP1/BLOC1S3/NLRP5/KIF2B/RHOT1/PAFAH1…	86	4506
BP	GO:0045893	positive regulation of DNA-templated transcription	0.0596982	270/4524	0.707706	0.999958	0.999958	USP16/POU1F1/HES1/ZNF639/DHX36/FOXL2/PKNOX1/ETS2/MSTN/NFE2L2/NR4A2/ACVR2A/ACTR3/CARF/CREB1/CNOT9/PTPRN/GMEB1/TAF12/TADA1/USP21/USF1/GLMP/S100A10/MLLT11/JUN/CITED4/NFYC/HEYL/ZC3H12A/ETV1/IL6/DNAJC2/WNT2/NEUROD6/INHBA/WASL/IRF5/ZNF746/MYF5/CEP290/LUM/DCN/NR4A1/CELA1/CCNT1/IFNG/DDIT3/NACA/CDK2/PWP1/SPX/CREBL2/ETV6/NANOG/ING4/TNFRSF1A/MAFF/ATF4/PPARGC1A/RBPJ/PF4/PIK3R2/CCDC124/PKN1/JUNB/PIN1/SMARCA4/…	269	4506
BP	GO:1903508	positive regulation of nucleic acid-templated transcription	0.0596982	270/4524	0.707706	0.999958	0.999958	USP16/POU1F1/HES1/ZNF639/DHX36/FOXL2/PKNOX1/ETS2/MSTN/NFE2L2/NR4A2/ACVR2A/ACTR3/CARF/CREB1/CNOT9/PTPRN/GMEB1/TAF12/TADA1/USP21/USF1/GLMP/S100A10/MLLT11/JUN/CITED4/NFYC/HEYL/ZC3H12A/ETV1/IL6/DNAJC2/WNT2/NEUROD6/INHBA/WASL/IRF5/ZNF746/MYF5/CEP290/LUM/DCN/NR4A1/CELA1/CCNT1/IFNG/DDIT3/NACA/CDK2/PWP1/SPX/CREBL2/ETV6/NANOG/ING4/TNFRSF1A/MAFF/ATF4/PPARGC1A/RBPJ/PF4/PIK3R2/CCDC124/PKN1/JUNB/PIN1/SMARCA4/…	269	4506
BP	GO:0019216	regulation of lipid metabolic process	0.0188637	85/4524	0.710303	0.999958	0.999958	SOD1/APOD/ADIPOQ/DNAJC19/CREB1/CDC42/APOA2/CERS2/ZFP69/CAV1/LEP/FMC1/RARRES2/INSIG1/IFNG/PIP4K2C/CREBL2/LPCAT3/PHB2/SNCA/SLC27A1/LDLR/RETN/C3/PLIN5/EGR1/FGF1/HPGD/TEK/STOML2/CGA/BBS4/CHP1/LACTB/ID2/RUBCNL/EEF1A2/PCK1/TRIB3/EIF6/FITM2/SNAI2/FABP5/MTMR2/APOC3/APOA1/LAMTOR1/FSHB/NR1H3/FGF2/SCARB1/SIRT4/PIK3IP1/LONP2/CNEP1R1/NOD2/TGFB1/APOC2/NR1H2/MBOAT7/ACADVL/CTDNEP1/GIP/NR1D1/STAT5B/STAT5A/BRCA1/G…	85	4506
BP	GO:0032990	cell part morphogenesis	0.0188637	85/4524	0.710303	0.999958	0.999958	RPL24/ALCAM/DHX36/TMEM108/S100B/CYFIP1/CHN1/NR4A2/VIL1/CDC42/EFNA1/MOV10/USP33/EDN2/STK25/TMEM106B/SEMA3C/ADCY1/CAMK2B/WASL/PTN/CDK5/DNM1L/RAB3A/RAB8A/DNM2/SNX2/NFIB/NEFL/DPYSL2/ABITRAM/GJA1/FYN/WASF1/CERT1/ATL1/SNX1/PSEN1/SPAST/STXBP1/SSNA1/SPART/AURKA/CPNE1/EXT1/SDC2/ENPP2/BDNF/CAPRIN1/CD44/DRAXIN/LHX9/EDNRA/RAPGEF2/YWHAH/TUBB3/MT3/SCN1B/CDK5R1/UBB/LLGL1/CNP/POLG2/MEF2A/ARPIN/DBNL/CTNNB1/CCK/PA…	85	4506
BP	GO:0033674	positive regulation of kinase activity	0.0188637	85/4524	0.710303	0.999958	0.999958	ADIPOQ/PIK3CA/GCG/CAB39/CDC42/EFNA1/CKS1B/RAP1A/LMO4/MOB3C/PPIA/LEP/CDK5/DAZAP2/CCNT1/IFNG/PHB2/NTF3/TIGAR/CCND2/LAMTOR3/SNCA/MRNIP/MOB3A/PPP2CA/FGF1/ADRB2/MOB3B/TEK/CKS2/MAP3K7/RPLP1/PSEN1/ETAA1/ITGB1BP1/SPRY2/EEF1A2/TPX2/CD40/ANGPT1/IL18/RPS3/TRAF6/CHI3L1/ATP2B4/DSTYK/TGFB2/FBXW7/FGF2/RAPGEF2/ERP29/IL34/NOD2/MT3/TGFB1/PIH1D1/CDK5R1/YWHAE/PHB1/MAPT/STRADA/MAP2K6/CARTPT/CIB1/PPP2R3C/RHOA/LTF/GHRL…	85	4506
BP	GO:0045785	positive regulation of cell adhesion	0.0188637	85/4524	0.710303	0.999958	0.999958	NFKBIZ/HES1/HRG/IL12A/ITGB2/DPP4/CD28/IGFBP2/CDC42/S100A10/PLPP3/IL6/CAV1/LEP/IFNG/MIP/LGALS1/PPP3CA/IBSP/PIK3R2/RASAL3/DHPS/VAV1/FUT6/IL4/NLRP3/IL12B/TEK/ANXA1/DMTN/CITED2/AP3B1/RNASE10/ITGB1BP1/FUT7/GATA3/BMI1/PCK1/STK4/CYRIB/IL7/RIPK2/FUT4/IL18/APOA1/ILK/RPS3/TRAF6/TGFB2/HLX/DUSP10/SELP/SELE/MYOC/IL2/XBP1/NOD2/PLAUR/FUT1/C1QBP/ALOX15/TMEM102/FLCN/JUP/STAT5B/STAT5A/PRKCA/CIB1/HYAL1/RHOA/VEGFA/A…	85	4506
BP	GO:0050790	regulation of catalytic activity	0.104527	473/4524	0.710814	0.999958	0.999958	RCAN1/SOD1/IFT57/CSTA/FAM162A/PPP1R2/ADIPOQ/FETUB/PSMD2/PIK3CA/SPTSSB/AGTR1/FOXL2/CSTB/S100B/MSTN/PRKRA/CHN1/GCG/NR4A2/EEF1B2/VIL1/PRKAG3/AGFG1/CAB39/PDE6D/LAPTM5/PHACTR4/PPP1R8/IFI6/SFN/RCAN3/CDC42/ARHGEF10L/RGS4/APOA2/APCS/LAMTOR2/DPM3/EFNA1/CKS1B/S100A8/S100A9/S100A10/ANXA9/ENSA/GDAP2/NGF/RHOC/INKA2/RAP1A/LAMTOR5/F3/BCAR3/LMO4/GADD45A/MOB3C/EIF2B3/SVBP/SMAP2/PPP1R7/TFPI2/NDUFA4/FGL2/PRKAR2B/CA…	471	4506
BP	GO:0042127	regulation of cell population proliferation	0.0590324	267/4524	0.712239	0.999958	0.999958	CASR/APOD/HES1/CLDN1/ADIPOQ/HRG/IL12A/AGTR1/MSTN/FRZB/CDCA7/FAP/DPP4/NMI/CD28/IGFBP2/IGFBP5/PTPRN/INHA/SCG2/MARCKSL1/TENT5B/SFN/CDC42/HP1BP3/RAB25/CHTOP/WDR77/S1PR1/F3/DDAH1/EDN2/AGO3/COPS9/KRIT1/SCIN/IL6/WNT2/CAV1/CAV2/TES/AQP1/HOXA3/SKAP2/IGFBP3/INHBA/LEP/PTN/FMC1/NAP1L1/E2F7/BTG1/KRT5/ATG101/NR4A1/CELA1/IFNG/IGF1/RAC2/RERG/NANOG/ING4/CD9/NTF3/CCND2/PPP3CA/KIT/ODAM/PF4/CXCL9/CXCL10/CXCL11/FGFBP…	266	4506
BP	GO:0003012	muscle system process	0.0186418	84/4524	0.713195	0.999958	0.999958	SOD1/PIK3CA/P2RY1/CHRNA1/MYL1/PRKAG3/ATP1A2/EDN2/ZC3H12A/CAV1/MTPN/SPX/SCO2/MYOZ2/CAMK2D/COMP/TMEM38A/TBXA2R/JSRP1/ADRB2/ANXA6/GLRA1/ZDHHC21/STC1/ADRA1A/TMEM38B/CERT1/F2R/HOMER1/GATM/SCN3B/ADRA2B/FKBP1B/ROCK2/EDNRB/GATA5/FKBP1A/MYLK2/SNTA1/FBXO32/MYOG/ATP2B4/PARP1/MYOC/NPPA/TNNT2/EDNRA/P2RX4/TNNT1/CHRNB1/ADORA2B/TCAP/ORMDL3/JUP/GAA/KCNJ2/MAP2K6/PRKCA/ASB2/CAV3/LMCD1/PROK2/TNNC1/RHOA/PI16/EDN1/SCN…	84	4506
BP	GO:0010563	negative regulation of phosphorus metabolic process	0.0186418	84/4524	0.713195	0.999958	0.999958	ADIPOQ/MSTN/GADD45A/PLPP3/ZC3H12A/CAV1/IGFBP3/PPIA/DUSP6/IFNG/PIP4K2C/PWP1/NTF3/CSN2/CDKN2D/GADD45B/RACK1/SPINK1/CDKN2B/DMTN/DNAJA1/FBP1/MICAL1/HMGCR/CHP1/BMP4/SOCS4/PSEN1/SOCS5/FKBP1B/ITGB1BP1/PIP5KL1/PTPA/SPRY2/DNAJC3/MASTL/INSM1/ZGPAT/FKBP1A/TRIB3/PPP1R16B/PKIG/FABP4/SMPD1/PRR5L/LAX1/TGFB2/DUSP10/NPPA/PARK7/PIK3IP1/TERF2IP/URI1/TGFB1/PPP1R15A/COX11/TP53/FLCN/VPS25/SOCS3/NPM1/NR2F2/CIB1/GSKIP/W…	84	4506
BP	GO:0045936	negative regulation of phosphate metabolic process	0.0186418	84/4524	0.713195	0.999958	0.999958	ADIPOQ/MSTN/GADD45A/PLPP3/ZC3H12A/CAV1/IGFBP3/PPIA/DUSP6/IFNG/PIP4K2C/PWP1/NTF3/CSN2/CDKN2D/GADD45B/RACK1/SPINK1/CDKN2B/DMTN/DNAJA1/FBP1/MICAL1/HMGCR/CHP1/BMP4/SOCS4/PSEN1/SOCS5/FKBP1B/ITGB1BP1/PIP5KL1/PTPA/SPRY2/DNAJC3/MASTL/INSM1/ZGPAT/FKBP1A/TRIB3/PPP1R16B/PKIG/FABP4/SMPD1/PRR5L/LAX1/TGFB2/DUSP10/NPPA/PARK7/PIK3IP1/TERF2IP/URI1/TGFB1/PPP1R15A/COX11/TP53/FLCN/VPS25/SOCS3/NPM1/NR2F2/CIB1/GSKIP/W…	84	4506
BP	GO:0016477	cell migration	0.0585885	265/4524	0.715262	0.999958	0.999958	CXADR/FSTL1/APOD/HES1/CLDN1/SST/ADIPOQ/HRG/TBCCD1/PFN2/AGTR1/MSTN/COL3A1/FAP/DPP4/ACVR1/NR4A2/TMEFF2/IGFBP5/AAMP/VIL1/SCG2/CCL20/PHACTR4/CLIC4/CDC42/RAB25/LAMTOR2/EFNA1/RAB13/S100A8/S100A9/RHOC/S1PR1/LMO4/USP33/GADD45A/PLPP3/PTPRF/SVBP/EDN2/ZC3H12A/KRIT1/SEMA3C/RELN/MET/CAV1/AQP1/IGFBP3/PPIA/CAMK2B/WASL/PTN/PRSS37/RARRES2/CDK5/DCN/IGFBP6/KRT5/NR4A1/IRAK4/IFNG/CD63/RAC2/DNM1L/PEX5/PHB2/CD9/NTF3/EN…	264	4506
BP	GO:0006816	calcium ion transport	0.0184199	83/4524	0.716097	0.999958	0.999958	CASR/ATP2C1/EFHB/GCG/MAIP1/HPCA/EPB41/TMCO1/ANXA9/LOC784768/TSPAN13/CAV1/CDK5/TMBIM6/CACNB3/DDIT3/DNM1L/ITPR2/PLCZ1/SMDT1/SNCA/PKD2/CXCL9/CXCL10/CXCL11/LETM1/TMEM38A/SPINK1/ANXA6/ANXA1/STOML2/STC1/TMEM38B/PLN/FYN/ATG5/OPRM1/DRD1/F2R/HOMER1/ERO1A/CAPN3/ANXA2/PSEN1/SLC8A1/FKBP1B/NCS1/EDNRB/CACNB2/FKBP1A/TRPC6/STIM1/ATP2B4/PSEN2/EDNRA/FGF2/P2RX4/CYBA/VMP1/CCL3/CCL8/CCL2/DHRS7C/RCVRN/CACNB1/CACNG1/CH…	83	4506
BP	GO:0022407	regulation of cell-cell adhesion	0.0184199	83/4524	0.716097	0.999958	0.999958	NFKBIZ/HES1/ADIPOQ/IL12A/ITGB2/DPP4/CD28/IGFBP2/YTHDF2/PLPP3/ZC3H12A/IL6/FGL2/CAV1/LEP/NOS3/IFNG/CD9/LGALS1/PPP3CA/RASAL3/PRDX2/DHPS/FUT6/IL4/IRF1/NLRP3/IL12B/ZDHHC21/ANXA1/DMTN/FUT9/ARG1/CITED2/AP3B1/RNASE10/BMP4/FUT7/GATA3/BMI1/PCK1/PTI/CEBPB/CYRIB/IL7/RIPK2/FUT4/RDX/IL18/APOA1/RPS3/TRAF6/HLX/DUSP10/SELP/SELE/CELA2A/IL2/XBP1/NOD2/TGFB1/PLAUR/MAPK7/STAT5B/STAT5A/PRKAR1A/PRKCA/VPS33B/RHOA/AIF1/FL…	83	4506
BP	GO:0051090	regulation of DNA-binding transcription factor activity	0.0184199	83/4524	0.716097	0.999958	0.999958	HES1/MAP3K13/RNF25/TAF12/ID3/CRTC2/RWDD3/CTH/PLPP3/HEYL/ZC3H12A/IL6/WNT2/CAV1/TAX1BP1/ADCY1/PPIA/MTPN/PAXIP1/NTS/PPARGC1A/PRDX2/IL5/STING1/HAND1/CLU/CREB3/UFL1/ESR1/CHP1/CAPN3/ESR2/COMMD1/ANXA4/ID2/TFDP1/DDRGK1/PTGIS/RIPK2/IL18/TRIM21/RPS3/TRAF6/RAB7B/IL10/CTNNBIP1/PARK7/DHX9/CMKLR1/TERF2IP/NOD2/CYLD/SETD6/TRADD/CSF3/JUP/DAP/SLCO3A1/CIB1/PSMA6/CTNNB1/IRAK2/BHLHE40/TLR9/LTF/PIM1/TNF/FLOT1/PRL/EDN1…	83	4506
BP	GO:0034655	nucleobase-containing compound catabolic process	0.018198	82/4524	0.719011	0.999958	0.999958	NCBP2/DHX36/FOXL2/NUDT16/SSB/CNOT9/YTHDF2/PNRC2/RBM8A/MOV10/DPYD/MAGOH/YBX1/ZC3H12A/AGO3/IL6/TBRG4/SND1/PYM1/DERA/MAGOHB/AICDA/DCP1B/GTPBP1/PDE5A/METTL14/LSM4/RNASEH2A/HINT1/PHAX/ETF1/NUDT12/SMPDL3A/NT5E/VIP/TENT2/APEX1/TTC5/ENTPD5/ENDOG/RNASEH2B/PCID2/TRDMT1/VIM/ITPA/SAMHD1/FITM2/ADA/EXOSC4/AGO2/EIF3E/PABPC1/RIDA/ACAT1/ZPR1/PDE2A/PRR5L/DHX9/ZFP36/SMG9/SMG8/CASC3/CNP/EIF4A3/PELO/FASTKD3/PDE12/PCB…	82	4506
BP	GO:1903829	positive regulation of protein localization	0.018198	82/4524	0.719011	0.999958	0.999958	NMD3/SERP1/PLS1/ATP2C1/MFF/EPB41/SESN2/SFN/CCT3/GOLPH3L/PDZK1/ZC3H12A/GNAI1/CDK5/CEP290/CCT2/IFNG/DNM1L/PIK3R2/PRKACA/OAZ1/CEP120/RACK1/RBM22/TMEM30A/FYN/F2RL1/SLC51B/ANG/CHP1/PSEN1/TMED10/CCT7/IL1A/ITGB1BP1/CDK9/ENTR1/ITGB1/TM9SF4/ERGIC3/GHRH/ZPR1/PRR5L/ZDHHC5/ATP2B4/TGFB2/PARK7/FBXW7/PPID/RAN/LIMK2/GAS8/PDCD5/TGFB1/NR1H2/CDK5R1/YWHAE/MYH10/ITGA3/ORMDL3/JUP/PIK3R1/CIB1/MESD/GPR68/VRK1/STAC/HYAL2…	82	4506
BP	GO:0006875	cellular metal ion homeostasis	0.017976	81/4524	0.721936	0.999958	0.999958	SOD1/ATP6V1A/CASR/TF/ATP2C1/CCDC115/MAIP1/HCRTR1/TMCO1/SV2A/SLC30A7/TMBIM6/DDIT3/SCNN1A/SMDT1/SCO2/ANXA5/SNCA/CXCL9/CXCL10/CXCL11/LETM1/TMEM38A/FTMT/ANXA6/SCARA5/ACO1/STOML2/SLC39A14/TMEM38B/ATP6V1G1/ATG5/DRD1/F2R/AP3B1/ERO1A/RMDN3/CAPN3/PSEN1/SLC30A6/SLC8A1/IL1A/FKBP1B/VAPB/FKBP1A/CD40/GRINA/MYC/CALB1/PTH/HPX/ATP2B4/EDNRA/FGF2/ATP6V0A2/CYBA/MT3/ATP6V0D1/CCL3/CCL8/DHRS7C/CCDC47/SLC1A3/CHRNA7/ITPR…	81	4506
BP	GO:0009416	response to light stimulus	0.017976	81/4524	0.721936	0.999958	0.999958	DHX36/ERCC3/SLC4A10/ZRANB3/USF1/ATP1A2/GNAT2/USP1/COPS9/AQP1/OPN1SW/CDK5/RHNO1/CPT1B/UVSSA/PDE6B/CDKN2D/GNA11/REEP6/UBE2B/FBXL21/HMGCR/PCLAF/EIF2S1/MSH2/PPP1CB/RIC8A/ID2/PIERCE1/DCT/GRK1/PCNA/MMP9/MYC/EXT1/MMP1/USP2/SMPD1/DDB2/NOC2L/PPID/PPP1CC/MC1R/MMP2/ERCC1/POLD1/IFT20/AIPL1/TP53/AURKB/RPL26/RCVRN/MFAP4/PIK3R1/ERCC8/SLC1A3/CRIP1/BHLHE40/HYAL2/HYAL1/GNAT1/GPX1/CDC25A/RHO/GUCA1A/PRPH2/PRL/IMPACT…	81	4506
BP	GO:0019221	cytokine-mediated signaling pathway	0.017976	81/4524	0.721936	0.999958	0.999958	IFNAR1/IFNAR2/ADIPOQ/CLDN18/ACKR4/MX1/NMI/CXCR4/CNOT9/YTHDF2/FCER1G/ACKR1/IL12RB2/EDN2/IL6/CAV1/LEP/IRF5/IFNG/TNFRSF1A/UBE2K/KIT/CSN2/PF4/CDC37/IRF1/CSF2/STING1/ARG1/TICAM2/BBS4/PLCB1/IL2RA/FKBP1A/SAMHD1/SHARPIN/IL7/EXT1/RIPK2/CASP4/IL18/APOA1/ILK/CD44/TRIM44/TRAF6/ISG15/IL15/OAS2/OSM/IL34/CYLD/MT3/IRF3/CCL5/TP53/CCR7/STAT5B/STAT5A/STAT3/PRLR/CIB1/CX3CR1/IRAK2/JAGN1/CCRL2/CCR5/IL17A/CSNK2B/EDN1/E…	81	4506
BP	GO:0048598	embryonic morphogenesis	0.017976	81/4524	0.721936	0.999958	0.999958	SOD1/POGLUT1/HES1/ADIPOQ/PLS1/FOXL2/FRZB/PRKRA/YTHDF2/PHACTR4/EFNA1/SLC39A1/LMO4/PLPP3/YBX1/WNT2/INHBA/INSIG1/MYF5/COL2A1/TXNRD1/NANOG/LIAS/UGDH/PRKACA/RACK1/HAND1/MEF2C/TGFBR1/LMBRD1/RSPO3/GJA1/TCF21/CITED2/MTHFD1L/BBS4/BMP4/PSEN1/C11H2orf49/CYP26B1/ATP6V1B1/OSR1/RIC8A/ID2/GJB6/SPRY2/GATA3/BMI1/ARFRP1/STK4/MMP9/RDH10/EXT1/OSR2/APOA1/MICAL2/TRAF6/HLX/EDNRA/SMAD1/INTU/MAPK1/PAF1/TP53/MAPK7/TCAP/EI…	81	4506
BP	GO:0048858	cell projection morphogenesis	0.017976	81/4524	0.721936	0.999958	0.999958	RPL24/ALCAM/DHX36/TMEM108/S100B/CYFIP1/CHN1/NR4A2/VIL1/CDC42/EFNA1/MOV10/USP33/EDN2/STK25/TMEM106B/SEMA3C/ADCY1/CAMK2B/WASL/PTN/CDK5/RAB3A/RAB8A/DNM2/SNX2/NFIB/NEFL/DPYSL2/ABITRAM/GJA1/FYN/WASF1/ATL1/SNX1/PSEN1/SPAST/STXBP1/SSNA1/SPART/AURKA/CPNE1/EXT1/SDC2/ENPP2/BDNF/CAPRIN1/CD44/DRAXIN/LHX9/EDNRA/RAPGEF2/YWHAH/TUBB3/MT3/SCN1B/CDK5R1/UBB/LLGL1/CNP/MEF2A/ARPIN/DBNL/CTNNB1/CCK/PACSIN1/HSP90AB1/FLO…	81	4506
BP	GO:0051051	negative regulation of transport	0.017976	81/4524	0.721936	0.999958	0.999958	ATG3/APOD/ADIPOQ/CRYAA/PFKL/UBE2G2/INHBB/SUMO1/APOA2/RAP1A/CAV1/LEP/CDK5/INSIG1/TMBIM6/IGF1/SPX/SNCA/CSN2/RACK1/CNN2/SPINK1/ANXA1/DMTN/STC1/TXN/GJA1/PLN/SNX3/ATG5/OPRM1/HMGCR/F2R/CHP1/VAMP8/FKBP1B/OSR1/ITGB1BP1/RSAD2/DNM1/KCNRG/FOXO1/UFM1/FKBP1A/MMP9/FABP5/PIP4P2/CRYAB/DRD2/APOC3/NR1H3/YOD1/PARK7/ERP29/SIRT4/CABP1/VPS35/NR1H2/UNC119/SLC43A2/GH1/SLC9A3R1/CSK/CHGA/CAV3/CRBN/ARL6IP5/GHRL/TNF/GRP/VPS…	81	4506
BP	GO:0060271	cilium assembly	0.017976	81/4524	0.721936	0.999958	0.999958	ARL6/ATG3/IQCG/CEP19/CCDC39/ACTR3/TMEM237/ARMC9/ODF2L/SPATA6/TEKT2/SEPTIN2/SEPTIN7/SNX10/CEP41/TTLL1/RAB8A/ODAD3/RFX2/CEP120/UBE2B/MACIR/GSN/ARMC2/ATG5/CFAP206/BBS4/DNAAF2/PIERCE2/ATP6V1D/IFT43/DYNC2LI1/TMEM17/DNAAF10/DRC1/ENTR1/PIERCE1/ODAD2/GDI2/SPEF1/MAPRE1/DNAAF11/ASAP1/CLXN/RP1/CIBAR1/HOATZ/PLK4/INTU/PLA2G3/LIMK2/SNAP29/TMEM231/DNAAF1/CDK10/GAS8/CYLD/DRC7/CFAP20/CCDC113/ATP6V0D1/B9D2/KLC3/OD…	81	4506
BP	GO:0120039	plasma membrane bounded cell projection morphogenesis	0.017976	81/4524	0.721936	0.999958	0.999958	RPL24/ALCAM/DHX36/TMEM108/S100B/CYFIP1/CHN1/NR4A2/VIL1/CDC42/EFNA1/MOV10/USP33/EDN2/STK25/TMEM106B/SEMA3C/ADCY1/CAMK2B/WASL/PTN/CDK5/RAB3A/RAB8A/DNM2/SNX2/NFIB/NEFL/DPYSL2/ABITRAM/GJA1/FYN/WASF1/ATL1/SNX1/PSEN1/SPAST/STXBP1/SSNA1/SPART/AURKA/CPNE1/EXT1/SDC2/ENPP2/BDNF/CAPRIN1/CD44/DRAXIN/LHX9/EDNRA/RAPGEF2/YWHAH/TUBB3/MT3/SCN1B/CDK5R1/UBB/LLGL1/CNP/MEF2A/ARPIN/DBNL/CTNNB1/CCK/PACSIN1/HSP90AB1/FLO…	81	4506
BP	GO:2001233	regulation of apoptotic signaling pathway	0.017976	81/4524	0.721936	0.999958	0.999958	PRKRA/CYCT/NR4A2/SCG2/ITM2C/IFI6/S100A8/S100A9/GCLM/TXNDC12/CAV1/PPIA/INHBA/NOS3/FAIM2/TMBIM6/COL2A1/DDIT3/IGF1/DNM1L/NDUFA13/PRDX2/CDKN2D/CSF2/PRELID1/RACK1/SH3RF1/CLU/CAAP1/FXN/CREB3/TGFBR1/HNRNPK/RNF183/BMP4/PSEN1/HTRA2/BMI1/SERINC3/STK4/MMP9/GRINA/MYC/SNAI2/IL7/RPS3/NDUFS3/PARK7/NOC2L/FBXW7/RNF34/ERP29/URI1/PLAUR/BAX/PIH1D1/TP53/RPL26/UBB/MAPK7/FLCN/BECN1/SLC9A3R1/SELENOS/CTSH/AKT1/CTNNB1/HYA…	81	4506
BP	GO:0006650	glycerophospholipid metabolic process	0.0177541	80/4524	0.724872	0.999958	0.999958	DNAJC19/PIK3CA/INPP1/PLCD4/SERINC2/PLA2G2A/APOA2/PIGM/ACP6/NAPEPLD/PIP4K2C/DGKA/CHPT1/LPCAT3/PHB2/PIGY/LDLR/STOML2/SH3YL1/SERINC1/SERAC1/AGPAT4/ABHD4/PIGB/PIGH/SELENOI/DPM2/PLCB1/ABHD12/CDS2/PLCG1/SERINC3/DPM1/BPNT2/FABP5/PTDSS1/PIP4P2/IMPA1/ENPP2/MTMR2/APOA1/PGAP2/NR1H3/BPNT1/PIGC/PLA2G4A/FGF2/SCARB1/PLA2G1B/PLA2G3/PISD/PI4KA/PLA2G15/NR1H2/MBOAT7/PIGW/PIGS/PAFAH1B1/PLD2/ALOX15/PIGL/PEMT/PGAP3/PC…	80	4506
BP	GO:0007420	brain development	0.0177541	80/4524	0.724872	0.999958	0.999958	APOD/HES1/TRA2B/ECE2/TMEM108/COL3A1/SLC4A10/NR4A2/MACO1/UFC1/ATP1A2/S1PR1/PPT1/WNT2/NEUROD6/AQP1/NPY/INHBA/CDK5/FAIM2/PEX5/TTLL1/METTL14/ODAD3/CEP120/PROP1/NFIB/DPYSL2/FYN/AKIRIN2/BBS4/BMP4/PSEN1/HTRA2/PEX13/HSPA5/UFM1/CLN5/COL4A1/PLCB1/BMI1/ODAD2/RAB18/GHRH/EXT1/ARCN1/CLP1/TMX2/UCHL5/DRAXIN/SMAD1/MGARP/PCDH18/FGF2/RAPGEF2/CBLN1/SMG9/FUT1/MBOAT7/CDK5R1/SLC6A4/TP53/UBB/ODAD4/NDUFS4/NR2F2/CKB/CX3CR…	80	4506
BP	GO:0007507	heart development	0.0177541	80/4524	0.724872	0.999958	0.999958	CXADR/HES1/ECE2/DHX36/ACVR1/ID3/CDC42/EFNA1/S1PR1/ACADM/HEYL/SEMA3C/WNT2/COL2A1/CBY1/NPY1R/HOPX/ODAD3/HAND1/MEF2C/TEK/TGFBR1/DNAI1/GJA1/ATG5/CITED2/CERT1/BMP4/PSEN1/FHL2/PPP3R1/SNX17/DRC1/OSR1/ADPRHL1/GATA3/ODAD2/GATA5/FKBP1A/STK4/HAS2/EXT1/MICAL2/ILK/TGFB2/CPE/EDNRA/SMAD1/FGF2/MYL2/MAPK1/PSKH1/SMG9/GYS1/TMEM100/IFT20/TP53/TCAP/ODAD4/HEXIM1/GAA/PRKAR1A/PTCD2/MEF2A/ASB2/CTNNB1/CAV3/TNNC1/PI16/PIM1…	80	4506
BP	GO:0031647	regulation of protein stability	0.0177541	80/4524	0.724872	0.999958	0.999958	RABL3/USP13/MFSD1/PFN2/ATP1B3/GET1/CRYAA/PRKRA/CREB1/APOA2/PEX19/CCT3/GLMP/DPM3/EFNA1/USP33/PLPP3/TSPAN1/RAB21/DAZAP2/CCT2/CREBL2/GAPDH/SNCA/CSN1S1/AFM/RAD23A/CALR/PIN1/SEPTIN8/UBE2B/CLU/SLC51B/DAD1/CHP1/PPIB/CCT7/AAK1/LAMP1/MCM8/DDRGK1/AURKA/STK4/DERL1/DDI1/APOA1/USP2/TRIM21/TRIM44/PARK7/FBXW7/XBP1/MAPK1/VPS35/MT3/TADA2A/NLK/TP53/TMEM88/PHB1/RPL23/NR1D1/TAF9/PIK3R1/FBXO4/CTSH/COA8/TADA3/USP4/PIM…	80	4506
BP	GO:0043414	macromolecule methylation	0.0177541	80/4524	0.724872	0.999958	0.999958	MIS18A/NSUN3/TRMT10C/ECE2/PIK3CA/WDR4/GCG/METTL21A/MAEL/METTL25B/CHTOP/PRMT6/NFYC/ASZ1/BCDIN3D/KANSL2/EEF1AKMT3/METTL1/PWP1/METTL14/TRMT10A/ZCCHC4/DNMT1/PRDM6/ETF1/RNF20/TRMT11/PCMT1/ARMT1/PRMT5/TRMT5/SNW1/DPY30/NDUFAF7/NTMT1/WDR5/EEF1AKMT1/METTL21C/BMI1/SUV39H2/TRDMT1/TRMT6/PCMTD2/MYC/PCMTD1/ALKBH8/METTL18/TDRD5/SMYD2/KMT5A/SETD6/PRMT7/PAF1/PIH1D1/ZNF274/COPRS/PLD6/METTL2A/SIRT7/DIMT1/DDX4/MTRR/…	80	4506
BP	GO:0051249	regulation of lymphocyte activation	0.0177541	80/4524	0.724872	0.999958	0.999958	NFKBIZ/HES1/IL12A/DPP4/CD28/IGFBP2/ZC3H12A/IL6/FGL2/CAV1/LEP/IFNG/RAC2/LGALS1/PPP3CA/RASAL3/DCAF15/PRDX2/DHPS/CD320/IL4/IRF1/PRELID1/NLRP3/MZB1/IL12B/MEF2C/SH3RF1/ANXA1/EXOSC3/AKIRIN2/ARG1/AP3B1/MMP14/BLOC1S6/BMP4/CYP26B1/MSH2/GPR183/LAMP1/GATA3/BMI1/PCK1/CEBPB/CYRIB/IL7/RIPK2/IL18/RPS3/TRAF6/IL10/HLX/DUSP10/IL15/IL2/SLC15A4/XBP1/NOD2/TGFB1/CLPTM1/BLOC1S3/IKZF3/STAT5B/STAT5A/PRKAR1A/CTNNB1/TLR9/R…	80	4506
BP	GO:0090305	nucleic acid phosphodiester bond hydrolysis	0.0177541	80/4524	0.724872	0.999958	0.999958	NCBP2/NUDT16/ZRANB3/TSN/MRPL44/ISG20L2/HORMAD1/TOE1/EXO5/ZC3H12A/AGO3/SND1/MYG1/ENDOU/DNASE2/RNASEH2A/G3BP1/NUDT12/APTX/ENPP3/DIS3L/RNASE1/RNASE1/RNASE6/RNASE4/ANG/ANG2/APEX1/APLF/DDX1/CPSF3/ENDOG/RPP38/SAMHD1/EXOSC4/AGO2/TATDN1/LACTB2/RIDA/ENPP2/REXO2/HARBI1/DFFB/ANGEL2/TATDN3/POP5/NUDT21/USB1/NOB1/POP4/POLR2I/ZFP36/PLD3/POLD1/RNASEK/PLD6/PELO/DICER1/PDE12/TREX1/RRP36/DXO/POLR1H/TDP2/RPP40/RBBP8…	80	4506
BP	GO:0002443	leukocyte mediated immunity	0.0175322	79/4524	0.727819	0.999958	0.999958	SNX4/RNF168/DHX36/C1QB/C1QA/S100A13/S100A12/PRDX1/LEP/IRAK4/RAC2/KLRD1/C1S/KIT/VAV1/C3/TICAM1/IL4/IL13/NLRP3/EXOSC3/C5/ARG1/STX7/CPLX2/PTGDR/BATF/MSH2/IL1B/VAMP8/RSAD2/PTGDS/FUT7/HMGB1/LAMP1/CD40/CYRIB/IL18/TRAF6/C4BPB/C4BPA/MR1/CD46/SLC15A4/PLA2G3/NOD2/TGFB1/ERCC1/NKG7/CCL3/C1QBP/VAMP2/ADORA2B/C6/C7/C9/CTSH/CHGA/CX3CR1/JAGN1/ARL8B/RNF8/C4A/C2/LTA/GRP/DNASE1/EMP2/SCNN1B/CORO1A/ZP3/MBL2/LYST/KMT5B…	79	4506
BP	GO:0000375	RNA splicing, via transesterification reactions	0.0173103	78/4524	0.730777	0.999958	0.999958	NCBP2/TRA2B/RSRC1/CELF3/SCNM1/PRPF3/RBM8A/MAGOH/PRPF38A/PPIE/LSM5/HNRNPA2B1/CDK13/LSM8/SNRPF/STRAP/MAGOHB/SNU13/METTL14/LSM4/YJU2B/SF3A2/PTBP1/RBM22/SLU7/PSIP1/SMU1/HNRNPK/SF3B5/PRMT5/SNW1/SRSF7/GEMIN6/SAP18/SNRPB/PRPF6/SRSF6/CWC15/MYOD1/RBMXL2/SNRPE/DHX9/PLRG1/TFIP11/SF3A1/SF3B3/PRMT7/GEMIN7/SNRPD2/SNRNP70/SRSF1/NSRP1/C1QBP/CASC3/EFTUD2/EIF4A3/SRSF2/JMJD6/SMN2/MFAP1/RBM5/USP4/LSM3/SNRPC/SRSF3/PP…	78	4506
BP	GO:0000377	RNA splicing, via transesterification reactions with bulged adenosine as nucleophile	0.0173103	78/4524	0.730777	0.999958	0.999958	NCBP2/TRA2B/RSRC1/CELF3/SCNM1/PRPF3/RBM8A/MAGOH/PRPF38A/PPIE/LSM5/HNRNPA2B1/CDK13/LSM8/SNRPF/STRAP/MAGOHB/SNU13/METTL14/LSM4/YJU2B/SF3A2/PTBP1/RBM22/SLU7/PSIP1/SMU1/HNRNPK/SF3B5/PRMT5/SNW1/SRSF7/GEMIN6/SAP18/SNRPB/PRPF6/SRSF6/CWC15/MYOD1/RBMXL2/SNRPE/DHX9/PLRG1/TFIP11/SF3A1/SF3B3/PRMT7/GEMIN7/SNRPD2/SNRNP70/SRSF1/NSRP1/C1QBP/CASC3/EFTUD2/EIF4A3/SRSF2/JMJD6/SMN2/MFAP1/RBM5/USP4/LSM3/SNRPC/SRSF3/PP…	78	4506
BP	GO:0000398	mRNA splicing, via spliceosome	0.0173103	78/4524	0.730777	0.999958	0.999958	NCBP2/TRA2B/RSRC1/CELF3/SCNM1/PRPF3/RBM8A/MAGOH/PRPF38A/PPIE/LSM5/HNRNPA2B1/CDK13/LSM8/SNRPF/STRAP/MAGOHB/SNU13/METTL14/LSM4/YJU2B/SF3A2/PTBP1/RBM22/SLU7/PSIP1/SMU1/HNRNPK/SF3B5/PRMT5/SNW1/SRSF7/GEMIN6/SAP18/SNRPB/PRPF6/SRSF6/CWC15/MYOD1/RBMXL2/SNRPE/DHX9/PLRG1/TFIP11/SF3A1/SF3B3/PRMT7/GEMIN7/SNRPD2/SNRNP70/SRSF1/NSRP1/C1QBP/CASC3/EFTUD2/EIF4A3/SRSF2/JMJD6/SMN2/MFAP1/RBM5/USP4/LSM3/SNRPC/SRSF3/PP…	78	4506
BP	GO:0023061	signal release	0.0173103	78/4524	0.730777	0.999958	0.999958	SNX4/SELENOT/SERP1/PFN2/PFKL/RAB5A/GCG/INHBB/PTPRN/SV2A/RAP1A/IL6/AQP1/ADCY1/INHBA/LEP/CHRM2/SYT1/SLC38A2/IFNG/SNCA/RAB3A/RAB11B/ANXA1/HMGN3/GJA1/CYB5R4/VIP/OPRM1/F2R/F2RL1/ACTN1/PSEN1/VAMP8/FKBP1B/PTGES/FOXO1/EDNRB/GHRH/CRH/DRD2/BACE1/PARK7/CELA2A/CPE/SIRT4/EXOC3L1/CCL5/NOS2/VAMP2/ADORA2B/GIP/NR1D1/GH1/BIRC5/NMB/CHRNA5/CPLX3/GPR68/CHGA/GHRL/RAF1/SLC44A4/GPLD1/PRL/DTNBP1/EDN1/ADCYAP1/GRP/MC4R/PRK…	78	4506
BP	GO:0007018	microtubule-based movement	0.0170883	77/4524	0.733747	0.999958	0.999958	ROPN1/IQCG/DYNLT2B/CCDC39/TMEM108/TNP1/CELF3/TEKT2/BLOC1S1/IFT27/BORCS5/TTLL1/CABS1/ODAD3/CATSPERD/AP3D1/UBE2B/NEFL/DNAJA1/DNAI1/ARMC2/CFAP206/AP3S1/AP3B1/BBS4/TPPP2/RNASE10/PIERCE2/BLOC1S6/SORD/HIF1A/GARIN2/IFT43/SPAST/DYNC2LI1/KIF3C/PIERCE1/SSNA1/LAMP1/ENKUR/ODAD2/SPEF1/TTLL9/DNAAF11/CLXN/HOATZ/ATP2B4/MGARP/HSBP1/DRC7/CFAP20/BLOC1S3/KLC3/ODAD1/RHOT1/PAFAH1B1/CFAP52/TEKT3/UBB/ODAD4/SLC9A3R1/KIF2…	77	4506
BP	GO:0009991	response to extracellular stimulus	0.0170883	77/4524	0.733747	0.999958	0.999958	NR4A2/INHBB/SESN2/ALPL/USF1/BGLAP/USP33/ACADM/OMA1/SLC2A1/ZC3H12A/ASNS/NPY/LEP/AQP2/VDR/DDIT3/IGF1/SPX/ITFG2/PICK1/ATF4/ALB/CDKN2D/LDLR/KANK2/ADRB2/CDKN2B/PLIN2/RRAGA/LPL/AQP3/RMI1/BBS4/TTC5/EIF2S1/FOS/SNW1/POMC/FKBP1B/HSPA5/NDOR1/FOXO1/GHRH/SNAI2/NENF/UCP1/PRKAB1/XBP1/MAPK1/MAP1LC3B/MT3/RASGRP4/ZFP36/FOXA3/PRKCG/TP53/ADORA2B/FLCN/KRT20/GAST/BECN1/GH1/CARTPT/CCK/GHRL/PIM1/PRL/IMPACT/SCNN1B/DCTPP1…	77	4506
BP	GO:0018205	peptidyl-lysine modification	0.0170883	77/4524	0.733747	0.999958	0.999958	SENP7/NAA50/SUMO3/GCG/SUMO1/TAF12/TADA1/CRTC2/VPS72/RWDD3/GTF2B/CTH/NFYC/MEAF6/KANSL2/EEF1AKMT3/BLOC1S1/PWP1/ING4/SNCA/LIAS/HINT1/LOX/HINT2/LOXL2/POLE3/ATG5/CAPN3/VIPAS39/SNW1/DPY30/RANBP2/WDR5/EEF1AKMT1/BMI1/SUV39H2/NSMCE2/ENY2/MYOD1/METTL18/PLOD1/PARK7/SMYD2/JADE1/KMT5A/SIRT4/SETD6/SAE1/RUVBL2/PIH1D1/ZNF274/FLCN/USP22/FKBP10/SIRT7/JMJD6/SUMO2/VPS33B/SKIC8/FSCB/CTNNB1/TADA3/SETMAR/NFYA/ATAT1/TRI…	77	4506
BP	GO:0045333	cellular respiration	0.0170883	77/4524	0.733747	0.999958	0.999958	IFNAR1/PIK3CA/NDUFS1/IDH1/SDHB/SDHC/NDUFS2/AK4/SHMT2/CS/BLOC1S1/ETFRF1/ACO2/SCO2/SNCA/PPARGC1A/NOA1A/NDUFA7/PRELID1/ATP5F1D/NDUFS7/UQCR11/NDUFB6/FXN/STOML2/COX7A2/DLST/COX7A2L/MSH2/SUCLG1/COX8B/NDUFA8/SUCLA2/ATP5F1C/NDUFB9/FDX1/DLAT/SDHD/NDUFS3/PM20D1/SLC25A33/PARK7/ETFDH/COQ9/COX6B1/COX7A1/COX6B2/TEFM/FLCN/POLG2/ATP5PD/MRPS36/NDUFS4/SDHA/IDH2/SUCLG2/PDHB/PDE12/RHOA/TRAP1/NDUFAB1/MDH2/IDE/NDUFB8/…	77	4506
BP	GO:0090130	tissue migration	0.0170883	77/4524	0.733747	0.999958	0.999958	FSTL1/HRG/PFN2/FAP/DPP4/AAMP/VIL1/RAB25/EFNA1/RAB13/GADD45A/PLPP3/SVBP/EDN2/ZC3H12A/KRIT1/MET/PTN/DCN/NR4A1/IFNG/KIT/FGFBP1/INSL3/PKN1/KANK2/TBXA2R/FGF1/TEK/TGFBR1/LOXL2/STC1/ACTC1/BMP4/SYNJ2BP/ACTG2/ITGB1BP1/GATA3/JCAD/PLCG1/MMP9/ANGPT1/ENPP2/APOA1/ATP2B4/TGFB2/DUSP10/GLUL/FBXW7/FGF2/SCARB1/P2RX4/TGFB1/FUT1/EMC10/JUP/PRKCA/NR2F2/CIB1/CTSH/HYAL1/RHOA/GPX1/VEGFA/CSNK2B/GPLD1/MAPRE2/ROCK1/EMP2/CORO…	77	4506
BP	GO:1903131	mononuclear cell differentiation	0.0170883	77/4524	0.733747	0.999958	0.999958	NFKBIZ/RABL3/IL12A/PKNOX1/APCS/GPR89A/ZC3H12A/IL6/FGL2/LEP/IFNG/LGALS1/NCAPH2/KIT/PRDX2/VAV1/IRF1/CSF2/PRELID1/NLRP3/IL12B/SH3RF1/ANXA1/CTSV/NFIL3/ATG5/THEMIS/F2RL1/AP3B1/MMP14/BMP4/PSEN1/BATF/CYP26B1/MSH2/RSAD2/FUT7/GPR18/GPR183/GATA3/BMI1/PCK1/MYC/IL7/RIPK2/POU2AF1/IL18/TRAF6/HLX/DUSP10/CTNNBIP1/MR1/IL15/IL21/IL2/XBP1/THOC5/CD79A/CLPTM1/KDELR1/TMEM98/TP53/IKZF3/STAT5B/STAT5A/STAT3/PIK3R1/GPR68/…	77	4506
BP	GO:0070647	protein modification by small protein conjugation or removal	0.0554816	251/4524	0.736404	0.999958	0.999958	SOD1/USP16/SENP7/ATG3/RNF168/USP13/RNF13/ANAPC13/UBA5/UBE2G2/SUMO3/FBXO25/UBE2E3/NFE2L2/SUMO1/USP37/RNF25/TRIP12/COPS7B/TAF12/CDC42/RNF186/TADA1/USP21/UFC1/TRIM45/RWDD3/USP33/ASB17/USP1/RNF11/RNF220/ZC3H12A/UBE2F/CAV1/MINDY4/PPIA/RNF148/ASB15/UBE2H/KLHDC10/CDK5/NUB1/UBE2N/SOCS2/ASB8/CAND1/USP15/SHMT2/FBXO7/FBXL14/JOSD1/UBE2D3/DCAF16/UBE2K/COPS4/FBXL5/TMEM129/UVSSA/MAEA/PCGF3/TRIM17/TRIM11/DDA1/BA…	250	4506
BP	GO:0007059	chromosome segregation	0.0168664	76/4524	0.736729	0.999958	0.999958	CHMP2B/NAA50/SPC25/NUDC/CDC42/HORMAD1/PSRC1/C3H1orf146/PPP1R7/NCAPH2/SMARCAD1/UBE2B/CDC23/SLF1/CDC26/ZWILCH/CHMP4A/CIAO2A/TERB2/CIAO1/NTMT1/SKA3/PCID2/CSNK2A1/MAPRE1/FAM83D/NSMCE2/RRS1/RAD21/CCNE2/ANAPC15/RPS3/CENPS/FBXW7/RAN/HORMAD2/CENPN/CSNK2A2/CHTF8/ERCC2/PPP2R1A/KIF2B/TEX14/SKA2/SPATA22/HASPIN/MIS12/AURKB/CENPX/SIRT7/BIRC5/SPDL1/XRCC3/CTNNB1/ARL8B/KLHDC8B/PSMG2/SEH1L/SKA1/VPS4B/NAA60/PLK1/LC…	76	4506
BP	GO:1903706	regulation of hemopoiesis	0.0168664	76/4524	0.736729	0.999958	0.999958	NFKBIZ/ADIPOQ/GPR171/CLDN18/ACVR2A/APCS/ZC3H12A/SCIN/FGL2/MTURN/INHBA/PTN/IFNG/ANKRD54/PPP3CA/PF4/PRDX2/IL4/IRF1/PRELID1/NLRP3/HSPA9/MEF2C/SH3RF1/ANXA1/AP3B1/MMP14/BMP4/FOS/CYP26B1/GATA3/PCK1/EIF6/CEBPB/MYC/IL7/TNFRSF11B/RIPK2/IL18/FSHB/TRAF6/RAB7B/HLX/DUSP10/CTNNBIP1/ISG15/FBXW7/IL15/IL2/XBP1/PAF1/ZFP36/TGFB1/CLPTM1/CCL3/IKZF3/STAT5B/STAT5A/STAT3/PRKCA/PIK3R1/CIB1/SKIC8/GPR68/CTNNB1/TLR9/TCTA/RH…	76	4506
BP	GO:0002009	morphogenesis of an epithelium	0.0166445	75/4524	0.739722	0.999958	0.999958	HES1/CRYGS/FRZB/TMEFF2/PHACTR4/CLIC4/CDC42/TMEM79/RHOC/LMO4/SEMA3C/WNT2/KRT71/LIAS/CXCL10/TMEM59L/PRKACA/KLHL3/FGF1/HAND1/MEF2C/RSPO3/GJA1/TCF21/CITED2/MTHFD1L/ESR1/BBS4/MMP14/BMP4/PSEN1/PPP3R1/OSR1/SPRY2/COL4A1/GATA3/SPEF1/STK4/RDH10/EXT1/C15H11orf34/MICAL2/ILK/LGR4/CD44/TRAF6/CTNNBIP1/EDNRA/INTU/FGF2/CCL11/IFT20/HOXB4/TCAP/KRT17/ACTG1/SOCS3/SLC9A3R1/FST/CTSH/CTNNB1/CAV3/RHOA/BRD2/CSNK2B/EDN1/TF…	75	4506
BP	GO:0007346	regulation of mitotic cell cycle	0.0166445	75/4524	0.739722	0.999958	0.999958	HES1/ERCC3/CD28/CDC42/ASNS/CAV2/INHBA/E2F7/CDK4/NABP2/NANOG/PDXP/ABRAXAS1/MRNIP/BABAM1/CDKN2D/KANK2/PPP2CA/DMRT1/INIP/CDC26/BRINP1/TIPIN/ZWILCH/NUSAP1/RPS27L/BMP4/MSH2/IL1A/BABAM2/CPSF3/ID2/PCID2/TFDP1/HSF1/NSMCE2/RAD21/USP2/ANAPC15/ANGEL2/PLRG1/ERCC2/TEX14/CCL2/HASPIN/TM4SF5/TP53/AURKB/RPL26/USP22/STAT5B/STAT5A/BIRC5/SLC9A3R1/PRKCA/SPDL1/MCIDAS/XRCC3/CTNNB1/HYAL1/AIF1/EDN1/PSMG2/VPS4B/DCUN1D3/PL…	75	4506
BP	GO:0042254	ribosome biogenesis	0.0166445	75/4524	0.739722	0.999958	0.999958	RIOX2/RPL24/NUDT16/WDR12/MRPL44/YTHDF2/MRTO4/METTL25B/ISG20L2/RPS27/GTPBP10/DDX56/KRR1/PWP1/DDX47/TMA16/EXOSC9/ZCCHC4/SDAD1/RPS28/RPS15/WDR55/RPF2/GTF2H5/METTL17/RPL10L/SPATA5L1/FCF1/C1D/MRPS2/RPP38/NOP56/EIF6/DDX27/EXOSC4/RRS1/UTP23/RBIS/RPS25/METTL18/NOL9/RAN/RPLP0/NOB1/ERAL1/C1QBP/RPL26/RPL27/NOL11/SIRT7/EIF4A3/RPL38/UTP15/DIMT1/BRIX1/NGRN/CINP/SHQ1/DHX30/BYSL/RRP36/PAK1IP1/RPP40/SBDS/BUD23/PO…	75	4506
BP	GO:0045860	positive regulation of protein kinase activity	0.0166445	75/4524	0.739722	0.999958	0.999958	ADIPOQ/PIK3CA/GCG/CAB39/EFNA1/CKS1B/RAP1A/MOB3C/PPIA/LEP/CDK5/DAZAP2/CCNT1/IFNG/PHB2/NTF3/CCND2/SNCA/MRNIP/MOB3A/PPP2CA/FGF1/ADRB2/MOB3B/CKS2/MAP3K7/RPLP1/PSEN1/ETAA1/ITGB1BP1/SPRY2/TPX2/CD40/ANGPT1/IL18/RPS3/TRAF6/CHI3L1/ATP2B4/TGFB2/FBXW7/RAPGEF2/ERP29/IL34/NOD2/MT3/TGFB1/PIH1D1/CDK5R1/YWHAE/PHB1/STRADA/MAP2K6/CARTPT/CIB1/PPP2R3C/RHOA/LTF/GHRL/HSP90AB1/TNF/EDN1/ADCYAP1/MLST8/EMP2/EPO/PDGFA/ADRA…	75	4506
BP	GO:0051098	regulation of binding	0.0166445	75/4524	0.739722	0.999958	0.999958	HES1/ADIPOQ/NMD3/SUMO3/EFHB/GCG/CDC42/PEX19/S100A10/USP33/PTPRF/CAV1/CDK5/DAZAP2/TMBIM6/IFNG/EIF3D/HOPX/PIN1/GTF2F1/RACK1/STING1/ADRB2/HAND1/SPAG8/TGFBR1/TXN/BMP4/PSEN1/ITGB1BP1/CDK9/EDF1/CLN5/GATA3/AURKA/FKBP1A/TRIB3/MAPRE1/CPNE1/STK4/MMP9/DERL1/HEY1/RIPK2/SPON1/TRIM21/BDNF/PAX6/TRAF6/CTNNBIP1/PARK7/DHX9/FBXW7/RAPGEF2/RAN/CLDN5/TGFB1/PLAUR/BAX/MED25/TEX14/NME1/WFIKKN2/CSF3/gzmA/CKMT1A/CTNNB1/BAG…	75	4506
BP	GO:1901605	alpha-amino acid metabolic process	0.0166445	75/4524	0.739722	0.999958	0.999958	HIBCH/ASNSD1/GAD1/ALDH4A1/PHGDH/GCLM/KYAT3/DDAH1/CTH/THAP4/ASNS/HIBADH/AASS/NOS3/SHMT2/AMDHD1/HAL/PAH/GCAT/ENOPH1/GFPT2/MRI1/GCDH/DHFR/AADAT/TDH/ADI1/DDO/ALDH8A1/IVD/ALDH6A1/DLST/HAAO/ODC1/ASS1/DCT/GPT/PYCR3/ADHFE1/ACAT1/APIP/GLYAT/ACAD8/ATP2B4/PYCR2/PARK7/TDO2/HPD/SDS/SIRT4/PRODH/DPEP1/GOT2/TAT/PRODH2/SRR/SHMT1/PYCR1/MTRR/FAH/AMT/DDAH2/PSPH/ASL/GOT1/ACADSB/OAT/MTR/PCBD1/MAT1A/GLUD1/ASRGL1/HSD17B…	75	4506
BP	GO:0007267	cell-cell signaling	0.0548158	248/4524	0.740928	0.999958	0.999958	ARL6/KPNA1/SNX4/NRROS/HES1/ADIPOQ/SELENOT/SERP1/PFN2/AMOTL2/TMEM108/PFKL/S100B/RAB5A/ITGAV/FRZB/CHRNA1/GCG/SLC4A10/ITGB6/INHBB/TMEM237/PTPRN/TMEM198/CHRND/CHRNG/SV2A/RAP1A/PLPP3/RAB3B/RNF220/SLC6A9/TAC1/IL6/HBP1/WNT2/CAV1/AQP1/ADCY1/INHBA/WNT16/LEP/CHRM2/PTN/CDK5/LGR5/SYT1/CALCOCO1/PFDN5/CELA1/SLC38A2/IFNG/DDIT3/CHRNA3/PVALB/PICK1/ATF4/PPP3CA/SNCA/PKD2/GABRA2/GABRA4/GABRB1/DRD5/ARF1/RAB3A/PRKACA/…	247	4506
BP	GO:0008202	steroid metabolic process	0.0164225	74/4524	0.742726	0.999958	0.999958	SOD1/LSS/DHRS9/FDPS/GBA1/PMVK/HMGCS2/HSD3B1/SCP2/CYP51A1/INSIG1/IFNG/HSD17B6/RDH5/LPCAT3/CYB5R3/SULT1E1/AFP/TECR/RDH8/LDLR/EGR1/FGF1/HINT2/CGA/ESR1/HMGCR/DHRS4/LIPC/NPC2/EDNRB/IDI1/CYP11B1/SNAI2/CRH/FDX1/APOA1/SMPD1/LAMTOR1/FSHB/HSD17B12/CYB5R1/SCARB1/YWHAH/SDR42E1/MVD/MT3/LIPE/DHRS11/ACADVL/NFE2L1/NR1D1/STAT5B/STAT5A/G6PC1/GH1/FDXR/SRD5A1/CYP11A1/SERPINA6/SCAP/CYP21A2/SCNN1B/SULT1A1/ASAH1/ERLIN2…	74	4506
BP	GO:0016032	viral process	0.0164225	74/4524	0.742726	0.999958	0.999958	CHMP2B/CLDN1/ZNF639/AGTR1/MX1/ITGAV/SSB/DPP4/ITGB6/NECTIN4/USF1/APCS/GTF2B/ZC3H12A/CAV1/CAV2/PPIA/TARBP2/CCNT1/HMOX1/EIF3D/LGALS1/EIF3L/CXCL8/RAD23A/SHFL/CTSB/CREB3/EEF1A1/SNX3/ATG5/HACD3/CHMP4A/PPIB/SNW1/VAMP8/RSAD2/CDK9/PTGDS/TRIM13/ITGB1/TBC1D20/PABPC1/SMPD1/TRIM21/ISG15/DHX9/PPID/ZFP36/CCL3/CCL8/RNASEK/TP53/PHB1/HEXIM1/ANPEP/PDE12/HYAL2/LTF/HSP90AB1/CSNK2B/TRIM38/VPS4B/FKBP6/EIF3B/MBL2/SPCS3/…	74	4506
BP	GO:0048812	neuron projection morphogenesis	0.0164225	74/4524	0.742726	0.999958	0.999958	RPL24/ALCAM/DHX36/TMEM108/S100B/CYFIP1/CHN1/NR4A2/CDC42/EFNA1/MOV10/USP33/EDN2/STK25/TMEM106B/SEMA3C/ADCY1/CAMK2B/WASL/PTN/CDK5/RAB3A/RAB8A/DNM2/NFIB/NEFL/DPYSL2/ABITRAM/GJA1/FYN/ATL1/PSEN1/SPAST/STXBP1/SSNA1/SPART/AURKA/CPNE1/EXT1/SDC2/BDNF/CAPRIN1/DRAXIN/LHX9/EDNRA/RAPGEF2/YWHAH/TUBB3/MT3/SCN1B/CDK5R1/UBB/LLGL1/CNP/MEF2A/DBNL/CTNNB1/CCK/PACSIN1/HSP90AB1/FLOT1/DTNBP1/EDN1/TUBB2B/IMPACT/AFG3L2/LG…	74	4506
BP	GO:0060537	muscle tissue development	0.0164225	74/4524	0.742726	0.999958	0.999958	CXADR/POGLUT1/FOXL2/MSTN/CHRNA1/CHRND/CDC42/S1PR1/ACADM/HEYL/GPC1/SEMA3C/WNT2/CAV1/CAV2/CDK5/NR4A1/MAFF/CBY1/MYOZ2/PPP3CA/HAND1/MEF2C/TGFBR1/GJA1/ATG5/TCF21/CITED2/HOMER1/BMP4/ACTN1/FOS/FHL2/CYP26B1/OSR1/ADPRHL1/FKBP1A/MYLK2/EYA2/MYOD1/MYOG/TGFB2/HLX/ZBTB18/EDNRA/SMAD1/FGF2/TGFB1/VRK3/IFT20/FLCN/PRKAR1A/PTCD2/MEF2A/NR2F2/CFL2/ASB2/CTNNB1/CAV3/TNNC1/RHOA/GPX1/PI16/PIM1/FLOT1/RIPOR2/EDN1/NDUFV2/ACT…	74	4506
BP	GO:0006887	exocytosis	0.0162006	73/4524	0.745742	0.999958	0.999958	SNX4/PFN2/RAB5A/TMEM79/S100A13/S100A12/SV2A/RAP1A/TMEM167B/SCIN/SCRN1/ADCY1/YKT6/CHRM2/CDK5/SYT1/LIN7A/RAC2/MICAL3/SNCA/KIT/RAB3A/RAB11B/IL13/ANXA1/DMTN/MICAL1/CPLX2/PTGDR/RAB15/PSEN1/TMED10/VAMP8/DNM1/PTGDS/LAMP1/SNAP25/BACE1/LIN7C/MIA3/PLA2G3/EXOC3L1/LIN7B/NKG7/NLRP5/CCL3/CCL8/VAMP2/ADORA2B/LLGL1/HGS/SYNGR2/CHRNA5/SCAMP5/CPLX3/CHGA/ARL8B/GRP/VPS4B/SYNGR3/RAB26/PRKCB/CORO1A/STX1B/STX1A/ZP3/ADRA2…	73	4506
BP	GO:0010631	epithelial cell migration	0.0162006	73/4524	0.745742	0.999958	0.999958	FSTL1/HRG/PFN2/FAP/DPP4/AAMP/VIL1/RAB25/EFNA1/RAB13/GADD45A/PLPP3/SVBP/EDN2/ZC3H12A/KRIT1/MET/PTN/DCN/NR4A1/IFNG/KIT/FGFBP1/INSL3/PKN1/KANK2/TBXA2R/FGF1/TEK/TGFBR1/LOXL2/STC1/BMP4/SYNJ2BP/ITGB1BP1/GATA3/JCAD/PLCG1/MMP9/ANGPT1/ENPP2/APOA1/ATP2B4/TGFB2/DUSP10/GLUL/FBXW7/FGF2/SCARB1/P2RX4/TGFB1/FUT1/EMC10/JUP/PRKCA/NR2F2/CIB1/CTSH/HYAL1/RHOA/GPX1/VEGFA/CSNK2B/GPLD1/MAPRE2/ROCK1/EMP2/CORO1A/HSPB1/ANG…	73	4506
BP	GO:0015711	organic anion transport	0.0162006	73/4524	0.745742	0.999958	0.999958	SLC51A/SLC38A11/PLA2R1/PLA2G2A/SLC16A1/SLC6A17/SLC25A24/SLC35A3/LRRC8C/SLC35D1/SLC6A9/CFTR/PLEKHA8/LEP/SLC6A15/SLC38A2/SLC6A13/MTTP/SNCA/ABCG2/SLC25A41/SLC26A2/SLC1A1/GJA1/SFXN1/CERT1/SLC51B/PSEN1/SLC10A6/SLC1A4/SLC2A8/SLC25A25/PTGES/SLC52A3/SLC5A12/CPTP/SLC25A31/SLC15A4/PLA2G1B/GLTP/PLA2G3/SLC25A1/SLC38A7/SLC1A5/SLC17A7/NOS2/SLC46A1/PROCA1/SLC43A2/CTNS/SLC25A11/SLC35B1/SLC25A39/SLC9A3R1/SLC1A3/S…	73	4506
BP	GO:0016054	organic acid catabolic process	0.0162006	73/4524	0.745742	0.999958	0.999958	ADIPOQ/HIBCH/GAD1/ALDH4A1/DBT/KYAT3/DDAH1/ACADM/CPT2/SCP2/AKR1A1/CROT/HIBADH/AASS/NOS3/AMDHD1/HAL/PAH/PEX5/GCAT/CPT1B/ILVBL/GCDH/PLIN5/AADAT/TDH/DDO/ALDH8A1/IVD/HDC/DLST/CYP26B1/NAGK/HAAO/PEX13/HADHB/GPT/ADHFE1/ACAT1/ACAD8/ATP2B4/NPL/TDO2/HPD/SDS/PRODH/DPEP1/LONP2/GOT2/TAT/PRODH2/ETFB/ACADVL/ACOX1/FAH/CRABP1/ETFA/AMT/DDAH2/ENOSF1/ACAA2/AMDHD2/ABAT/BCKDK/HOGA1/GOT1/ECHS1/ACADSB/MAT1A/GLUD1/ASRGL1/…	73	4506
BP	GO:0034976	response to endoplasmic reticulum stress	0.0162006	73/4524	0.745742	0.999958	0.999958	USP13/UBA5/UBE2G2/UBXN4/SESN2/RNF186/TMCO1/UFC1/TXNDC12/CFTR/CAV1/TMBIM6/OS9/DDIT3/HSP90B1/LPCAT3/ATF4/CXCL8/TMEM129/PIK3R2/UBXN6/CREB3L3/SGTA/FAF2/VCP/CREB3/RNF183/MARCKS/UFL1/CERT1/THBS4/PSMC6/ERO1A/THBS1/TMX1/EIF2S1/HSPA5/UFM1/DNAJC3/DDRGK1/VAPB/TRIB3/SERINC3/CEBPB/GRINA/DERL1/UBE4A/NR1H3/YOD1/FBXO6/PARK7/ERP29/XBP1/DERL3/BAX/RCN3/NR1H2/ALOX15/TP53/CCDC47/PIK3R1/SELENOS/ITPR1/MANF/QRICH1/FLOT1…	73	4506
BP	GO:0042326	negative regulation of phosphorylation	0.0162006	73/4524	0.745742	0.999958	0.999958	ADIPOQ/MSTN/GADD45A/PLPP3/ZC3H12A/CAV1/IGFBP3/PPIA/DUSP6/IFNG/PIP4K2C/PWP1/NTF3/CSN2/CDKN2D/GADD45B/RACK1/SPINK1/CDKN2B/DMTN/DNAJA1/FBP1/MICAL1/HMGCR/CHP1/BMP4/SOCS4/PSEN1/SOCS5/ITGB1BP1/PIP5KL1/SPRY2/DNAJC3/INSM1/ZGPAT/FKBP1A/TRIB3/PKIG/FABP4/SMPD1/PRR5L/LAX1/DUSP10/NPPA/PARK7/PIK3IP1/TERF2IP/TGFB1/COX11/FLCN/VPS25/SOCS3/NPM1/NR2F2/CIB1/GSKIP/WARS1/CAV3/HYAL2/QARS1/STK38/IMPACT/ROCK1/PLK1/HSPB1/…	73	4506
BP	GO:0044262	cellular carbohydrate metabolic process	0.0162006	73/4524	0.745742	0.999958	0.999958	ABHD10/PPP1R2/ADIPOQ/GK5/TFF3/GCG/GPD2/IDH1/PRKAG3/MOGAT1/ACADM/STK40/IGFBP3/FAM3C/LALBA/IGF1/TIGAR/MIOX/SNCA/ISYNA1/ZNF692/B4GALT1/FBP1/FUT9/NAGK/UGP2/PPP1CB/POMC/RUBCNL/FOXO1/PFKFB3/HAS2/BPNT2/EXT1/IMPA1/MTMR2/PTH/DGAT2/PFKFB2/BPNT1/PLA2G4A/PPP1CC/GYS1/COX11/TP53/FLCN/NR1D1/G6PC1/SIRT7/GAA/GALK1/IDH2/PPIP5K1/AKT1/XYLB/MST1/GPLD1/ENOSF1/GNPTG/PGP/LCMT1/PHKG2/PPP1R3C/GOT1/PPP1R3B/DDIT4/DDB1/PYGM/…	73	4506
BP	GO:0046395	carboxylic acid catabolic process	0.0162006	73/4524	0.745742	0.999958	0.999958	ADIPOQ/HIBCH/GAD1/ALDH4A1/DBT/KYAT3/DDAH1/ACADM/CPT2/SCP2/AKR1A1/CROT/HIBADH/AASS/NOS3/AMDHD1/HAL/PAH/PEX5/GCAT/CPT1B/ILVBL/GCDH/PLIN5/AADAT/TDH/DDO/ALDH8A1/IVD/HDC/DLST/CYP26B1/NAGK/HAAO/PEX13/HADHB/GPT/ADHFE1/ACAT1/ACAD8/ATP2B4/NPL/TDO2/HPD/SDS/PRODH/DPEP1/LONP2/GOT2/TAT/PRODH2/ETFB/ACADVL/ACOX1/FAH/CRABP1/ETFA/AMT/DDAH2/ENOSF1/ACAA2/AMDHD2/ABAT/BCKDK/HOGA1/GOT1/ECHS1/ACADSB/MAT1A/GLUD1/ASRGL1/…	73	4506
BP	GO:0090132	epithelium migration	0.0162006	73/4524	0.745742	0.999958	0.999958	FSTL1/HRG/PFN2/FAP/DPP4/AAMP/VIL1/RAB25/EFNA1/RAB13/GADD45A/PLPP3/SVBP/EDN2/ZC3H12A/KRIT1/MET/PTN/DCN/NR4A1/IFNG/KIT/FGFBP1/INSL3/PKN1/KANK2/TBXA2R/FGF1/TEK/TGFBR1/LOXL2/STC1/BMP4/SYNJ2BP/ITGB1BP1/GATA3/JCAD/PLCG1/MMP9/ANGPT1/ENPP2/APOA1/ATP2B4/TGFB2/DUSP10/GLUL/FBXW7/FGF2/SCARB1/P2RX4/TGFB1/FUT1/EMC10/JUP/PRKCA/NR2F2/CIB1/CTSH/HYAL1/RHOA/GPX1/VEGFA/CSNK2B/GPLD1/MAPRE2/ROCK1/EMP2/CORO1A/HSPB1/ANG…	73	4506
BP	GO:1901652	response to peptide	0.0162006	73/4524	0.745742	0.999958	0.999958	ADIPOQ/AGTR1/MSTN/NR4A2/INHBB/CREB1/IGFBP2/IGFBP5/USF1/BGLAP/RAB13/BCAR3/CAV1/CAV2/IGFBP3/LEP/RARRES2/NR4A1/PIP4K2C/IGF1/GNRHR/CSN1S1/CSN1S2/USO1/PIK3R2/RAB8A/MZB1/ADRB2/SLC39A14/DNAI1/GKAP1/FYN/PSEN1/TSHR/LHCGR/POMC/FUT7/FOXO1/VIM/PCK1/TRIB3/EIF6/MMP9/RIPK2/CA2/SLC25A33/CELA2A/EDNRA/MGARP/XBP1/NOD2/RPS6KB1/SLC2A4/TP53/RPL23/STAT5B/STAT3/SOCS3/PIK3R1/IGF1R/AKT1/PPARG/GPLD1/EDN1/MC4R/PRKCB/GOT1/CS…	73	4506
BP	GO:0007159	leukocyte cell-cell adhesion	0.0159787	72/4524	0.748769	0.999958	0.999958	NFKBIZ/HES1/IL12A/ITGB2/DPP4/CD28/IGFBP2/S100A8/S100A9/ZC3H12A/IL6/FGL2/CAV1/LEP/NOS3/IFNG/RAC2/LGALS1/PPP3CA/RASAL3/PRDX2/DHPS/IL4/IRF1/NLRP3/IL12B/ZDHHC21/ANXA1/GCNT1/FUT9/ARG1/AP3B1/BMP4/FUT7/GATA3/BMI1/PCK1/CEBPB/CYRIB/IL7/EXT1/RIPK2/FUT4/IL18/RPS3/TRAF6/HLX/DUSP10/SELP/SELL/SELE/IL2/XBP1/NOD2/STAT5B/STAT5A/PRKAR1A/RHOA/AIF1/RIPOR2/CORO1A/ITGAL/PYCARD/ZP3/FGL1/FERMT3/FADD/CD81/SASH3/IRAK1/MSN…	72	4506
BP	GO:0009100	glycoprotein metabolic process	0.0159787	72/4524	0.748769	0.999958	0.999958	POGLUT1/DDOST/B4GALT3/APCS/DPM3/POMGNT1/GPC1/LOC100337328/DCN/GALNT6/CELA1/COL2A1/ST8SIA1/OSTC/MANBA/UGDH/HPSE/PRKCSH/FUT6/ST8SIA4/GCNT1/B4GALT1/CTSV/DSE/FUT9/SLC51B/GLCE/DAD1/CHP1/GCNT3/FUT8/PSEN1/ENTPD5/MGAT4A/ST6GAL2/GGTA1/ST6GALNAC6/DPM2/FUT7/ITM2B/DPM1/ARFGEF1/EXT1/FUT4/DPAGT1/EXT2/FBXO2/PARK7/IL15/DERL3/MT3/B3GNT9/SEC1/FUT2/FUT1/XYLT2/TMEM106A/CTNNB1/POMGNT2/EOGT/MUSTN1/GALNT1/NAGPA/COG7/TU…	72	4506
BP	GO:0016049	cell growth	0.0159787	72/4524	0.748769	0.999958	0.999958	ALCAM/HRG/ZNF639/TMEM108/CYFIP1/FRZB/SESN2/SFN/CDC42/LAMTOR2/EDN2/PPT1/IGFBP3/INHBA/MTPN/CDK5/SOCS2/RERG/NDUFA13/CDKN2D/DNM2/RACK1/GDF9/FXN/CREB3/IGFBPL1/TGFBR1/DPYSL2/FBP1/GJA1/ADAM10/NAIF1/EXOSC2/SSNA1/SPART/AURKA/CSNK2A1/CPNE1/EXOSC4/EXT1/DCUN1D5/LAMTOR1/BDNF/NDUFS3/TGFB2/MAD2L2/SLC25A33/ATAD3A/EDNRA/MT3/URI1/TGFB1/CXCL16/TP53/FLCN/PHB1/CIB1/CTNNB1/BAP1/HYAL2/HYAL1/PI16/HSP90AB1/SLC44A4/EDN1/I…	72	4506
BP	GO:0060284	regulation of cell development	0.0159787	72/4524	0.748769	0.999958	0.999958	HES1/ADIPOQ/DNAJB11/DHX36/CLDN18/PROC/FRZB/YTHDF2/CDC42/S100A10/STK25/IL6/WNT2/CAMK2B/PTN/CDK5/NAP1L1/IFNG/PTHLH/LDLR/SPRY4/HMGB2/ZDHHC21/NPR2/DMTN/NEFL/UFL1/OPRM1/DYNLT1/BMP4/PSEN1/SNW1/ITGB1BP1/SPART/EDNRB/AURKA/APOA1/ILK/PAX6/CAPRIN1/MYOG/DUSP10/MYOC/PTGS2/FBXW7/FGF2/RAPGEF2/YWHAH/CLDN5/IL34/MT3/TGFB1/BSP3/BSP5/BSP1/CCL11/TMEM98/SERPINF1/C1QBP/TP53/NR1D1/CIB1/GPR68/CTNNB1/CAV3/LTF/ROCK1/SRRT/Z…	72	4506
BP	GO:0010628	positive regulation of gene expression	0.0534842	242/4524	0.749962	0.999958	0.999958	SOD1/TRMT10C/CASR/ADIPOQ/TRA2B/IL12A/DHX36/SERP1/PLA2R1/CD28/TNP1/YTHDF2/TENT5B/ID3/APOA2/FCER1G/S100A13/S100A10/CELF3/VPS72/POLR3C/CHIA/F3/YBX1/ZC3H12A/IL6/CD36/CAV1/INHBA/LEP/IRF5/NTS/LUM/TARBP2/BCDIN3D/SLC38A2/IFNG/DDIT3/PYM1/EIF3D/AICDA/CLEC6A/LPCAT3/PHB2/GAPDH/ZCCHC4/TLR6/KIT/ODAM/CXCL8/MPV17L2/LDLR/C3/TICAM1/EEF2/IL4/IL13/IL5/IRF1/CSF2/NLRP3/CNN2/EGR1/MZB1/STING1/CD14/RBM22/G3BP1/IL12B/MEF2…	241	4506
BP	GO:0018193	peptidyl-amino acid modification	0.0532623	241/4524	0.751466	0.999958	0.999958	SENP7/NAA50/POGLUT1/TNK2/HES1/HRG/MAP6D1/PIK3CA/PFN2/SUMO3/DPH3/GCG/SUMO1/CNOT9/TAF12/DDOST/TADA1/APOA2/EFNA1/CRTC2/S100A8/VPS72/PRMT6/DPH5/RWDD3/GTF2B/CTH/GADD45A/PLPP3/DPH2/TIE1/PPIH/NFYC/PPIE/MEAF6/IL6/MET/CAV1/PPIA/CEP41/AGBL3/CDK5/DCN/FKBP11/KANSL2/IFNG/EEF1AKMT3/CDK2/BLOC1S1/PWP1/CREBL2/ING4/GAPDH/NTF3/FKBP4/ADH5/SNCA/LIAS/UBE2K/KIT/PRKACA/PIN1/IL5/CSF2/IL3/HINT1/PPIC/LOX/RACK1/SPINK1/CSNK1…	240	4506
BP	GO:0001701	in utero embryonic development	0.0157568	71/4524	0.751808	0.999958	0.999958	HES1/ACVR1/RESP18/SLC39A1/HORMAD1/NASP/WNT2/E2F7/RTCB/MAFF/TTLL1/SCO2/SMIM14/HOPX/ASF1B/JUNB/CSF2/UBE2B/HAND1/TGFBR1/RSPO3/GJA1/CITED2/CERT1/DAD1/DNAAF2/ADAM10/MSH2/RIC8A/BMI1/VIM/STMN3/PLCG1/STK4/RDH10/ZPR1/TRAF6/SLC25A34/EDNRA/PLK4/MAPK1/PSMC4/TMEM100/NSRP1/NXN/TP53/COPS3/FLCN/KRT19/FKBP10/POLG2/MAFG/SOCS3/NR2F2/CTNNB1/BYSL/TAF8/PRL/EDN1/PSPH/SBDS/ZP3/KPNA7/GINS4/KIFBP/E2F8/WDR74/PHLDA2/IGF2/PH…	71	4506
BP	GO:0002697	regulation of immune effector process	0.0157568	71/4524	0.751808	0.999958	0.999958	NFKBIZ/SNX4/DHX36/S100B/APOA2/ZC3H12A/IL6/FGL2/LEP/TMBIM6/IFNG/RAC2/KLRD1/PHB2/KIT/VAV1/C3/TICAM1/IL4/IL13/IL5/NLRP3/MZB1/ANXA1/EXOSC3/COLEC11/ATG5/ARG1/ENPP3/STX7/F2RL1/MSH2/IL1B/VAMP8/RSAD2/FUT7/HMGB1/LAMP1/PCK1/CYRIB/RIPK2/IL18/APOA1/TRAF6/SERPING1/IL10/TGFB2/HLX/DUSP10/MR1/IL21/IL2/SLC15A4/XBP1/NOD2/TGFB1/C1QBP/ADORA2B/PHB1/CX3CR1/TLR9/IL17A/LTA/DNASE1/ZP3/MBL2/CUEDC2/KMT5B/FADD/CD81/SASH3	71	4506
BP	GO:0006790	sulfur compound metabolic process	0.0157568	71/4524	0.751808	0.999958	0.999958	SOD1/ACP3/PMVK/GSTM1/GCLM/CTH/MMACHC/OGDH/AASS/TPK1/DCN/SNCA/UGDH/SULT1B1/ENOPH1/MRI1/HSPA9/MAT2B/AADAT/ISCA1/ADI1/DSE/MICAL1/CDO1/GLCE/THTPA/CIAO2A/DLST/CIAO1/NDOR1/EDNRB/GGT7/GSS/FITM2/EXT1/ANGPT1/ACAT1/MICAL2/DGAT2/APIP/PDHX/PARK7/EDNRA/MGST2/MVK/TPST2/DPEP1/ETHE1/LPO/ACACA/GGT6/XYLT2/ELOVL7/MTRR/ARL6IP5/PDHB/GPX1/GSTA2/GSTA1/GSTA4/ELOVL5/CIAO3/NUBP1/MMS19/SPRTN/MTR/NDST2/MAT1A/GSTP1/BGN/PDHA1	71	4506
BP	GO:0007264	small GTPase mediated signal transduction	0.0157568	71/4524	0.751808	0.999958	0.999958	RABL3/AGTR1/COL3A1/PHACTR4/CDC42SE1/RHOC/RAP1A/BCAR3/JUN/COL1A2/RAB21/RND1/RAP1B/CDK2/ARHGDIB/SGSM3/RHOH/USO1/RASAL3/DNMT1/KANK2/VAV1/CDC42SE2/RASA1/FBXO8/FBP1/CAVIN4/LPAR1/F2R/F2RL1/HACD3/RAB15/RHOB/MAPKAP1/RASA3/GDI2/STMN3/TGM2/CYRIB/ARFGEF1/APOC3/APOA1/MYOC/RAPGEF2/RHOF/RASGRP4/CYTH2/NUCB1/RHOT1/GABARAP/TP53/FLCN/ARHGDIA/RHOA/AIF1/FLOT1/RIPOR2/MAPRE2/ROCK1/RHOT2/KCTD13/PSD/ARL3/SHOC2/DLC1/RAB4…	71	4506
BP	GO:0031667	response to nutrient levels	0.0157568	71/4524	0.751808	0.999958	0.999958	INHBB/SESN2/ALPL/USF1/BGLAP/USP33/ACADM/OMA1/SLC2A1/ZC3H12A/ASNS/NPY/LEP/VDR/DDIT3/IGF1/SPX/ITFG2/PICK1/ATF4/ALB/CDKN2D/LDLR/KANK2/ADRB2/CDKN2B/PLIN2/RRAGA/LPL/AQP3/RMI1/BBS4/TTC5/EIF2S1/SNW1/POMC/FKBP1B/HSPA5/NDOR1/FOXO1/GHRH/SNAI2/NENF/UCP1/PRKAB1/XBP1/MAPK1/MAP1LC3B/MT3/ZFP36/FOXA3/PRKCG/TP53/FLCN/KRT20/GAST/BECN1/GH1/CARTPT/CCK/GHRL/PIM1/PRL/IMPACT/SCNN1B/NUPR2/SFRP1/TMEM135/DCPS/INS/SCT	71	4506
BP	GO:0032386	regulation of intracellular transport	0.0157568	71/4524	0.751808	0.999958	0.999958	DYNLT2B/NCBP2/APOD/ADIPOQ/CRYAA/UBE2G2/MFF/SFN/PDZK1/SCP2/TMEM53/ZC3H12A/CDK5/INSIG1/CEP290/CPSF6/IFNG/PIK3R2/PRKACA/RAB11B/OAZ1/SEPTIN8/YIPF5/RBM22/DMTN/TXN/TMEM30A/PLN/FYN/SNX3/SLC51B/CHP1/BMP4/PSEN1/ITGB1BP1/UFM1/LAMP1/TBC1D20/MYLK2/TM9SF4/ERGIC3/CRYAB/ZPR1/PRR5L/YOD1/PARK7/DHX9/FBXW7/RAN/CABP1/PLA2G3/MAPK1/VPS35/PDCD5/TGFB1/CDK5R1/YWHAE/JUP/SIRT7/PIK3R1/CIB1/TNNC1/HYAL2/HSPA1L/ATP2A1/FIS1/ARV…	71	4506
BP	GO:0048667	cell morphogenesis involved in neuron differentiation	0.0157568	71/4524	0.751808	0.999958	0.999958	SOD1/RPL24/ALCAM/HES1/DHX36/PLS1/S100B/CYFIP1/CHN1/NR4A2/CDC42/EFNA1/USP33/EDN2/STK25/TMEM106B/SEMA3C/ADCY1/CAMK2B/WASL/PTN/CDK5/RAB3A/RAB8A/DNM2/NFIB/NEFL/DPYSL2/ABITRAM/FYN/HEXA/ATL1/PSEN1/SPAST/STXBP1/SSNA1/SPART/EXT1/SDC2/CFAP418/BDNF/CAPRIN1/DRAXIN/LHX9/EDNRA/RAPGEF2/YWHAH/TUBB3/MT3/SCN1B/CDK5R1/LLGL1/CNP/TBCD/SLC9A3R1/SLC1A3/MEF2A/CCK/HSP90AB1/FLOT1/EDN1/TUBB2B/AFG3L2/LGI1/ZFYVE27/TBCE/CFL1…	71	4506
BP	GO:0006260	DNA replication	0.0155348	70/4524	0.754859	0.999958	0.999958	RBMS1/ORC4/MCM6/ZRANB3/ORC2/SMARCAL1/USP37/RBBP4/BCAR3/ORC1/NASP/SSBP1/REPIN1/E2F7/CDK2/MCM5/CCNA2/CHAF1A/NFIB/STOML2/RMI1/POLE3/OOEP/MMS22L/ORC3/RAD51/PCLAF/POLE4/ETAA1/CDK9/ENDOG/RFC3/DTD1/PCNA/MCM8/RTEL1/RTF2/SAMHD1/TONSL/CCNE2/ZPR1/UCHL5/PARP1/CENPS/DHX9/GINS3/CHTF8/GRWD1/TFPT/TP53/POLG2/CENPX/SIRT7/MCIDAS/CINP/MCM3/RMI2/INO80E/RFC2/MCM7/SMC3/MCMBP/PRIMPOL/GINS4/POLB/DNA2/E2F8/FEN1/POLA2/RBBP7	70	4506
BP	GO:0009141	nucleoside triphosphate metabolic process	0.0155348	70/4524	0.754859	0.999958	0.999958	ATP5PF/ATP6V1A/NUDT16/PFKL/OLA1/NDUFS1/PRKAG3/AK2/ATP1A2/AK5/AK4/CMPK1/OGDH/BPGM/DNM1L/TPI1/GAPDH/TIGAR/GTPBP1/PPARGC1A/ATP5ME/ATP5F1D/AK3/STOML2/ATP6V1B2/FBP1/PRXL2C/ALDOB/SMPDL3A/ENPP3/TBPL1/ADPGK/DMAC2L/HIF1A/PSEN1/ATP6V1B1/AK1/UCK1/ATP5F1C/ITPA/EIF6/SAMHD1/PFKFB2/PARP1/NME7/NMNAT1/ENO1/RAN/GPI/GAPDHS/TGFB1/ENO3/FLCN/NME2/NME1/GALK1/ATP5PD/PGAM2/IMPDH2/TYMS/DCTPP1/PGAM1/HK1/DDIT4/PARG/UQCC3/AR…	70	4506
BP	GO:0010959	regulation of metal ion transport	0.0155348	70/4524	0.754859	0.999958	0.999958	KCNAB1/ATP1B3/EFHB/GCG/SUMO1/HPCA/EPB41/ATP1A1/TSPAN13/CAV1/DPP6/TMBIM6/CACNB3/IGF1/SNCA/CXCL9/CXCL10/CXCL11/TMEM38A/SPINK1/ADRB2/STC1/TMEM38B/PLN/FYN/ATG5/DRD1/F2R/HOMER1/CHP1/CAPN3/SCN3B/KCNIP3/SLC8A1/FKBP1B/OSR1/KCNRG/FKBP1A/BPIFA1/SNTA1/TRPC6/SCN4B/STIM1/PSEN2/NPPA/KCNAB2/P2RX4/YWHAH/CYBA/SCN1B/FXYD1/VMP1/CCL3/CCL2/VAMP2/DHRS7C/RCVRN/SLC9A3R1/CACNG1/STAC/CTNNB1/CAV3/CRBN/GRP/ATP2A1/CORO1A/EPO…	70	4506
BP	GO:0062012	regulation of small molecule metabolic process	0.0155348	70/4524	0.754859	0.999958	0.999958	SOD1/ADIPOQ/TFF3/GCG/ACMSD/ACADM/AK4/CAV1/IGFBP3/FAM3C/LEP/NOS3/INSIG1/IFNG/IGF1/DNM1L/LPCAT3/TIGAR/SNCA/PPARGC1A/LDLR/PLIN5/ZNF692/EGR1/FGF1/FBP1/PRXL2C/HIF1A/PSEN1/NCS1/FOXO1/TRIB3/EIF6/SNAI2/FABP5/APOC3/APOA1/PTH/NR1H3/ATP2B4/PARK7/SIRT4/LONP2/APOC2/NR1H2/COX11/ACADVL/TP53/ADORA2B/FLCN/GIP/NR1D1/BRCA1/GH1/SIRT7/MST1/GUCA1A/ELOVL5/GPLD1/PRL/SIRT5/PGP/LCMT1/ERLIN2/ARV1/DDIT4/KCNMA1/DDB1/ARL2/ACT…	70	4506
BP	GO:0071692	protein localization to extracellular region	0.0155348	70/4524	0.754859	0.999958	0.999958	NRROS/SELENOT/SERP1/PFKL/GCG/INHBB/PTPRN/GOLPH3L/IL6/IFNG/DNM1L/M6PR/MTTP/AFM/COMP/RAB11B/DMTN/HMGN3/CYB5R4/VIP/OPRM1/HMGCR/F2R/F2RL1/ANG/BLOC1S6/TMED10/IL1A/FKBP1B/RSAD2/FOXO1/EDNRB/GHRH/DRD2/NR1H3/TGFB2/PARK7/CELA2A/PPID/ERP29/SIRT4/CBLN1/TGFB1/BLOC1S3/RCN3/NR1H2/CCL5/MYH10/GIP/NR1D1/KRT20/GH1/BIRC5/CPLX3/GPR68/CHGA/GHRL/RAF1/GPLD1/ADCYAP1/IER3IP1/MC4R/RHBDF1/ANKRD1/ADRA2A/SFRP1/RBM4/INS/SLC25A…	70	4506
BP	GO:1904062	regulation of cation transmembrane transport	0.0155348	70/4524	0.754859	0.999958	0.999958	KCNAB1/ATP1B3/SUMO1/HPCA/CTSS/NDUFA4/TSPAN13/CAV1/DPP6/TMBIM6/CACNB3/IGF1/PHB2/SNCA/CXCL9/CXCL10/CXCL11/TMEM38A/ADRB2/TMEM38B/PLN/FYN/ATG5/OPRM1/DRD1/F2R/HOMER1/CHP1/CAPN3/KCNIP3/FKBP1B/OSR1/KCNRG/FKBP1A/BPIFA1/SNTA1/MMP9/CRH/SCN4B/STIM1/PM20D1/PSEN2/NPPA/PARK7/KCNAB2/EDNRA/P2RX4/YWHAH/CYBA/FXYD1/VMP1/SLC43A2/VAMP2/DHRS7C/SLC9A3R1/CACNG1/COA8/STAC/CAV3/CRBN/EDN1/GRP/CACNG3/ATP2A1/CORO1A/EPO/GNB2/…	70	4506
BP	GO:0002764	immune response-regulating signaling pathway	0.0153129	69/4524	0.757921	0.999958	0.999958	NFKBIZ/NMI/WDFY1/FCER1G/EIF2B3/ZC3H12A/CAV1/KLRD1/TIFA/TLR10/TLR6/KIT/GPR108/IRF1/CD14/MEF2C/STOML2/TLR4/THEMIS/ESR1/TICAM2/AP3B1/PSEN1/EIF2B2/EIF2B4/RSAD2/PHPT1/ELF1/HMGB1/GATA3/LY96/RIPK2/CLPB/RPS3/LGR4/TRAF6/NR1H3/ZDHHC5/RAB7B/TLR2/SLC15A4/EIF2B1/MAPK1/CYBA/NOD2/TYROBP/CD79A/IRF3/C1QBP/PHB1/CTSH/MYD88/IRAK2/TLR9/MAPKAPK3/LTF/FLOT1/GPLD1/RIOK3/COLEC12/PRKCB/MBL2/TLR3/TKFC/CD81/SH2D1A/IKBKG/TSPA…	69	4506
BP	GO:0031349	positive regulation of defense response	0.0153129	69/4524	0.757921	0.999958	0.999958	NFKBIZ/SNX4/NMI/CAMK2N1/S100A8/S100A9/POLR3C/IL6/NAPEPLD/IFNG/KLRD1/TNFRSF1A/LGALS1/CASP6/SNCA/TLR10/UBE2K/LDLR/VAV1/C3/FEM1A/STING1/MEF2C/LPL/POLR3D/CGAS/AKIRIN2/ARG1/NLRC4/VAMP8/PSPC1/LAMP1/POLR3F/FABP4/RIPK2/CASP4/IL18/PDE2A/PARK7/SLC15A4/CYBA/NOD2/TRADD/TYROBP/GPR4/IRF3/NKG7/CCL3/ADORA2B/STAT5B/STAT5A/HEXIM1/COCH/HSP90AA1/TLR9/HYAL2/IL17A/TNF/LTA/RIOK3/GRP/ABCC1/ZP3/MBL2/TLR3/FADD/CD81/PQBP1/…	69	4506
BP	GO:0035592	establishment of protein localization to extracellular region	0.0153129	69/4524	0.757921	0.999958	0.999958	SELENOT/SERP1/PFKL/GCG/INHBB/PTPRN/GOLPH3L/IL6/IFNG/DNM1L/M6PR/MTTP/AFM/COMP/RAB11B/DMTN/HMGN3/CYB5R4/VIP/OPRM1/HMGCR/F2R/F2RL1/ANG/BLOC1S6/TMED10/IL1A/FKBP1B/RSAD2/FOXO1/EDNRB/GHRH/DRD2/NR1H3/TGFB2/PARK7/CELA2A/PPID/ERP29/SIRT4/CBLN1/TGFB1/BLOC1S3/RCN3/NR1H2/CCL5/MYH10/GIP/NR1D1/KRT20/GH1/BIRC5/CPLX3/GPR68/CHGA/GHRL/RAF1/GPLD1/ADCYAP1/IER3IP1/MC4R/RHBDF1/ANKRD1/ADRA2A/SFRP1/RBM4/INS/SLC25A22/CLT…	69	4506
BP	GO:0062197	cellular response to chemical stress	0.0153129	69/4524	0.757921	0.999958	0.999958	SOD1/PIK3CA/PRKRA/NFE2L2/PLA2R1/NR4A2/LANCL1/ANKZF1/SESN2/ZC3H12A/EFHD1/STK25/IL6/CAV1/AQP1/PPIA/PYROXD1/ATF4/SNCA/PPARGC1A/LETM1/LONP1/RACK1/FXN/SIGMAR1/TXN/ATG5/SOD2/CAPN3/EIF2S1/FOS/HTRA2/FABP1/RHOB/MAPKAP1/FOXO1/ROMO1/MMP9/RPS3/PRR5L/PYCR2/PARK7/FBXW7/EDNRA/UCP1/MAPK1/MT3/SLC2A4/TP53/RNF112/MAPK7/NFE2L1/PYCR1/SELENOS/GSKIP/CTNNB1/ARL6IP5/GPX1/AIF1/EDN1/IMPACT/HSPB1/EPO/PRDX3/BRF2/AIFM2/MICU1/…	69	4506
BP	GO:0071900	regulation of protein serine/threonine kinase activity	0.0153129	69/4524	0.757921	0.999958	0.999958	ADIPOQ/PRKAG3/CAB39/SFN/CKS1B/GADD45A/CAV1/DAZAP2/PRKAG1/CCNT1/IFNG/NTF3/CCND2/SNCA/CDKN2D/PPP2CA/ADRB2/CDKN2B/DNAJA1/CKS2/MAP3K7/HMGCR/BMP4/PSEN1/ETAA1/TRIB2/SPRY2/PKIG/CD40/SMPD1/RPS3/TRAF6/ATP2B4/LAX1/NPPA/RAPGEF2/ERP29/IL34/NOD2/TGFB1/PIH1D1/CDK5R1/CDK12/STRADA/HGS/MAP2K6/NR2F2/CIB1/CAV3/HYAL2/MST1/RHOA/LTF/STK38/TNF/EDN1/MLST8/PLK1/PDGFA/ADRA2A/TCIM/SFRP1/AGT/CHORDC1/PAK1/MEN1/CCND1/IGF2/CD4…	69	4506
BP	GO:0072594	establishment of protein localization to organelle	0.0153129	69/4524	0.757921	0.999958	0.999958	APOD/SSR3/MAIP1/MFF/PEX19/CCT3/ZC3H12A/TOMM7/PMPCB/CCT2/IFNG/NABP2/FBXO7/PEX5/TOMM22/NDUFA13/PIK3R2/RBM22/TOMM5/TRMT10B/AKIRIN2/AP3B1/CHMP4A/SRP14/CHP1/BMP4/PSEN1/CCT7/PEX13/PPP3R1/HSPA5/PMPCA/UFM1/STK4/TRAM1/GDAP1/ZPR1/PEX16/FBXW7/MGARP/RAN/CABP1/LONP2/NUTF2/PDCD5/TGFB1/TOMM40/PIH1D1/TIMM22/TP53/JUP/STAT3/HGS/PIK3R1/SNUPN/SRP54/SEC61G/HYAL2/MON1A/CHCHD4/SEC61A1/HSPA1L/TIMM21/CCT6A/GET4/TOMM20/HI…	69	4506
BP	GO:0071495	cellular response to endogenous stimulus	0.0519308	235/4524	0.760475	0.999958	0.999958	NRROS/HES1/ADIPOQ/P2RY1/AGTR1/TMEM108/UBA5/MSTN/ACVR1/NR4A2/ACVR2A/INHBB/IGFBP5/VIL1/CNOT9/RXRG/USF1/ATP1A2/BGLAP/LAMTOR2/RAB13/CTSS/RAP1A/LAMTOR5/BCAR3/TMEM53/HEYL/GPC1/COL1A2/ELAPOR2/CFTR/WNT2/CAV1/CAV2/AQP1/LEP/CHRM2/RARRES2/NR4A1/COL2A1/RAP1B/USP15/PIP4K2C/HSP90B1/RBFOX2/STRAP/NANOG/SCNN1A/TIGAR/LAMTOR3/GABRB1/RASL11B/GNRHR/CXCL8/USO1/COMP/PIK3R2/TMEM38A/RAB8A/PRKACA/PIN1/KANK2/IL4/EGR1/MZB1/…	234	4506
BP	GO:0009306	protein secretion	0.015091	68/4524	0.760995	0.999958	0.999958	SELENOT/SERP1/PFKL/GCG/INHBB/PTPRN/GOLPH3L/IL6/IFNG/DNM1L/M6PR/MTTP/COMP/RAB11B/DMTN/HMGN3/CYB5R4/VIP/OPRM1/HMGCR/F2R/F2RL1/ANG/BLOC1S6/TMED10/IL1A/FKBP1B/RSAD2/FOXO1/EDNRB/GHRH/DRD2/NR1H3/TGFB2/PARK7/CELA2A/PPID/ERP29/SIRT4/CBLN1/TGFB1/BLOC1S3/RCN3/NR1H2/CCL5/MYH10/GIP/NR1D1/KRT20/GH1/BIRC5/CPLX3/GPR68/CHGA/GHRL/RAF1/GPLD1/ADCYAP1/IER3IP1/MC4R/RHBDF1/ANKRD1/ADRA2A/SFRP1/RBM4/INS/SLC25A22/CLTRN	68	4506
BP	GO:0016311	dephosphorylation	0.015091	68/4524	0.760995	0.999958	0.999958	NCEH1/ACP3/ALPI/RPAP2/DNAJC6/PLPP3/PTPRF/PPIA/DUSP6/IFNG/HSP90B1/PDXP/PPP3CA/PLPP2/PPP2CA/CDC25C/MEF2C/CDCA2/FBP1/PTPDC1/ACP1/CHP1/PPM1A/DUSP11/PPM1B/PPP1CB/PPM1G/FKBP1B/PTPA/PHPT1/MASTL/FKBP1A/PPP1R16B/EYA2/BPNT2/PDP1/PIP4P2/IMPA1/MTMR2/SMPD1/TGFB2/BPNT1/DUSP10/SSU72/PPP1CC/DUSP18/CNEP1R1/URI1/TGFB1/VRK3/DUSP14/CTDNEP1/PPP2R3C/CDC25A/SACM1L/HSP90AB1/GPLD1/RPRD1A/HDHD2/PGP/PPP1R35/LHPP/DUSP26/DUS…	68	4506
BP	GO:0042692	muscle cell differentiation	0.015091	68/4524	0.760995	0.999958	0.999958	ADAMTS5/CXADR/HES1/CD53/ACADM/CAV2/TARBP2/CD9/CBY1/MYOZ2/PPP3CA/HOPX/CXCL9/CXCL10/COMP/PTBP1/MEF2C/ASF1A/ATG5/AKIRIN2/HOMER1/MMP14/CAPN3/BMP4/ACTN1/TMEM182/FHL2/CYP26B1/CDK9/EDNRB/ADPRHL1/ITGB1/HEY1/MYOD1/MYOG/H3-3A/EDNRA/SMAD1/PLD3/MAMSTR/IFT20/CHRNB1/WFIKKN2/TCAP/KRT19/ACTG1/PRKAR1A/PTCD2/MEF2A/CFL2/ASB2/CTNNB1/CAV3/GPX1/PI16/FLOT1/RIPOR2/EDN1/AFG3L2/ACTA2/ACTA1/DUSP29/CSRP3/EHD1/ACTN3/RBM4/CD8…	68	4506
BP	GO:0048568	embryonic organ development	0.015091	68/4524	0.760995	0.999958	0.999958	SOD1/HES1/TRA2B/PLS1/FOXL2/FRZB/PRKRA/PHACTR4/ID3/CDC42/EFNA1/SLC39A1/WNT2/RARRES2/INSIG1/E2F7/MYF5/COL2A1/ATF4/KIT/CXCL8/JUNB/CSF2/HAND1/MEF2C/TGFBR1/RSPO3/GJA1/TCF21/CITED2/MTHFD1L/BMP4/PSEN1/ATP6V1B1/OSR1/ID2/GJB6/SPRY2/BMI1/STK4/RDH10/OSR2/MICAL2/TGFB2/HLX/EDNRA/PLK4/THOC5/MAPK1/TP53/RNF112/TCAP/KRT19/EIF4A3/SOCS3/SLC9A3R1/RPL38/NR2F2/CTNNB1/PPIL1/SLC44A4/EDN1/TFAP2A/PPP1R35/E2F8/PHLDA2/IGF2/…	68	4506
BP	GO:0097193	intrinsic apoptotic signaling pathway	0.015091	68/4524	0.760995	0.999958	0.999958	PRKRA/CYCT/IFI6/SFN/RNF186/S100A8/S100A9/MLLT11/TXNDC12/STK25/CAV1/PPIA/TMBIM6/DDIT3/DNM1L/ATF4/CASP6/NDUFA13/CDKN2D/HINT1/RACK1/CLU/CREB3/HNRNPK/RNF183/ERO1A/RPS27L/SNW1/HTRA2/MSH2/TRIB3/SERINC3/MMP9/GRINA/MYC/SNAI2/RPS3/NDUFS3/PARK7/NOC2L/FBXW7/ERP29/URI1/PLAUR/BAX/TP53/RPL26/UBB/MAPK7/FLCN/BECN1/SLC9A3R1/PIK3R1/SELENOS/GSKIP/COA8/CRIP1/ITPR1/ARL6IP5/FHIT/GPX1/QRICH1/SHISA5/ATP2A1/HSPB1/EPO/DDI…	68	4506
BP	GO:0007517	muscle organ development	0.0148691	67/4524	0.764081	0.999958	0.999958	FXR1/SERP1/FOXL2/MSTN/CHRNA1/CHRND/ID3/S1PR1/HEYL/GPC1/WNT2/CAV1/CAV2/CDK5/MYF5/NR4A1/MAFF/MYOZ2/PPP3CA/SGCB/HAND1/MEF2C/TGFBR1/CAVIN4/GJA1/CD164/TCF21/CITED2/HOMER1/BMP4/ACTN1/FOS/TMEM182/CYP26B1/VAMP5/TCF23/ITGB1/FKBP1A/MYLK2/USP2/MYOD1/MYOG/HLX/ZBTB18/EDNRA/XBP1/EID2/TGFB1/VRK3/COPRS/PTCD2/NR2F2/CFL2/CTNNB1/TNNC1/RHOA/GPX1/FLOT1/RIPOR2/PRR14/ACTA2/ANKRD1/ACTA1/CSRP3/ACTN3/KMT5B/MTM1	67	4506
BP	GO:0030098	lymphocyte differentiation	0.0148691	67/4524	0.764081	0.999958	0.999958	NFKBIZ/RABL3/IL12A/PKNOX1/GPR89A/ZC3H12A/IL6/FGL2/LEP/IFNG/LGALS1/NCAPH2/KIT/PRDX2/VAV1/IRF1/PRELID1/NLRP3/IL12B/SH3RF1/ANXA1/CTSV/NFIL3/ATG5/THEMIS/AP3B1/MMP14/BMP4/BATF/CYP26B1/MSH2/RSAD2/FUT7/GPR18/GPR183/GATA3/BMI1/PCK1/IL7/RIPK2/POU2AF1/IL18/HLX/DUSP10/MR1/IL15/IL21/IL2/XBP1/CD79A/CLPTM1/KDELR1/TMEM98/TP53/IKZF3/STAT5B/STAT5A/STAT3/PIK3R1/CTNNB1/TLR9/RHOA/LFNG/SFRP1/FADD/SLC25A5/SASH3	67	4506
BP	GO:0044772	mitotic cell cycle phase transition	0.0148691	67/4524	0.764081	0.999958	0.999958	RPL24/ERCC3/USP37/CKS1B/ENSA/NASP/INHBA/E2F7/CDK4/NABP2/CCNA2/ABRAXAS1/MRNIP/BABAM1/CDKN2D/KANK2/PPP2CA/CKS2/INIP/CDC26/ZWILCH/RPS27L/ARPP19/SPAST/BABAM2/E2F6/CPSF3/ID2/PCID2/TFDP1/MASTL/UBE2C/MYC/NSMCE2/RAD21/ZPR1/ANAPC15/PLRG1/ERCC2/UBE2S/TEX14/CCL2/HASPIN/TM4SF5/TP53/AURKB/RPL26/SIRT7/BIRC5/SPDL1/XRCC3/TRIM71/HYAL1/AIF1/PSMG2/VPS4B/DCUN1D3/PLK1/LCMT1/KDM8/MBLAC1/FBXL15/EIF4EBP1/CDK1/CDK2AP2/CC…	67	4506
BP	GO:0051604	protein maturation	0.0148691	67/4524	0.764081	0.999958	0.999958	TMPRSS15/NAA50/DNAJB11/ECE2/TNP1/ECE1/S100A10/CTSS/F3/OMA1/PMPCB/PRSS37/LPCAT3/CASP6/RAP1GDS1/LIAS/ADAMTS2/COMP/PRKACA/YIPF5/FXN/STOML2/CTSV/MMP14/CIAO2A/ADAM10/PSEN1/CIAO1/PMPCA/CLN5/F7/PCSK2/PTI/ASPH/RIPK2/CASP4/BACE1/SPON1/SERPINH1/PSEN2/SERPINC1/CPE/PISD/PSENEN/TMEM98/SERPINF2/GH1/SEC11A/CTSH/CLEC3B/CHCHD4/BAG2/TNF/F13A1/AFG3L2/NAA60/TNP2/MMS19/KLKB1/PLAT/SPRTN/CTSC/RCE1/FADD/NAA10/PGK1/F9	67	4506
BP	GO:0070661	leukocyte proliferation	0.0148691	67/4524	0.764081	0.999958	0.999958	HES1/IL12A/CD28/IGFBP2/IL6/LEP/IFNG/RAC2/PPP3CA/RASAL3/PRDX2/JUNB/DHPS/CD320/IL4/IRF1/CSF2/CNN2/MZB1/IL12B/MEF2C/SH3RF1/ANXA1/FYN/ARG1/ENPP3/F2RL1/BMP4/FKBP1B/HMGB1/GPR183/BMI1/FKBP1A/CD40/CEBPB/IL7/RIPK2/IL18/RPS3/TRAF6/IL10/IL15/IL2/MAPK1/IL34/CD79A/TP53/IKZF3/STAT5B/STAT5A/PRKAR1A/NPR3/NMB/AZI2/CTNNB1/TLR9/IMPDH2/AIF1/EMP2/CORO1A/PYCARD/ZP3/FADD/CD81/SASH3/MSN/CD40LG	67	4506
BP	GO:0072330	monocarboxylic acid biosynthetic process	0.0148691	67/4524	0.764081	0.999958	0.999958	HACD2/RBP1/DHRS9/GCG/PRKAG3/MECR/GSTM1/EDN2/LEP/TBXAS1/INSIG1/PRKAG1/PTGES3/SCD5/LTC4S/TECR/GAMT/CBR4/HACD4/LPL/HACD3/GATM/PTGES2/PTGES/PTGDS/LOC782922/TRIB3/EIF6/PTGIS/RDH10/FABP5/APOC3/HSD17B12/NR1H3/DEGS1/PARK7/PRXL2B/PTGS2/PLA2G4A/PRKAB1/SDS/APOC2/NR1H2/ACACA/ALOX15/ACADVL/GIP/NR1D1/BRCA1/GH1/FASN/FADS6/ELOVL7/ELOVL5/PRL/EDN1/ACSM1/NDUFAB1/SCD/ERLIN2/OXSM/FADS2/FADS3/GSTP1/GATD1/PLP1/HSD17B10	67	4506
BP	GO:1901293	nucleoside phosphate biosynthetic process	0.0148691	67/4524	0.764081	0.999958	0.999958	GART/ATP5PF/ATP6V1A/UMPS/ATIC/NPPC/AK2/AK5/AK4/CMPK1/ADCY1/IMPDH1/NOS3/ADSL/SNCA/PPARGC1A/DCK/ATP5ME/ATP5F1D/AK3/STOML2/NPR2/TBPL1/DMAC2L/HAAO/AK1/NCS1/UCK1/ATP5F1C/ADA/ACAT1/PDHX/ADSS2/NME7/NPPB/NPPA/NMNAT1/NMNAT2/GUCY1B1/APRT/ADCY7/DHODH/TGFB1/ACACA/ADORA2B/FLCN/NME2/NME1/TK1/ATP5PD/PANK3/AK6/ELOVL7/ADSS1/PDHB/IMPDH2/GUCA1A/ELOVL5/TYMS/QPRT/UQCC3/NADSYN1/HPRT1/PRPS1/GUCY2F/PDHA1/CTPS2	67	4506
BP	GO:0048584	positive regulation of response to stimulus	0.0938748	425/4524	0.764195	0.999958	0.999958	SOD1/NFKBIZ/POGLUT1/SNX4/RNF168/HES1/CLDN1/ADIPOQ/HRG/USP13/PIK3CA/DHX36/RNF13/TMEM108/ACP3/ATP2C1/S100B/MSTN/COL3A1/PRKRA/CYCT/GCG/PLA2R1/NMI/ACVR2A/CXCR4/CNOT9/SCG2/WDFY1/ITM2C/ARMC9/HCRTR1/RPL11/C1QB/C1QA/CDC42/CAMK2N1/LAMTOR2/EFNA1/S100A8/S100A9/VPS72/POLR3C/RAP1A/LAMTOR5/RWDD3/F3/BCAR3/CTH/GADD45A/EIF2B3/RNF220/EDN2/ZC3H12A/STK25/IL6/ELAPOR2/CD36/NAPEPLD/MET/CAV1/CAV2/NPY/IGFBP3/PPIA/INHBA/L…	423	4506
BP	GO:0002263	cell activation involved in immune response	0.0146471	66/4524	0.767178	0.999958	0.999958	NFKBIZ/SNX4/RNF168/IL12A/NMI/S100A13/S100A12/ZC3H12A/IL6/FGL2/IFNG/RAC2/LGALS1/KIT/IL4/IL13/NLRP3/IL12B/ANXA1/EXOSC3/ENPP3/CPLX2/F2RL1/PTGDR/PSEN1/BATF/MSH2/VAMP8/PTGDS/HMGB1/GPR183/LAMP1/PCK1/LBP/RIPK2/POU2AF1/IL18/HLX/IL21/IL2/SLC15A4/XBP1/PLA2G3/TGFB1/ERCC1/NKG7/CCL3/TMEM98/TP53/VAMP2/ADORA2B/STAT3/CHGA/CX3CR1/RNF8/GRP/DNASE1/SCNN1B/CORO1A/ITGAL/PYCARD/LFNG/TCIM/KMT5B/CD81/VAMP7	66	4506
BP	GO:0002831	regulation of response to biotic stimulus	0.0146471	66/4524	0.767178	0.999958	0.999958	HRG/NFE2L2/NMI/YTHDF2/POLR3C/ZC3H12A/FGL2/LEP/TARBP2/USP15/KLRD1/TIGAR/CASP6/UBE2K/PRDX2/CDC37/VAV1/STING1/CD14/CREB3/POLR3D/CGAS/ATG5/AKIRIN2/ARG1/NLRC4/PPM1B/HMGB1/PSPC1/LAMP1/POLR3F/SAMHD1/RIPK2/TRIM21/TRIM44/TRAF6/DUSP10/PARP1/ISG15/MR1/IL15/ELMOD2/SLC15A4/TRAFD1/CYBA/NOD2/TYROBP/IRF3/C1QBP/HEXIM1/PRKCA/COCH/PPP2R3C/HSP90AA1/TLR9/TREX1/LTF/IL17A/RIOK3/MBL2/CNOT7/TKFC/FADD/TSPAN6/PQBP1/TASL	66	4506
BP	GO:0021700	developmental maturation	0.0146471	66/4524	0.767178	0.999958	0.999958	ROPN1/HES1/BFSP2/NR4A2/PTPRN/YTHDF2/C1QA/TMEM79/S1PR1/CFTR/SNX10/CAMK2B/RND1/DDIT3/CD63/MAEA/RAB3A/ADGRL1/PRKACA/C3/CATSPERD/SPINK1/NPR2/NEFL/GJA1/EPB42/BLOC1S6/STXBP1/EDNRB/BFSP1/AURKA/EXT1/YWHAZ/ARCN1/TGFB2/H3-3A/MYOC/TDRD5/PTGS2/EDNRA/IL15/CDH5/BSP3/BSP5/BSP1/BLOC1S3/CDK5R1/PLD6/ROPN1L/CTNNB1/IQCF1/RHOA/LTF/SLC26A8/PRL/EDN1/ROCK1/EPO/ACTL6B/DEFB1/KCNMA1/ACTN3/INS/PGRMC1/PLP1/MBTPS2	66	4506
BP	GO:0042391	regulation of membrane potential	0.0146471	66/4524	0.767178	0.999958	0.999958	SOD1/ATP1B3/TMEM108/CHRNA1/SUMO1/NDUFS1/CHRND/CHRNG/IFI6/MLLT11/GCLM/CFTR/CAV1/CDK5/DCN/CHRNA3/SNCA/GABRA4/GABRB1/PRELID1/RACK1/ADRB2/GLRA1/GABRB2/GABRA1/STOML2/INSYN1/GJD2/SCN3B/PSEN1/FKBP1B/PIP5KL1/SPART/SNTA1/KCNQ3/SCN4B/UCP2/MYOC/NPPA/SLC25A33/PARK7/GLRB/P2RX4/YWHAH/CBLN1/SCN1B/BAX/CHRNE/CHRNB1/UBB/JUP/KCNJ2/GABRP/GABRA5/CHRNA7/CHRNA5/CHRNB4/PPP2R3C/CAV3/ARL6IP5/CLIC1/BCL2/PRDX3/KCNK1/KCNMA1/…	66	4506
BP	GO:0045787	positive regulation of cell cycle	0.0146471	66/4524	0.767178	0.999958	0.999958	HES1/NUDT16/CD28/CDC42/CKS1B/ASNS/E2F7/CCNT1/CDK4/NANOG/CCND2/RHNO1/NCAPH2/RAD23A/CEP120/UBE2B/SLF1/DMRT1/CKS2/OOEP/CITED2/NUSAP1/SPAST/IL1A/ROCK2/CPSF3/PCID2/TFDP1/SVIL/NSFL1C/FAM83D/HSF1/NSMCE2/RAD21/ZPR1/USP2/TRIM21/PTGS2/PLRG1/PLK4/PAF1/CDK5R1/SLC6A4/AURKB/USP22/STAT5B/STAT5A/BIRC5/PRKCA/NPM1/XRCC3/HYAL1/RHOA/AIF1/DDX39B/EDN1/VPS4B/PPP1R35/MBLAC1/EIF4EBP1/MAP10/CDK1/E2F8/FEN1/OVOL1/CCND1	66	4506
BP	GO:0071214	cellular response to abiotic stimulus	0.0146471	66/4524	0.767178	0.999958	0.999958	PIK3CA/DHX36/SLC9A1/GADD45A/EFHD1/COPS9/AQP1/OPN1SW/AQP2/SCNN1A/CCND2/RHNO1/TMEM150C/LETM1/RAB11B/CNN2/GTF2H5/RAD51/CHP1/CAPN3/EIF2S1/BABAM2/RHOB/PIERCE1/GRK1/GATA3/PCNA/MMP9/CD40/HSF1/MYC/MMP1/SMPD1/PDE2A/DDB2/NOC2L/INTS7/PPID/MC1R/MMP2/POLD1/AIPL1/SLC2A4/TP53/AURKB/RPL26/MFAP4/COL1A1/PIK3R1/FBXO4/CRIP1/HYAL2/HYAL1/GNAT1/CDC25A/RHO/GPLD1/IMPACT/SCNN1B/EPO/ANKRD1/SFRP1/MICU1/FADD/BRCC3/TIMP1	66	4506
BP	GO:0104004	cellular response to environmental stimulus	0.0146471	66/4524	0.767178	0.999958	0.999958	PIK3CA/DHX36/SLC9A1/GADD45A/EFHD1/COPS9/AQP1/OPN1SW/AQP2/SCNN1A/CCND2/RHNO1/TMEM150C/LETM1/RAB11B/CNN2/GTF2H5/RAD51/CHP1/CAPN3/EIF2S1/BABAM2/RHOB/PIERCE1/GRK1/GATA3/PCNA/MMP9/CD40/HSF1/MYC/MMP1/SMPD1/PDE2A/DDB2/NOC2L/INTS7/PPID/MC1R/MMP2/POLD1/AIPL1/SLC2A4/TP53/AURKB/RPL26/MFAP4/COL1A1/PIK3R1/FBXO4/CRIP1/HYAL2/HYAL1/GNAT1/CDC25A/RHO/GPLD1/IMPACT/SCNN1B/EPO/ANKRD1/SFRP1/MICU1/FADD/BRCC3/TIMP1	66	4506
BP	GO:1902600	proton transmembrane transport	0.0146471	66/4524	0.767178	0.999958	0.999958	ATP5PO/ATP5PF/ATP6V1A/ATP5MC3/SLC4A10/SLC11A1/SLC9A1/ATP5PB/ATP6V0B/NDUFA4/ATP6V1F/ATP6V0E2/ATP5MC2/ATP5F1B/PHB2/ATP6V1E1/ATP5ME/ATP5F1D/ATP6V1B2/ATP6V1G1/CHP1/DMAC2L/ATP6V1D/ATP6V1B1/ATP6V1E2/ATP5F1C/ATP5F1E/CYC1/ATP6V1H/ATP6V1C1/ATP6V0D2/ATP5MG/UCP2/UCP3/PM20D1/PARK7/UCP1/SLC15A4/ATP6V0A2/COX6A1/UQCRFS1/COX4I1/ATP6V0D1/SLC46A1/CTNS/RNASEK/ATP5MC1/ATP6V0A1/ATP5PD/SLC9A3R1/ATP6V0E1/NNT/COX5A/COA8…	66	4506
BP	GO:0002366	leukocyte activation involved in immune response	0.0144252	65/4524	0.770288	0.999958	0.999958	NFKBIZ/SNX4/RNF168/IL12A/NMI/S100A13/S100A12/ZC3H12A/IL6/FGL2/IFNG/RAC2/LGALS1/KIT/IL4/IL13/NLRP3/IL12B/ANXA1/EXOSC3/ENPP3/CPLX2/F2RL1/PTGDR/PSEN1/BATF/MSH2/VAMP8/PTGDS/HMGB1/GPR183/LAMP1/PCK1/LBP/RIPK2/POU2AF1/IL18/HLX/IL21/IL2/SLC15A4/XBP1/PLA2G3/TGFB1/ERCC1/NKG7/CCL3/TMEM98/TP53/VAMP2/ADORA2B/STAT3/CHGA/CX3CR1/RNF8/GRP/DNASE1/SCNN1B/CORO1A/ITGAL/PYCARD/LFNG/KMT5B/CD81/VAMP7	65	4506
BP	GO:0005996	monosaccharide metabolic process	0.0144252	65/4524	0.770288	0.999958	0.999958	APOD/ADIPOQ/PIK3CA/SERP1/TFF3/GCG/CRTC2/ACADM/PGM1/OMA1/AKR1A1/IGFBP3/FAM3C/GPD1/IGF1/TPI1/GAPDH/TIGAR/NPY1R/PPARGC1A/MAN2B1/ZNF692/SLC39A14/GULO/B4GALT1/FBP2/FBP1/FOXO1/PFKFB3/PCK1/FABP5/DLAT/PTH/PFKFB2/ENO1/SDS/GAPDHS/COX11/TP53/G6PC1/G6PC3/DCXR/SIRT7/GALK1/GDPGP1/MPI/AKT1/XYLB/PDHB/MST1/GPLD1/PGP/LCMT1/MDH2/FUOM/HK1/DDB1/ACTN3/PC/INS/IGF2/PGK1/RGN/PFKFB1/PDHA1	65	4506
BP	GO:0048732	gland development	0.0144252	65/4524	0.770288	0.999958	0.999958	HES1/PIK3CA/FRZB/WDR77/ACADM/IL6/SEMA3C/WNT2/CAV1/HOXA3/PTN/E2F7/CELA1/CSN2/PRDX2/PROP1/ZDHHC21/TGFBR1/TCF21/CITED2/ESR1/BMP4/PSEN1/ID2/NR5A1/INSM1/AURKA/GHRH/CEBPB/CRH/EXT1/DRD2/APOA1/TGFB2/HLX/IRF6/EDNRA/FGF2/OAS2/XBP1/MAPK1/CEBPA/TGFB1/CCL11/SERPINF1/NME1/STAT5B/STAT5A/GH1/SLC9A3R1/PTCD2/SRP54/CTNNB1/CAV3/GPX1/RAF1/TNF/PRL/EDN1/FGL1/SFRP1/E2F8/FADD/INS/MSN	65	4506
BP	GO:0050867	positive regulation of cell activation	0.0144252	65/4524	0.770288	0.999958	0.999958	NFKBIZ/SNX4/HES1/IL12A/DPP4/CD28/IGFBP2/IL6/CAV1/LEP/IFNG/LGALS1/PPP3CA/RASAL3/DHPS/CD320/IL4/IL13/NLRP3/IL12B/MEF2C/PLPP6/ANXA1/EXOSC3/AKIRIN2/AP3B1/MMP14/CAPN3/BLOC1S6/MSH2/VAMP8/GPR183/LAMP1/GATA3/BMI1/PCK1/CYRIB/IL7/RIPK2/IL18/RPS3/TRAF6/HLX/DUSP10/PLA2G4A/IL15/IL2/XBP1/NOD2/TGFB1/BLOC1S3/ADORA2B/STAT5B/STAT5A/TLR9/RHOA/AIF1/CORO1A/PYCARD/ZP3/KMT5B/FADD/CD81/SASH3/CD40LG	65	4506
BP	GO:1901987	regulation of cell cycle phase transition	0.0144252	65/4524	0.770288	0.999958	0.999958	MLF1/ERCC3/HORMAD1/INHBA/E2F7/CDK4/NABP2/ABRAXAS1/MRNIP/BABAM1/CDKN2D/KANK2/PPP2CA/INIP/CDC26/TIPIN/ZWILCH/RPS27L/MSH2/ETAA1/BABAM2/CPSF3/ID2/PCID2/TFDP1/FAM83D/NSMCE2/RAD21/ANAPC15/ATP2B4/METTL13/INTS7/PLRG1/PAF1/ERCC2/TEX14/CCL2/HASPIN/TM4SF5/TP53/AURKB/RPL26/BIRC5/SPDL1/NPM1/FBXO4/XRCC3/HYAL1/CDC5L/AIF1/DDX39B/PSMG2/VPS4B/DCUN1D3/PLK1/LCMT1/MBLAC1/TCIM/CDK1/DNA2/PRPF19/OVOL1/CDK2AP2/CCND1/BRCC3	65	4506
BP	GO:0033043	regulation of organelle organization	0.0503773	228/4524	0.770949	0.999958	0.999958	CHMP2B/ATG3/SPICE1/TMEM39A/FAM162A/SNX4/HRG/MAP6D1/PIK3CA/DHX36/PFN2/TMEFF2/CD28/ARPC2/VIL1/MFF/CDC42/PFDN2/CCT3/S100A10/TMOD4/MLLT11/HORMAD1/RHOC/PSRC1/PRMT6/ODF2L/OMA1/SCIN/GNAI1/CAV2/WASL/MTPN/SSBP1/DCN/CCT2/PIP4K2C/NABP2/CDK2/IGF1/DNM1L/ARHGDIB/NTF3/TIGAR/FKBP4/PDXP/PICK1/SNCA/PPARGC1A/SLAIN2/ODAM/ARF1/RAB3A/PIK3R2/DNMT1/ODAD3/TUBB4A/IL5/CSF2/CEP120/PRELID1/TMED9/UBE2B/ADRB2/G3BP1/RASA1/SLF1/…	227	4506
BP	GO:0051248	negative regulation of protein metabolic process	0.0503773	228/4524	0.770949	0.999958	0.999958	CSTA/APOD/ADIPOQ/FETUB/DHX36/CSTB/INHBB/IGFBP5/VIL1/TM4SF20/TRIP12/YTHDF2/SESN2/IFI6/SFN/RPL11/PFDN2/APCS/EFNA1/NGF/MOV10/LAMTOR5/PRMT6/GADD45A/PLPP3/YBX1/ZC3H12A/AGO3/TFPI2/PUS7/CAV1/AQP1/IGFBP3/PPIA/CDK5/DUSP6/PFDN5/NR4A1/IFNG/SHMT2/PWP1/A2M/NTF3/DCP1B/METTL14/SNCA/CSN2/PIN1/SHFL/CDKN2D/LDLR/C3/SGTA/GADD45B/TNFAIP8/RACK1/RPS15/UBE2B/PAIP2/PFDN1/SPINK1/SH3RF1/CTSB/CLU/CAAP1/CDKN2B/RGP1/HINT2/DMT…	227	4506
BP	GO:0001933	negative regulation of protein phosphorylation	0.0142033	64/4524	0.773409	0.999958	0.999958	ADIPOQ/GADD45A/PLPP3/ZC3H12A/CAV1/IGFBP3/PPIA/DUSP6/IFNG/PWP1/NTF3/CSN2/CDKN2D/GADD45B/RACK1/SPINK1/CDKN2B/DMTN/DNAJA1/MICAL1/HMGCR/CHP1/BMP4/SOCS4/PSEN1/SOCS5/ITGB1BP1/PIP5KL1/SPRY2/DNAJC3/INSM1/ZGPAT/FKBP1A/TRIB3/PKIG/FABP4/SMPD1/PRR5L/LAX1/DUSP10/NPPA/PARK7/TERF2IP/TGFB1/VPS25/SOCS3/NPM1/NR2F2/CIB1/GSKIP/WARS1/CAV3/HYAL2/QARS1/STK38/IMPACT/PLK1/HSPB1/PRKRIP1/SFRP1/DDIT4/AGT/CHORDC1/MEN1	64	4506
BP	GO:0009165	nucleotide biosynthetic process	0.0142033	64/4524	0.773409	0.999958	0.999958	GART/ATP5PF/ATP6V1A/UMPS/ATIC/NPPC/AK2/AK5/AK4/CMPK1/ADCY1/IMPDH1/NOS3/ADSL/SNCA/PPARGC1A/DCK/ATP5ME/ATP5F1D/AK3/STOML2/NPR2/TBPL1/DMAC2L/HAAO/AK1/NCS1/UCK1/ATP5F1C/ACAT1/PDHX/ADSS2/NME7/NPPB/NPPA/NMNAT1/NMNAT2/GUCY1B1/APRT/ADCY7/DHODH/TGFB1/ACACA/ADORA2B/FLCN/NME2/NME1/ATP5PD/PANK3/AK6/ELOVL7/ADSS1/PDHB/IMPDH2/GUCA1A/ELOVL5/TYMS/QPRT/UQCC3/NADSYN1/HPRT1/GUCY2F/PDHA1/CTPS2	64	4506
BP	GO:0010466	negative regulation of peptidase activity	0.0142033	64/4524	0.773409	0.999958	0.999958	CSTA/FETUB/CSTB/VIL1/IFI6/SFN/NGF/LAMTOR5/TFPI2/AQP1/NR4A1/A2M/SNCA/CSN2/CDKN2D/C3/TNFAIP8/SPINK1/SH3RF1/CTSB/CAAP1/AMBP/MICAL1/TMED10/FABP1/PCID2/ITIH2/ITIH5/MGC133636/LOC617402/LOC505033/PSMF1/CSNK2A1/TKDP1/LOC404103/PTI/MMP9/UCHL5/PARK7/RNF34/PEBP1/DPEP1/MT3/PLAUR/PIH1D1/WFDC18/WFIKKN2/BIRC5/SERPINA3-7/SERPINA3-3/AKT1/ITIH4/ITIH3/ITIH1/GPX1/LTF/TIMP4/PI16/PRDX3/AGT/UBXN1/PRDX5/SERPINA7/TIMP1	64	4506
BP	GO:0045786	negative regulation of cell cycle	0.0142033	64/4524	0.773409	0.999958	0.999958	TENT5B/HORMAD1/THAP5/INHBA/CDK5/E2F7/NR4A1/NABP2/ABRAXAS1/MRNIP/BABAM1/CDKN2D/KANK2/HPGD/CDKN2B/DMRT1/NPR2/INIP/BRINP1/TIPIN/ZWILCH/RPS27L/BMP4/MSH2/ETAA1/BABAM2/PCID2/GATA3/RAD21/ANAPC15/METTL13/ANGEL2/INTS7/TGFB1/TEX14/CCL2/HASPIN/TP53/AURKB/RPL26/BIRC5/SLC9A3R1/SPDL1/FBXO4/NR2F2/XRCC3/CTNNB1/CDC5L/DDX39B/PSMG2/CCNF/NUBP1/DCUN1D3/PLK1/LCMT1/DNA2/E2F8/PRPF19/MEN1/OVOL1/CDK2AP2/CCND1/BRCC3/NAA10	64	4506
BP	GO:0140014	mitotic nuclear division	0.0142033	64/4524	0.773409	0.999958	0.999958	USP16/CHMP2B/RPL24/SPICE1/NAA50/CD28/NUDC/CDC42/PSRC1/CAV2/PDXP/NCAPH2/CDC23/SLF1/DMRT1/REEP4/CDC26/ZWILCH/CHMP4A/NUSAP1/BMP4/SPAST/IL1A/PCID2/AURKA/NSFL1C/TPX2/MAPRE1/UBE2C/NSMCE2/RRS1/RAD21/ANAPC15/RAN/DRG1/CHTF8/LSM14A/UBE2S/TEX14/HASPIN/MIS12/AURKB/SIRT7/BIRC5/SPDL1/KIF2A/XRCC3/RHOA/KLHDC8B/HSPA1A/EDN1/PSMG2/SEH1L/VPS4B/PLK1/LCMT1/KIF22/BUB3/ABRAXAS2/BCCIP/MAP10/BANF1/NAA10/SMC1A	64	4506
BP	GO:0002696	positive regulation of leukocyte activation	0.0139814	63/4524	0.776543	0.999958	0.999958	NFKBIZ/SNX4/HES1/IL12A/DPP4/CD28/IGFBP2/IL6/CAV1/LEP/IFNG/LGALS1/PPP3CA/RASAL3/DHPS/CD320/IL4/IL13/NLRP3/IL12B/MEF2C/PLPP6/ANXA1/EXOSC3/AKIRIN2/AP3B1/MMP14/BLOC1S6/MSH2/VAMP8/GPR183/LAMP1/GATA3/BMI1/PCK1/CYRIB/IL7/RIPK2/IL18/RPS3/TRAF6/HLX/DUSP10/IL15/IL2/XBP1/NOD2/TGFB1/BLOC1S3/ADORA2B/STAT5B/STAT5A/TLR9/RHOA/AIF1/CORO1A/PYCARD/ZP3/KMT5B/FADD/CD81/SASH3/CD40LG	63	4506
BP	GO:0006913	nucleocytoplasmic transport	0.0139814	63/4524	0.776543	0.999958	0.999958	FYTTD1/NCBP2/APOD/LSG1/RSRC1/SSB/SFN/TMEM53/ZC3H12A/SEM1/HNRNPA2B1/CDK5/CPSF6/IFNG/ANKRD54/SDAD1/PIK3R2/PRKACA/RPS15/HSPA9/RBM22/ANP32B/TXN/AKIRIN2/ANP32A/CHP1/BMP4/PSEN1/PPP3R1/GLE1/UFM1/NXT1/RAE1/STK4/ENY2/ZPR1/PARK7/DHX9/RAN/RITA1/CABP1/RANBP1/NUTF2/TGFB1/YWHAE/TP53/ALKBH5/JUP/STAT3/STRADA/SIRT7/ALYREF/PIK3R1/SNUPN/HYAL2/SRSF3/DDX39B/LZTS2/HIKESHI/DDX25/NXF1/RBM4/CITED1	63	4506
BP	GO:0006936	muscle contraction	0.0139814	63/4524	0.776543	0.999958	0.999958	SOD1/PIK3CA/CHRNA1/MYL1/ATP1A2/EDN2/ZC3H12A/CAV1/SPX/COMP/TMEM38A/TBXA2R/JSRP1/ADRB2/ANXA6/GLRA1/ZDHHC21/STC1/ADRA1A/TMEM38B/CERT1/F2R/HOMER1/SCN3B/ADRA2B/FKBP1B/ROCK2/EDNRB/FKBP1A/MYLK2/SNTA1/ATP2B4/NPPA/TNNT2/EDNRA/P2RX4/TNNT1/CHRNB1/ADORA2B/ORMDL3/JUP/GAA/KCNJ2/MAP2K6/CAV3/PROK2/TNNC1/RHOA/EDN1/SCNN1B/ATP2A1/MYL11/PRKG1/ACTA2/ADRA2A/CHRM3/TACR2/KCNMA1/KCNJ5/VEGFB/ACTN3/GRK2/TNNT3	63	4506
BP	GO:0007178	transmembrane receptor protein serine/threonine kinase signaling pathway	0.0139814	63/4524	0.776543	0.999958	0.999958	NRROS/HES1/NCEH1/MSTN/ACVR1/ACVR2A/INHBB/TMEM53/COL1A2/ELAPOR2/CAV1/CAV2/INHBA/USP15/STRAP/NANOG/RASL11B/AFP/COMP/PIN1/AMH/HPGD/CDKN2B/TGFBR1/ASPN/CITED2/HEXA/BMP4/FOS/SNW1/HSPA5/SPART/SPRY2/VIM/FKBP1A/EXT1/GDF6/ILK/FSHB/TGFB2/SMAD1/SPRY1/CLDN5/NUP93/EID2/TGFB1/TMEM100/TP53/FLCN/WFIKKN2/FST/CAV3/HSP90AB1/CSNK2B/SMAD2/SMAD4/TGFB1I1/SFRP5/FBXL15/SFRP1/PBLD/GDF10/MEN1	63	4506
BP	GO:0043434	response to peptide hormone	0.0139814	63/4524	0.776543	0.999958	0.999958	ADIPOQ/AGTR1/MSTN/NR4A2/INHBB/CREB1/IGFBP2/IGFBP5/USF1/BGLAP/RAB13/BCAR3/CAV1/CAV2/IGFBP3/LEP/RARRES2/NR4A1/PIP4K2C/IGF1/GNRHR/CSN1S1/CSN1S2/USO1/PIK3R2/RAB8A/MZB1/SLC39A14/DNAI1/GKAP1/TSHR/LHCGR/POMC/FUT7/FOXO1/PCK1/TRIB3/EIF6/CA2/SLC25A33/CELA2A/EDNRA/MGARP/XBP1/RPS6KB1/SLC2A4/STAT5B/STAT3/SOCS3/PIK3R1/IGF1R/AKT1/PPARG/GPLD1/EDN1/MC4R/PRKCB/GOT1/CSRP3/RBM4/INS/IGF2/GPR173	63	4506
BP	GO:0051169	nuclear transport	0.0139814	63/4524	0.776543	0.999958	0.999958	FYTTD1/NCBP2/APOD/LSG1/RSRC1/SSB/SFN/TMEM53/ZC3H12A/SEM1/HNRNPA2B1/CDK5/CPSF6/IFNG/ANKRD54/SDAD1/PIK3R2/PRKACA/RPS15/HSPA9/RBM22/ANP32B/TXN/AKIRIN2/ANP32A/CHP1/BMP4/PSEN1/PPP3R1/GLE1/UFM1/NXT1/RAE1/STK4/ENY2/ZPR1/PARK7/DHX9/RAN/RITA1/CABP1/RANBP1/NUTF2/TGFB1/YWHAE/TP53/ALKBH5/JUP/STAT3/STRADA/SIRT7/ALYREF/PIK3R1/SNUPN/HYAL2/SRSF3/DDX39B/LZTS2/HIKESHI/DDX25/NXF1/RBM4/CITED1	63	4506
BP	GO:0070588	calcium ion transmembrane transport	0.0139814	63/4524	0.776543	0.999958	0.999958	MAIP1/HPCA/TMCO1/ANXA9/TSPAN13/CAV1/TMBIM6/CACNB3/DDIT3/ITPR2/SMDT1/SNCA/PKD2/CXCL9/CXCL10/CXCL11/LETM1/TMEM38A/ANXA6/ANXA1/STOML2/TMEM38B/PLN/FYN/ATG5/OPRM1/DRD1/F2R/ERO1A/CAPN3/ANXA2/PSEN1/SLC8A1/FKBP1B/NCS1/EDNRB/CACNB2/FKBP1A/STIM1/ATP2B4/PSEN2/EDNRA/FGF2/P2RX4/CYBA/VMP1/CCL3/DHRS7C/CACNB1/CACNG1/STAC/CAV3/ITPR1/CCR5/ITPR3/EDN1/AFG3L2/CACNG3/ATP2A1/CORO1A/EPO/MICU1/CXCR3	63	4506
BP	GO:0070997	neuron death	0.0139814	63/4524	0.776543	0.999958	0.999958	SOD1/PIK3CA/NR4A2/LANCL1/C1QA/PPT1/ZNF746/CDK5/FAIM2/TMBIM6/IFNG/DDIT3/GAPDH/TIGAR/ATF4/SNCA/PPARGC1A/RACK1/RASA1/MEF2C/NEFL/SIGMAR1/FYN/F2R/CHMP4A/CHP1/EIF2S1/PSEN1/MSH2/DNAJC5/ZPR1/BACE1/TGFB2/NMNAT1/PARK7/NENF/TRIM2/FBXW7/RILPL1/PLA2G3/VPS35/MT3/BAX/PRKCG/CCL3/CCL5/CCL2/CDK5R1/TP53/UBB/BIRC5/RETREG1/GABRA5/DIO3/CTNNB1/ARL6IP5/RHOA/GPX1/CORO1A/DDIT4/FADD/TRPC5/CITED1	63	4506
BP	GO:0072507	divalent inorganic cation homeostasis	0.0139814	63/4524	0.776543	0.999958	0.999958	CASR/ATP2C1/MAIP1/HCRTR1/ALPL/TMCO1/SV2A/SLC30A7/SNX10/TMBIM6/DDIT3/SMDT1/ANXA5/SNCA/CXCL9/CXCL10/CXCL11/LETM1/TMEM38A/ANXA6/STOML2/SLC39A14/TMEM38B/ATG5/DRD1/F2R/AP3B1/ERO1A/RMDN3/CAPN3/PSEN1/ATP6V1B1/SLC30A6/SLC8A1/FKBP1B/VAPB/FKBP1A/CD40/GRINA/CALB1/PTH/ATP2B4/EDNRA/FGF2/CYBA/MT3/CCL3/CCL8/DHRS7C/CCDC47/CHRNA7/ITPR1/CCR5/ITPR3/AFG3L2/PRKCB/ATP2A1/CORO1A/ZNHIT1/MICU1/CSRP3/CXCR3/RGN	63	4506
BP	GO:1903037	regulation of leukocyte cell-cell adhesion	0.0139814	63/4524	0.776543	0.999958	0.999958	NFKBIZ/HES1/IL12A/ITGB2/DPP4/CD28/IGFBP2/ZC3H12A/IL6/FGL2/CAV1/LEP/NOS3/IFNG/LGALS1/PPP3CA/RASAL3/PRDX2/DHPS/IL4/IRF1/NLRP3/IL12B/ZDHHC21/ANXA1/FUT9/ARG1/AP3B1/BMP4/FUT7/GATA3/BMI1/PCK1/CEBPB/CYRIB/IL7/RIPK2/FUT4/IL18/RPS3/TRAF6/HLX/DUSP10/SELP/SELE/IL2/XBP1/NOD2/STAT5B/STAT5A/PRKAR1A/RHOA/AIF1/RIPOR2/CORO1A/PYCARD/ZP3/FGL1/FADD/CD81/SASH3/IRAK1/CD40LG	63	4506
BP	GO:0009060	aerobic respiration	0.0137594	62/4524	0.779688	0.999958	0.999958	NDUFS1/IDH1/SDHB/SDHC/NDUFS2/AK4/SHMT2/CS/BLOC1S1/ACO2/SNCA/NDUFA7/ATP5F1D/NDUFS7/UQCR11/NDUFB6/FXN/STOML2/COX7A2/DLST/COX7A2L/MSH2/SUCLG1/COX8B/NDUFA8/SUCLA2/ATP5F1C/NDUFB9/DLAT/SDHD/NDUFS3/SLC25A33/PARK7/COQ9/COX6B1/COX7A1/COX6B2/TEFM/ATP5PD/MRPS36/SDHA/IDH2/SUCLG2/PDHB/PDE12/RHOA/NDUFAB1/MDH2/IDE/NDUFB8/COA6/CDK1/PPIF/NDUFC2/SDHAF2/UQCC3/COX8A/ARL2/ACTN3/NDUFS8/COX7B/PDHA1	62	4506
BP	GO:0009144	purine nucleoside triphosphate metabolic process	0.0137594	62/4524	0.779688	0.999958	0.999958	ATP5PF/ATP6V1A/NUDT16/PFKL/OLA1/NDUFS1/PRKAG3/AK2/ATP1A2/AK5/AK4/OGDH/BPGM/DNM1L/TPI1/GAPDH/TIGAR/GTPBP1/PPARGC1A/ATP5ME/ATP5F1D/AK3/STOML2/ATP6V1B2/FBP1/PRXL2C/ALDOB/ENPP3/ADPGK/DMAC2L/HIF1A/PSEN1/ATP6V1B1/AK1/ATP5F1C/EIF6/SAMHD1/PFKFB2/PARP1/NME7/NMNAT1/ENO1/RAN/GPI/GAPDHS/TGFB1/ENO3/FLCN/NME2/NME1/GALK1/ATP5PD/PGAM2/IMPDH2/PGAM1/HK1/DDIT4/PARG/UQCC3/ARL2/ACTN3/PGK1	62	4506
BP	GO:0009199	ribonucleoside triphosphate metabolic process	0.0137594	62/4524	0.779688	0.999958	0.999958	ATP5PF/ATP6V1A/PFKL/OLA1/NDUFS1/PRKAG3/AK2/ATP1A2/AK5/AK4/OGDH/BPGM/DNM1L/TPI1/GAPDH/TIGAR/GTPBP1/PPARGC1A/ATP5ME/ATP5F1D/AK3/STOML2/ATP6V1B2/FBP1/PRXL2C/ALDOB/ENPP3/ADPGK/DMAC2L/HIF1A/PSEN1/ATP6V1B1/AK1/UCK1/ATP5F1C/EIF6/PFKFB2/PARP1/NME7/NMNAT1/ENO1/RAN/GPI/GAPDHS/TGFB1/ENO3/FLCN/NME2/NME1/GALK1/ATP5PD/PGAM2/IMPDH2/PGAM1/HK1/DDIT4/PARG/UQCC3/ARL2/ACTN3/PGK1/CTPS2	62	4506
BP	GO:0006310	DNA recombination	0.0135375	61/4524	0.782845	0.999958	0.999958	RNF168/ZRANB3/AUNIP/VPS72/C3H1orf146/PAXIP1/NABP2/PARPBP/EID3/MRNIP/IL4/UBE2B/HMGB2/EXOSC3/RMI1/INIP/OOEP/CGAS/MCM9/MMS22L/APEX1/RAD51/ZFYVE26/BATF/MSH2/ACTR2/HMGB1/MCM8/RTEL1/SAMHD1/TONSL/NSMCE2/UCHL5/PARP1/CENPS/MND1/SLC15A4/TERF2IP/TGFB1/ERCC1/RUVBL2/TFPT/RAD51D/WRAP53/BRCA1/CENPX/XRCC3/WDR48/ACTR8/RNF8/RNF138/RBBP8/PPP4C/INO80E/PAGR1/ACTB/MMS19/NSMCE4A/KMT5B/HMGB3/APEX2	61	4506
BP	GO:0007281	germ cell development	0.0135375	61/4524	0.782845	0.999958	0.999958	ROPN1/IQCG/ACVR1/TNP1/YTHDF2/HORMAD1/CFTR/GARIN1B/PTN/TARBP2/TTLL1/PRKACA/ACTL9/RFX2/CATSPERD/GDF9/UBE2B/SPINK1/NPR2/ACTL7A/ARMC2/CFAP206/TBPL1/PACRG/BBS4/BMP4/MSH2/STRBP/AURKA/TBC1D20/H3-3A/TDRD5/PTGS2/EDNRA/CCDC63/TSSK1B/DRC7/BSP3/BSP5/BSP1/KLC3/ERCC1/CCDC42/PLD6/ROPN1L/CIB1/CTNNB1/IQCF1/SLC26A8/RNF8/PRL/EDN1/PRM1/MARF1/SEPTIN14/ZP3/SPACDR/DEFB1/DDX25/PGRMC1/ZFX	61	4506
BP	GO:0010951	negative regulation of endopeptidase activity	0.0135375	61/4524	0.782845	0.999958	0.999958	CSTA/FETUB/CSTB/VIL1/IFI6/SFN/NGF/LAMTOR5/TFPI2/AQP1/NR4A1/A2M/SNCA/CSN2/CDKN2D/C3/TNFAIP8/SPINK1/SH3RF1/CAAP1/AMBP/MICAL1/TMED10/FABP1/PCID2/ITIH2/ITIH5/MGC133636/LOC617402/LOC505033/PSMF1/CSNK2A1/TKDP1/LOC404103/PTI/MMP9/UCHL5/PARK7/RNF34/PEBP1/DPEP1/MT3/PLAUR/PIH1D1/WFDC18/WFIKKN2/BIRC5/SERPINA3-7/SERPINA3-3/AKT1/ITIH4/ITIH3/ITIH1/GPX1/LTF/TIMP4/PRDX3/AGT/PRDX5/SERPINA7/TIMP1	61	4506
BP	GO:0050863	regulation of T cell activation	0.0135375	61/4524	0.782845	0.999958	0.999958	NFKBIZ/HES1/IL12A/DPP4/CD28/IGFBP2/ZC3H12A/IL6/FGL2/CAV1/LEP/IFNG/RAC2/LGALS1/PPP3CA/RASAL3/PRDX2/DHPS/IL4/IRF1/PRELID1/NLRP3/IL12B/SH3RF1/ANXA1/ARG1/AP3B1/BMP4/CYP26B1/GATA3/BMI1/PCK1/CEBPB/CYRIB/IL7/RIPK2/IL18/RPS3/TRAF6/HLX/DUSP10/IL15/IL2/XBP1/NOD2/CLPTM1/STAT5B/STAT5A/PRKAR1A/CTNNB1/RHOA/AIF1/RIPOR2/CORO1A/PYCARD/ZP3/FGL1/FADD/CD81/SASH3/CD40LG	61	4506
BP	GO:0051054	positive regulation of DNA metabolic process	0.0135375	61/4524	0.782845	0.999958	0.999958	RNF168/DHX36/CCT3/VPS72/BCAR3/IL6/SSBP1/E2F7/CCT2/NABP2/CDK2/TIGAR/ABRAXAS1/MRNIP/BABAM1/IL4/UBE2B/SLF1/STOML2/EXOSC3/OOEP/RAD51/CCT7/MSH2/ACTR2/BABAM2/ENDOG/RFC3/HMGB1/PCNA/MYC/RPS3/UCHL5/PARP1/DHX9/FGF2/MAPK1/GINS3/CHTF8/TGFB1/ERCC1/TFPT/WRAP53/POLG2/ERCC8/FBXO4/WDR48/CTNNB1/RNF8/HSP90AB1/RBBP8/INO80E/CCT6A/RFC2/ACTB/MMS19/GINS4/DNA2/E2F8/KMT5B/BRCC3	61	4506
BP	GO:1990778	protein localization to cell periphery	0.0135375	61/4524	0.782845	0.999958	0.999958	ADIPOQ/PLS1/ATP1B3/ATP2C1/EPB41/RAB13/S100A10/RAP1A/GNAI1/CDK5/DPP6/PIK3R2/RAB8A/RACK1/STX7/DYNLT1/RAB11A/ADAM10/SCN3B/KCNIP3/VAMP8/ITGB1BP1/SNAP25/ITGB1/KCNB2/RDX/ZDHHC5/ATP2B4/RILPL1/RILPL2/VPS35/CLTC/PIGW/IFT20/TMEM88/ITGA3/JUP/PIK3R1/CSK/STAC/CAV3/ARL6IP5/LZTFL1/SEC13/RAB7A/MYL12A/RAB26/EMP2/NUBP1/PLK1/CACNG3/CNPY4/AP4M1/ACTB/LGI1/ZFYVE27/ARL3/GOLGA7/CSRP3/CD81/ATP6AP1	61	4506
BP	GO:0007389	pattern specification process	0.0133156	60/4524	0.786015	0.999958	0.999958	POGLUT1/HES1/TRA2B/CCDC39/ACVR1/C1QA/GPR161/SEMA3C/WNT2/HOXA3/MYF5/NANOG/PRKACA/ODAD3/C3/FGF1/HAND1/MEF2C/TGFBR1/STC1/DNAI1/GJA1/CITED2/DNAAF2/PIERCE2/BMP4/PSEN1/CYP26B1/DRC1/OSR1/PIERCE1/BMI1/ENKUR/ODAD2/GATA5/AURKA/DNAAF11/EXT1/MICAL2/CTNNBIP1/TDRD5/INTU/SPRY1/FGF2/PSKH1/TP53/CFAP52/PLD6/TCAP/ODAD4/FST/NR2F2/CTNNB1/EDN1/LFNG/DPCD/FBXL15/EMX2/SFRP1/DBX1	60	4506
BP	GO:0009205	purine ribonucleoside triphosphate metabolic process	0.0133156	60/4524	0.786015	0.999958	0.999958	ATP5PF/ATP6V1A/PFKL/OLA1/NDUFS1/PRKAG3/AK2/ATP1A2/AK5/AK4/OGDH/BPGM/DNM1L/TPI1/GAPDH/TIGAR/GTPBP1/PPARGC1A/ATP5ME/ATP5F1D/AK3/STOML2/ATP6V1B2/FBP1/PRXL2C/ALDOB/ENPP3/ADPGK/DMAC2L/HIF1A/PSEN1/ATP6V1B1/AK1/ATP5F1C/EIF6/PFKFB2/PARP1/NME7/NMNAT1/ENO1/RAN/GPI/GAPDHS/TGFB1/ENO3/FLCN/NME2/NME1/GALK1/ATP5PD/PGAM2/IMPDH2/PGAM1/HK1/DDIT4/PARG/UQCC3/ARL2/ACTN3/PGK1	60	4506
BP	GO:0015931	nucleobase-containing compound transport	0.0133156	60/4524	0.786015	0.999958	0.999958	SLC35A5/FYTTD1/NCBP2/SSB/RBM8A/SLC25A24/SLC35A3/LRRC8C/SLC35D1/MAGOH/YBX1/SEM1/HNRNPA2B1/HNRNPA1/CPSF6/SLC35E3/TST/MAGOHB/SLC25A41/SLC35A4/GJA1/MRPL18/QKI/SRSF7/RANBP2/SLC25A25/GLE1/NXT1/RAE1/HSF1/ENY2/SLC25A33/DHX9/SLC25A31/RAN/NUTF2/ZFP36/SRSF1/MYO1C/ALKBH5/SLC35B1/CASC3/ALYREF/EIF4A3/SNUPN/SEC13/SRSF3/DDX39B/FLOT1/SEH1L/SLC25A6/SLC25A4/SLC29A3/DDX25/NXF1/SLC25A5/CETN2/NXT2/GJB1/SLC35A2	60	4506
BP	GO:0019318	hexose metabolic process	0.0133156	60/4524	0.786015	0.999958	0.999958	APOD/ADIPOQ/PIK3CA/SERP1/TFF3/GCG/CRTC2/ACADM/PGM1/OMA1/IGFBP3/FAM3C/GPD1/IGF1/TPI1/GAPDH/TIGAR/NPY1R/PPARGC1A/MAN2B1/ZNF692/SLC39A14/B4GALT1/FBP2/FBP1/FOXO1/PFKFB3/PCK1/FABP5/DLAT/PTH/PFKFB2/ENO1/SDS/GAPDHS/COX11/TP53/G6PC1/G6PC3/SIRT7/GALK1/GDPGP1/MPI/AKT1/PDHB/MST1/GPLD1/PGP/LCMT1/MDH2/FUOM/HK1/DDB1/ACTN3/PC/INS/IGF2/PGK1/PFKFB1/PDHA1	60	4506
BP	GO:0034329	cell junction assembly	0.0133156	60/4524	0.786015	0.999958	0.999958	APOD/HRG/GPBAR1/CDC42/SEMA4A/RAB13/S100A10/RHOC/CAPZA1/RAP1A/CAV1/CDK5/RAP1B/CD9/SNCA/GABRA2/HOPX/ADGRL3/PRKACA/GABRB2/GABRA1/GABRG2/TEK/DMTN/ITGB1BP1/THSD1/GJB6/GJB2/MPP7/SYNDIG1/SNAI2/BDNF/MYOC/RAPGEF2/CLDN5/CBLN1/VMP1/FLCN/JUP/TBCD/ACTG1/DBNL/CTNNB1/LHFPL4/LRRN1/RHOA/GHRL/VEGFA/IL17A/CDH2/ROCK1/CLDN3/ACTB/COL17A1/GPM6A/SFRP1/AGT/ARL2/ACTN3/SRPX2	60	4506
BP	GO:0034599	cellular response to oxidative stress	0.0133156	60/4524	0.786015	0.999958	0.999958	SOD1/PRKRA/NFE2L2/PLA2R1/NR4A2/LANCL1/ANKZF1/SESN2/ZC3H12A/STK25/IL6/AQP1/PPIA/PYROXD1/ATF4/SNCA/PPARGC1A/LONP1/RACK1/FXN/SIGMAR1/TXN/SOD2/EIF2S1/FOS/HTRA2/FABP1/RHOB/MAPKAP1/FOXO1/ROMO1/MMP9/RPS3/PRR5L/PYCR2/PARK7/FBXW7/EDNRA/UCP1/MAPK1/MT3/TP53/RNF112/MAPK7/NFE2L1/PYCR1/SELENOS/GSKIP/CTNNB1/ARL6IP5/GPX1/AIF1/EDN1/IMPACT/HSPB1/PRDX3/BRF2/AIFM2/PPIF/PRDX5	60	4506
BP	GO:0045017	glycerolipid biosynthetic process	0.0133156	60/4524	0.786015	0.999958	0.999958	PIK3CA/INPP1/MOGAT1/APOA2/PIGM/PIP4K2C/DGKA/CHPT1/PIGY/SLC27A1/LDLR/C3/PLIN5/SH3YL1/AGPAT4/ANG/PIGB/PIGH/SELENOI/DPM2/CDS2/FITM2/DPM1/DGAT1/BPNT2/FABP5/PTDSS1/IMPA1/APOA1/PGAP2/DGAT2/NR1H3/BPNT1/PIGC/PLA2G4A/FGF2/SCARB1/PISD/PI4KA/CNEP1R1/PLA2G15/NR1H2/MBOAT7/PIGW/PIGS/PLD2/ALOX15/CTDNEP1/PIGL/PEMT/GH1/PCYT2/PIK3R1/TAMM41/AGPAT1/GPLD1/PDGFA/GPAM/GPAT4/PNPLA2	60	4506
BP	GO:0048880	sensory system development	0.0133156	60/4524	0.786015	0.999958	0.999958	RPL24/HES1/FOXL2/BFSP2/PKNOX1/PHACTR4/CLIC4/C1QA/GNAT2/AQP1/INHBA/TSPAN12/MYF5/PFDN5/MIP/ATF4/SCO2/C3/TDRD7/TMOD1/TGFBR1/CITED2/BBS4/BMP4/MAB21L1/SPRY2/COL4A1/VIM/RAB18/TBC1D20/RP1/RDH10/OSR2/CALB1/DRD2/TGFB2/ANGPTL7/SPRY1/FGF2/SMG9/BLOC1S3/LIM2/STAT3/FSCN2/SLC6A3/STRA6/DIO3/CTNNB1/GNAT1/RHO/PRPH2/SLC44A4/TFAP2A/ZDHHC16/GPM6A/SLC17A6/ROM1/CABP4/TH/NDP	60	4506
BP	GO:2001020	regulation of response to DNA damage stimulus	0.0133156	60/4524	0.786015	0.999958	0.999958	RNF168/PLA2R1/TRIP12/AUNIP/VPS72/USP1/PARPBP/TIGAR/ABRAXAS1/MRNIP/BABAM1/CDKN2D/SLF1/CLU/HNRNPK/OOEP/CGAS/ARMT1/RAD51/ACTR2/ETAA1/BABAM2/CDK9/ENDOG/PCNA/RTEL1/HSF1/MYC/SNAI2/RNF169/RPS3/UCHL5/PARP1/DHX9/SMYD2/KMT5A/TERF2IP/ERCC1/TFPT/TP53/WRAP53/RPL26/COPS3/SIRT7/ERCC8/FBXO4/WDR48/RNF8/DDX39B/RBBP8/NSMCE1/PPP4C/INO80E/ZNHIT1/ACTB/ANKRD1/MMS19/NSMCE4A/KMT5B/BRCC3	60	4506
BP	GO:0001558	regulation of cell growth	0.0130937	59/4524	0.789196	0.999958	0.999958	HRG/ZNF639/FRZB/SESN2/SFN/CDC42/LAMTOR2/PPT1/IGFBP3/INHBA/MTPN/CDK5/SOCS2/RERG/NDUFA13/CDKN2D/DNM2/RACK1/GDF9/FXN/CREB3/IGFBPL1/TGFBR1/DPYSL2/FBP1/GJA1/ADAM10/NAIF1/EXOSC2/SPART/CSNK2A1/EXOSC4/DCUN1D5/LAMTOR1/NDUFS3/TGFB2/MAD2L2/SLC25A33/ATAD3A/MT3/URI1/TGFB1/CXCL16/TP53/FLCN/PHB1/CIB1/BAP1/HYAL2/HYAL1/PI16/SLC44A4/EDN1/NUBP1/DCUN1D3/LGI1/ZFYVE27/SFRP1/RBBP7	59	4506
BP	GO:0001655	urogenital system development	0.0130937	59/4524	0.789196	0.999958	0.999958	HES1/ADIPOQ/AGTR1/ACVR1/ID3/WDR77/HEYL/C1GALT1/AQP1/AQP2/IFT27/UPK3A/PPP3CA/TMEM59L/KANK2/KLHL3/EGR1/FGF1/MEF2C/TGFBR1/TCF21/ESR1/GCNT3/BMP4/SNX17/OSR1/EDNRB/COL4A1/GATA3/MMP9/RDH10/EXT1/OSR2/CALB1/ILK/LGR4/CTNNBIP1/EDNRA/SMAD1/FGF2/GPR4/IFT20/SERPINF1/FLCN/NUP85/PTCD2/CTSH/CTNNB1/RHOA/SEC61A1/TFAP2A/PDGFA/ACTA2/ARL3/EMX2/SFRP1/AGT/OVOL1/CITED1	59	4506
BP	GO:0006401	RNA catabolic process	0.0130937	59/4524	0.789196	0.999958	0.999958	NCBP2/DHX36/NUDT16/SSB/CNOT9/YTHDF2/PNRC2/RBM8A/MOV10/MAGOH/YBX1/ZC3H12A/AGO3/TBRG4/SND1/PYM1/MAGOHB/DCP1B/GTPBP1/METTL14/LSM4/RNASEH2A/PHAX/ETF1/NUDT12/VIP/TENT2/APEX1/TTC5/RNASEH2B/PCID2/TRDMT1/VIM/EXOSC4/AGO2/EIF3E/PABPC1/RIDA/ZPR1/PRR5L/DHX9/ZFP36/SMG9/SMG8/CASC3/EIF4A3/PELO/FASTKD3/PDE12/PCBP4/DXO/RNPS1/PARN/CNOT7/LSM1/DNA2/ZSWIM8/FEN1/RNASEH2C	59	4506
BP	GO:0009101	glycoprotein biosynthetic process	0.0130937	59/4524	0.789196	0.999958	0.999958	POGLUT1/DDOST/B4GALT3/DPM3/POMGNT1/LOC100337328/GALNT6/ST8SIA1/OSTC/UGDH/FUT6/ST8SIA4/GCNT1/B4GALT1/DSE/FUT9/SLC51B/GLCE/DAD1/CHP1/GCNT3/FUT8/PSEN1/ENTPD5/ST6GAL2/GGTA1/ST6GALNAC6/DPM2/FUT7/ITM2B/DPM1/ARFGEF1/EXT1/FUT4/DPAGT1/EXT2/IL15/DERL3/MT3/B3GNT9/SEC1/FUT2/FUT1/XYLT2/TMEM106A/CTNNB1/POMGNT2/EOGT/MUSTN1/GALNT1/NAGPA/COG7/TUSC3/FUT10/ALG8/STT3A/TMEM258/VEGFB/B4GAT1	59	4506
BP	GO:0009895	negative regulation of catabolic process	0.0130937	59/4524	0.789196	0.999958	0.999958	TMEM39A/DHX36/RPL11/APOA2/YBX1/LEP/FMC1/TIGAR/SNCA/TBC1D14/PIN1/PLIN5/SGTA/PHAX/RRAGA/RGP1/FBP1/ALAD/FYN/SNX3/VIP/HMGCR/TENT2/CHMP4A/PSEN1/TRDMT1/PSMF1/EIF3H/PABPC1/LAPTM4B/ATP2B4/IL10/UCHL5/MAD2L2/PARK7/CPTP/DHX9/SF3B3/GABARAPL2/MT3/ZFP36/PRKCG/PHF23/TP53/FLCN/PHB1/RPL23/TAF9/FHIT/HSP90AB1/GPLD1/BCL2/ADRA2A/DDIT4/UBXN1/BSCL2/ACTN3/INS/MTM1	59	4506
BP	GO:0034504	protein localization to nucleus	0.0130937	59/4524	0.789196	0.999958	0.999958	APOD/NMD3/CLDN18/SUMO3/SESN2/RPL11/ZC3H12A/CDK5/IFNG/RAP1GDS1/PIK3R2/PIN1/SKP1/CTNNA1/RBM22/TXN/FYN/RPF2/AKIRIN2/BBS4/CHP1/BMP4/PSEN1/PPP3R1/NR5A1/UFM1/STK4/RRS1/ZPR1/PARK7/TOR1AIP1/PLRG1/RAN/CABP1/LIMK2/CNEP1R1/ARL2BP/NUTF2/PAF1/TGFB1/TMEM98/YWHAE/CTDNEP1/TP53/WRAP53/FLCN/COL1A1/ORMDL3/JUP/STAT3/PIK3R1/FBXO4/SNUPN/HYAL2/TAF8/PLK1/CDK1/HIKESHI/ARL2	59	4506
BP	GO:0042886	amide transport	0.0130937	59/4524	0.789196	0.999958	0.999958	SELENOT/SERP1/PFKL/GCG/INHBB/PTPRN/S100A8/IL6/AQP1/PLEKHA8/IFNG/MTTP/ABCG2/RAB11B/AQP3/HMGN3/CYB5R4/VIP/CERT1/FKBP1B/FOXO1/GHRH/CRH/CA2/DRD2/PARK7/CPTP/CELA2A/CPE/SLC15A4/SIRT4/GLTP/EXOC3L1/CCL5/SLC46A1/GIP/NR1D1/SLC25A39/GH1/BIRC5/SLC9A3R1/CPLX3/GPR68/CHGA/GHRL/RAF1/GPLD1/PRL/EDN1/ADCYAP1/SLC14A1/GRP/MC4R/ADRA2A/SFRP1/RBM4/INS/SLC25A22/CLTRN	59	4506
BP	GO:0072503	cellular divalent inorganic cation homeostasis	0.0130937	59/4524	0.789196	0.999958	0.999958	CASR/ATP2C1/MAIP1/HCRTR1/TMCO1/SV2A/SLC30A7/TMBIM6/DDIT3/SMDT1/ANXA5/SNCA/CXCL9/CXCL10/CXCL11/LETM1/TMEM38A/ANXA6/STOML2/SLC39A14/TMEM38B/ATG5/DRD1/F2R/AP3B1/ERO1A/RMDN3/CAPN3/PSEN1/SLC30A6/SLC8A1/FKBP1B/VAPB/FKBP1A/CD40/GRINA/CALB1/PTH/ATP2B4/EDNRA/FGF2/CYBA/MT3/CCL3/CCL8/DHRS7C/CCDC47/CHRNA7/ITPR1/CCR5/ITPR3/AFG3L2/PRKCB/ATP2A1/CORO1A/MICU1/CSRP3/CXCR3/RGN	59	4506
BP	GO:0150063	visual system development	0.0130937	59/4524	0.789196	0.999958	0.999958	RPL24/HES1/FOXL2/BFSP2/PKNOX1/PHACTR4/CLIC4/C1QA/GNAT2/AQP1/INHBA/TSPAN12/MYF5/PFDN5/MIP/ATF4/SCO2/C3/TDRD7/TMOD1/TGFBR1/CITED2/BBS4/BMP4/MAB21L1/SPRY2/COL4A1/VIM/RAB18/TBC1D20/RP1/RDH10/OSR2/CALB1/DRD2/TGFB2/ANGPTL7/SPRY1/FGF2/SMG9/BLOC1S3/LIM2/STAT3/FSCN2/SLC6A3/STRA6/DIO3/CTNNB1/GNAT1/RHO/PRPH2/TFAP2A/ZDHHC16/GPM6A/SLC17A6/ROM1/CABP4/TH/NDP	59	4506
BP	GO:1904951	positive regulation of establishment of protein localization	0.0130937	59/4524	0.789196	0.999958	0.999958	SERP1/ATP2C1/MFF/SFN/CCT3/GOLPH3L/PDZK1/ZC3H12A/CDK5/CEP290/CCT2/IFNG/DNM1L/PIK3R2/PRKACA/OAZ1/CEP120/RACK1/RBM22/TMEM30A/FYN/F2RL1/SLC51B/ANG/CHP1/PSEN1/TMED10/CCT7/IL1A/ITGB1BP1/TM9SF4/ERGIC3/GHRH/ZPR1/PRR5L/TGFB2/FBXW7/PPID/RAN/PDCD5/TGFB1/NR1H2/CDK5R1/YWHAE/MYH10/JUP/PIK3R1/CIB1/GPR68/HYAL2/GHRL/HSPA1L/GPLD1/IER3IP1/CCT6A/FIS1/ANKRD1/CD81/INS	59	4506
BP	GO:0002460	adaptive immune response based on somatic recombination of immune receptors built from immunoglobulin superfamily domains	0.0128717	58/4524	0.79239	0.999958	0.999958	NFKBIZ/RNF168/C1QB/C1QA/ZC3H12A/IL6/KLRD1/CLEC7A/CLEC6A/C1S/C3/IL4/NLRP3/MEF2C/ANXA1/EXOSC3/C5/ARG1/STX7/BATF/MSH2/IL1B/RSAD2/FUT7/HMGB1/CD40/CYRIB/RIPK2/IL18/TRAF6/C4BPB/C4BPA/HLX/MR1/CD46/SLC15A4/NOD2/TGFB1/ERCC1/TMEM98/C1QBP/PHB1/STAT3/C6/C7/C9/CTSH/RNF8/C4A/C2/LTA/EMP2/ZP3/MBL2/KMT5B/FADD/CD81/SASH3	58	4506
BP	GO:0032886	regulation of microtubule-based process	0.0128717	58/4524	0.79239	0.999958	0.999958	CHMP2B/SPICE1/DYNLT2B/MAP6D1/PSRC1/GNAI1/FKBP4/SNCA/SLAIN2/TUBB4A/CEP120/CFAP206/BBS4/CHMP4A/TPPP2/RNASE10/MEMO1/SPAST/ROCK2/SKA3/LAMP1/SLC39A12/ODAD2/SPEF1/RAE1/TPX2/MAPRE1/CLXN/RPS3/PLK4/DRG1/CYLD/CFAP20/SKA2/CLTC/CDK5R1/TBCD/NPM1/TPPP/CIB1/XRCC3/IQCF1/RHOA/HSPA1A/ATAT1/ROCK1/SKA1/VPS4B/CCNF/NUBP1/PLK1/PPP1R35/DEFB1/MAP10/CHORDC1/PAK1/ARL2/CDK2AP2	58	4506
BP	GO:0032943	mononuclear cell proliferation	0.0128717	58/4524	0.79239	0.999958	0.999958	HES1/IL12A/CD28/IGFBP2/IL6/LEP/IFNG/RAC2/PPP3CA/RASAL3/PRDX2/DHPS/CD320/IL4/IRF1/MZB1/IL12B/MEF2C/SH3RF1/ANXA1/FYN/ARG1/BMP4/FKBP1B/HMGB1/GPR183/BMI1/FKBP1A/CD40/CEBPB/IL7/RIPK2/IL18/RPS3/TRAF6/IL10/IL15/IL2/CD79A/TP53/IKZF3/STAT5B/STAT5A/PRKAR1A/AZI2/CTNNB1/TLR9/IMPDH2/AIF1/EMP2/CORO1A/PYCARD/ZP3/FADD/CD81/SASH3/MSN/CD40LG	58	4506
BP	GO:0044403	biological process involved in symbiotic interaction	0.0128717	58/4524	0.79239	0.999958	0.999958	CHMP2B/CLDN1/ZNF639/AGTR1/RAB5A/ITGAV/DPP4/ITGB6/CDC42/NECTIN4/APCS/ZC3H12A/NAPEPLD/CAV1/CAV2/CCNT1/HMOX1/LGALS1/CXCL8/CTSB/EEF1A1/SNX3/ARG1/THOC3/CHMP4A/PPIB/SNW1/VAMP8/CDK9/PTGDS/ITGB1/TBC1D20/BPIFA1/ROMO1/SMPD1/TRIM21/SCARB1/CCL3/CCL8/RNASEK/PHB1/ANPEP/CX3CR1/THOC7/HYAL2/GPX1/LTF/HSP90AB1/DDX39B/TRIM38/VPS4B/SCNN1B/CFL1/PC/GRK2/CD81/ZDHHC9/ACE2	58	4506
BP	GO:0048193	Golgi vesicle transport	0.0128717	58/4524	0.79239	0.999958	0.999958	CEP19/COPB2/ATP2C1/COPA/PLPP3/YKT6/INSIG1/COPZ1/ARF3/GOLT1B/USO1/TBC1D14/COPE/TMED9/RACK1/SEC24A/YIPF5/STX17/DYNLT1/AP3S1/TMED10/SPAST/COG6/LAMP1/TBC1D20/ARCN1/GOLT1A/RAB7B/MIA3/CNIH4/KLHL20/SEC16B/KLHL12/PITPNB/GABARAPL2/KDELR1/LLGL1/AP3S2/CSK/SEC23A/TMEM115/SCAP/SEC13/COPG1/RAB26/CORO7/COG7/AP4M1/KDELR2/SNX8/ARL3/GOLGA7/SAR1A/STX5/SCYL1/STEEP1/VAMP7/YIPF6	58	4506
BP	GO:0050808	synapse organization	0.0128717	58/4524	0.79239	0.999958	0.999958	DHX36/PFN2/TMEM108/CHRNA1/C1QB/C1QA/CDC42/SEMA4A/EFNA1/CAMK2B/WASL/CDK5/PICK1/SNCA/GABRA2/ADGRL3/ARF1/RAB3A/ADGRL1/C3/GABRB2/GABRA1/GABRG2/NEFL/FYN/F2R/HOMER1/ADAM10/PSEN1/CRIPT/COL4A1/SYNDIG1/SNTA1/YWHAZ/BDNF/CAPRIN1/GLRB/VPS35/CBLN1/CDK5R1/CHRNB1/ACTG1/MESD/DBNL/CX3CR1/CTNNB1/LHFPL4/LRRN1/RHOA/GHRL/TUBB/AFG3L2/ACTB/INA/GPM6A/CFL1/RAB39B/SRPX2	58	4506
BP	GO:0051251	positive regulation of lymphocyte activation	0.0128717	58/4524	0.79239	0.999958	0.999958	NFKBIZ/HES1/IL12A/DPP4/CD28/IGFBP2/IL6/CAV1/LEP/IFNG/LGALS1/PPP3CA/RASAL3/DHPS/CD320/IL4/NLRP3/IL12B/MEF2C/ANXA1/EXOSC3/AKIRIN2/AP3B1/MMP14/BLOC1S6/MSH2/GPR183/LAMP1/GATA3/BMI1/PCK1/CYRIB/IL7/RIPK2/IL18/RPS3/TRAF6/HLX/DUSP10/IL15/IL2/XBP1/NOD2/TGFB1/BLOC1S3/STAT5B/STAT5A/TLR9/RHOA/AIF1/CORO1A/PYCARD/ZP3/KMT5B/FADD/CD81/SASH3/CD40LG	58	4506
BP	GO:0055074	calcium ion homeostasis	0.0128717	58/4524	0.79239	0.999958	0.999958	CASR/ATP2C1/MAIP1/HCRTR1/ALPL/TMCO1/SV2A/SNX10/TMBIM6/DDIT3/SMDT1/ANXA5/SNCA/CXCL9/CXCL10/CXCL11/LETM1/TMEM38A/ANXA6/STOML2/TMEM38B/ATG5/DRD1/F2R/ERO1A/RMDN3/CAPN3/PSEN1/ATP6V1B1/SLC8A1/FKBP1B/VAPB/FKBP1A/CD40/GRINA/CALB1/PTH/ATP2B4/EDNRA/FGF2/CYBA/CCL3/CCL8/DHRS7C/CCDC47/CHRNA7/ITPR1/CCR5/ITPR3/AFG3L2/PRKCB/ATP2A1/CORO1A/ZNHIT1/MICU1/CSRP3/CXCR3/RGN	58	4506
BP	GO:0098656	anion transmembrane transport	0.0128717	58/4524	0.79239	0.999958	0.999958	SLC4A10/CLIC4/SLC16A1/CLCC1/SLC35A3/LRRC8C/LOC784768/SLC35D1/CFTR/SLC38A2/SLC25A3/GABRA2/SLC4A4/SLC25A41/VDAC1/SLC26A2/GABRB2/GABRG2/SLC1A1/SFXN1/PSEN1/SLC1A4/SLC5A12/PACC1/SLC25A31/SLC15A4/SLC25A1/SLC38A7/SLC17A7/TTYH1/SLC46A1/SLC43A2/SLC25A11/SLC35B1/SLC25A39/SLC26A11/SLC1A3/SLC25A21/SLC25A29/ARL6IP5/SLC26A8/CLIC5/SLC44A4/CLIC1/CLCN7/CLDN4/SLC25A6/SFXN3/SLC25A4/VDAC3/VDAC2/SLC17A6/SLC37A2/SLC25…	58	4506
BP	GO:0098813	nuclear chromosome segregation	0.0128717	58/4524	0.79239	0.999958	0.999958	CHMP2B/NAA50/SPC25/NUDC/CDC42/HORMAD1/PSRC1/C3H1orf146/NCAPH2/UBE2B/CDC23/SLF1/CDC26/ZWILCH/CHMP4A/TERB2/PCID2/MAPRE1/FAM83D/NSMCE2/RRS1/RAD21/CCNE2/ANAPC15/CENPS/FBXW7/RAN/HORMAD2/CHTF8/KIF2B/TEX14/SPATA22/HASPIN/MIS12/AURKB/CENPX/SIRT7/BIRC5/SPDL1/XRCC3/CTNNB1/KLHDC8B/PSMG2/SEH1L/VPS4B/PLK1/LCMT1/KIF22/SEPTIN1/MCMBP/BUB3/ABRAXAS2/SYCE1/MAP10/FEN1/NAA10/HDAC8/SMC1A	58	4506
BP	GO:1901342	regulation of vasculature development	0.0128717	58/4524	0.79239	0.999958	0.999958	HRG/AAMP/NAXE/EFNA1/SARS1/F3/ZC3H12A/KRIT1/AQP1/TSPAN12/LEP/DCN/BTG1/CELA1/CXCL8/PF4/CXCL10/C3/MYDGF/FGF1/TEK/THBS2/ADAM10/SYNJ2BP/IL1A/SPRY2/PPP1R16B/PTGIS/ENPP2/CHI3L1/ATP2B4/ANGPTL7/GLUL/SMAD1/FGF2/CLDN5/GPR4/FUT1/EMC10/CCL11/MAPK7/JUP/HGS/PRKCA/CTSH/CHRNA7/CHGA/WARS1/CTNNB1/HYAL1/VEGFA/EMP2/PRKCB/HSPB1/ANGPT2/SFRP1/PGK1/CXCR3	58	4506
BP	GO:1901653	cellular response to peptide	0.0128717	58/4524	0.79239	0.999958	0.999958	ADIPOQ/AGTR1/MSTN/NR4A2/INHBB/USF1/BGLAP/RAB13/BCAR3/CAV1/CAV2/RARRES2/NR4A1/PIP4K2C/GNRHR/USO1/PIK3R2/RAB8A/MZB1/ADRB2/SLC39A14/DNAI1/GKAP1/FYN/PSEN1/TSHR/LHCGR/FUT7/FOXO1/VIM/PCK1/TRIB3/RIPK2/CA2/SLC25A33/EDNRA/MGARP/XBP1/NOD2/RPS6KB1/SLC2A4/TP53/RPL23/STAT5B/STAT3/SOCS3/PIK3R1/IGF1R/PPARG/GPLD1/EDN1/PRKCB/GOT1/CSRP3/RBM4/INS/GPR173/LDOC1	58	4506
BP	GO:0032446	protein modification by small protein conjugation	0.0470484	213/4524	0.793216	0.999958	0.999958	SOD1/ATG3/RNF168/RNF13/ANAPC13/UBA5/UBE2G2/SUMO3/FBXO25/UBE2E3/NFE2L2/SUMO1/RNF25/TRIP12/CDC42/RNF186/UFC1/TRIM45/RWDD3/ASB17/RNF11/RNF220/UBE2F/CAV1/PPIA/RNF148/ASB15/UBE2H/KLHDC10/CDK5/NUB1/UBE2N/SOCS2/ASB8/CAND1/FBXO7/FBXL14/UBE2D3/DCAF16/UBE2K/FBXL5/TMEM129/UVSSA/MAEA/PCGF3/TRIM17/TRIM11/DDA1/DCAF15/FBXL12/PIN1/MARCHF2/UHRF1/FEM1A/MARCHF3/RACK1/RNF126/RPS15/SKP1/UBE2B/FBXL21/KLHL3/CDC23/UBE2D…	212	4506
BP	GO:0030163	protein catabolic process	0.0468265	212/4524	0.79469	0.999958	0.999958	SOD1/USP16/CHMP2B/ABHD10/RNF168/PSMD2/USP13/UBE2G2/CCDC115/NFE2L2/FAP/UBXN4/USP37/TRIP12/RPL11/RNF186/USP21/EFNA1/PSMA5/USP33/USP1/OMA1/PPT1/GPC1/PSMC2/CAV1/PSMA2/UBE2H/KLHDC10/NUB1/CELA1/IFNG/USP15/OS9/DDIT3/HSP90B1/FBXL14/SGSM3/MANBA/SNCA/UBE2K/UCHL1/SPATA18/HPSE/FBXL5/TMEM129/NDUFA13/PRKACA/RAD23A/PIN1/LDLR/CLPP/LONP1/UHRF1/FEM1A/UBXN6/SGTA/OAZ1/FAF2/RACK1/RNF126/SKP1/KLHL3/FBXO8/CLU/VCP/RGP1/…	211	4506
BP	GO:0001654	eye development	0.0126498	57/4524	0.795596	0.999958	0.999958	RPL24/HES1/FOXL2/BFSP2/PKNOX1/PHACTR4/CLIC4/GNAT2/AQP1/INHBA/TSPAN12/MYF5/PFDN5/MIP/ATF4/SCO2/TDRD7/TMOD1/TGFBR1/CITED2/BBS4/BMP4/MAB21L1/SPRY2/COL4A1/VIM/RAB18/TBC1D20/RP1/RDH10/OSR2/CALB1/DRD2/TGFB2/ANGPTL7/SPRY1/FGF2/SMG9/BLOC1S3/LIM2/STAT3/FSCN2/SLC6A3/STRA6/DIO3/CTNNB1/GNAT1/RHO/PRPH2/TFAP2A/ZDHHC16/GPM6A/SLC17A6/ROM1/CABP4/TH/NDP	57	4506
BP	GO:0002253	activation of immune response	0.0126498	57/4524	0.795596	0.999958	0.999958	NFKBIZ/S100B/C1QB/C1QA/EIF2B3/ZC3H12A/KLRD1/C1S/CASP6/C3/CFD/STING1/MEF2C/STOML2/C5/COLEC11/CGAS/THEMIS/PSEN1/EIF2B2/NLRC4/EIF2B4/PHPT1/ELF1/PSPC1/GATA3/RIPK2/RPS3/TRAF6/SERPING1/C4BPB/C4BPA/CFH/CD46/EIF2B1/MAPK1/NOD2/TYROBP/CD79A/C1QBP/PHB1/HEXIM1/C6/C7/C9/HSP90AA1/TLR9/C4A/CFB/C2/GPLD1/PRKCB/MBL2/CD81/SH2D1A/IKBKG/PQBP1	57	4506
BP	GO:0006399	tRNA metabolic process	0.0126498	57/4524	0.795596	0.999958	0.999958	NSUN3/TRMT10C/WDR4/DPH3/SSB/YARS1/ZBTB8OS/SARS1/KTI12/YRDC/PUS7/BCDIN3D/METTL1/MARS1/RTCB/TRMT10A/HARS1/THG1L/RARS1/ELP3/TRMT11/MTFMT/OSGEP/TRMT5/PRORSD1/DDX1/URM1/RPP38/TRDMT1/DTD1/TRMT6/MOCS3/ALKBH8/CLP1/DARS2/POP5/CTU2/POP4/SARS2/CTU1/AARSD1/METTL2A/TARS1/TARS3/GON7/THUMPD3/QARS1/RPP40/ELAC1/POLR3K/POP7/RPP30/TRMT9B/PUS3/RPUSD4/TRMT112/HSD17B10	57	4506
BP	GO:0010632	regulation of epithelial cell migration	0.0126498	57/4524	0.795596	0.999958	0.999958	HRG/PFN2/AAMP/VIL1/RAB25/EFNA1/GADD45A/PLPP3/SVBP/ZC3H12A/KRIT1/MET/PTN/DCN/IFNG/FGFBP1/INSL3/TBXA2R/FGF1/TEK/STC1/BMP4/SYNJ2BP/ITGB1BP1/GATA3/JCAD/PLCG1/MMP9/ANGPT1/ENPP2/ATP2B4/TGFB2/DUSP10/GLUL/FBXW7/FGF2/P2RX4/TGFB1/FUT1/EMC10/JUP/PRKCA/NR2F2/CIB1/CTSH/HYAL1/RHOA/VEGFA/CSNK2B/GPLD1/MAPRE2/EMP2/HSPB1/ANGPT2/AGT/PRCP/SRPX2	57	4506
BP	GO:0018212	peptidyl-tyrosine modification	0.0126498	57/4524	0.795596	0.999958	0.999958	TNK2/HES1/HRG/EFNA1/PLPP3/TIE1/IL6/MET/CAV1/IFNG/NTF3/KIT/IL5/CSF2/IL3/RACK1/SPINK1/TEK/DMTN/FYN/SOCS4/PSEN1/SOCS5/ZGPAT/IL7/ANGPT1/RIPK2/ENPP2/IL18/DSTYK/FBXW7/IL15/IL2/TPST2/IL34/NOD2/ARL2BP/TMEM102/TP53/CSF3/VPS25/GH1/SOCS3/MAP2K6/IGF1R/CSK/HYAL2/GHRL/VEGFA/MLST8/EPO/ADRA2A/CNOT7/SFRP1/AGT/CD81/RAP2C	57	4506
BP	GO:0022409	positive regulation of cell-cell adhesion	0.0126498	57/4524	0.795596	0.999958	0.999958	NFKBIZ/HES1/IL12A/ITGB2/DPP4/CD28/IGFBP2/PLPP3/IL6/CAV1/LEP/IFNG/LGALS1/PPP3CA/RASAL3/DHPS/FUT6/IL4/NLRP3/IL12B/ANXA1/DMTN/CITED2/AP3B1/RNASE10/FUT7/GATA3/BMI1/PCK1/CYRIB/IL7/RIPK2/FUT4/IL18/RPS3/TRAF6/HLX/DUSP10/SELP/SELE/IL2/XBP1/NOD2/PLAUR/STAT5B/STAT5A/RHOA/AIF1/FLOT1/CORO1A/PYCARD/ZP3/FADD/CD81/SASH3/IRAK1/CD40LG	57	4506
BP	GO:0042180	cellular ketone metabolic process	0.0126498	57/4524	0.795596	0.999958	0.999958	ADIPOQ/CBR1/DHRS9/PNKD/KYAT3/AKR1A1/CAV1/LEP/INSIG1/HSD17B6/TPI1/SNCA/AFP/COQ2/PLIN5/EGR1/CBR4/AADAT/COQ3/ALDH8A1/DHRS4/COQ6/COQ4/EDNRB/TRIB3/EIF6/FABP5/APOC3/NR1H3/ATP2B4/COQ8A/PARK7/TDO2/SIRT4/COQ5/LONP2/COQ9/GOT2/APOC2/NR1H2/ACADVL/GIP/NR1D1/STAT5B/BRCA1/GH1/ELOVL5/PRL/SIRT5/HAGH/COQ7/SCNN1B/VKORC1/ERLIN2/AIFM2/KCNMA1/HSD17B10	57	4506
BP	GO:0042445	hormone metabolic process	0.0126498	57/4524	0.795596	0.999958	0.999958	ECE2/RBP1/ASMT/DHRS9/ECE1/CTSK/RPE65/AKR1B1/RDH5/SULT1B1/SULT1E1/AFP/RDH8/EGR1/YIPF5/CTSB/ALDH1A1/CTSV/ALDH8A1/ESR1/DHRS4/ADAM10/RDH12/DIO2/CYP26B1/RDH14/NR5A1/EDNRB/GATA3/PCSK2/DGAT1/TG/RDH10/CPQ/FDX1/DGAT2/HSD17B12/DHRS3/CPE/LRAT/LIPE/DHRS11/DHRS13/STAT5B/AANAT/SRD5A1/CRABP1/CYP11A1/DIO3/TTR/SCNN1B/SULT1A1/IDE/PRLHR/KCNMA1/PNPLA2/HSD17B10	57	4506
BP	GO:0046651	lymphocyte proliferation	0.0126498	57/4524	0.795596	0.999958	0.999958	HES1/IL12A/CD28/IGFBP2/IL6/LEP/IFNG/RAC2/PPP3CA/RASAL3/PRDX2/DHPS/CD320/IL4/IRF1/MZB1/IL12B/MEF2C/SH3RF1/ANXA1/FYN/ARG1/BMP4/FKBP1B/HMGB1/GPR183/BMI1/FKBP1A/CD40/CEBPB/IL7/RIPK2/IL18/RPS3/TRAF6/IL10/IL15/IL2/CD79A/TP53/IKZF3/STAT5B/STAT5A/PRKAR1A/CTNNB1/TLR9/IMPDH2/AIF1/EMP2/CORO1A/PYCARD/ZP3/FADD/CD81/SASH3/MSN/CD40LG	57	4506
BP	GO:0070085	glycosylation	0.0126498	57/4524	0.795596	0.999958	0.999958	POGLUT1/DDOST/B4GALT3/PIGM/GBA1/DPM3/POMGNT1/LOC100337328/GALNT6/ST8SIA1/OSTC/FUT6/ST8SIA4/GCNT1/B4GALT1/FUT9/SLC51B/DAD1/CHP1/GCNT3/PIGB/FUT8/PSEN1/ENTPD5/ST6GAL2/GGTA1/ST6GALNAC6/DPM2/FUT7/COG6/CLN5/DPM1/ARFGEF1/EXT1/FUT4/DPAGT1/EXT2/SLC35C1/IL15/DERL3/MT3/B3GNT9/SEC1/FUT2/FUT1/POMGNT2/EOGT/GALNT1/NAGPA/COG7/TUSC3/FUT10/ALG8/STT3A/TMEM258/VEGFB/B4GAT1	57	4506
BP	GO:0090150	establishment of protein localization to membrane	0.0126498	57/4524	0.795596	0.999958	0.999958	ARL6/SSR3/ATP2C1/MAIP1/MFF/PDZK1/CDK5/PEX5/MICALL1/TOMM22/NDUFA13/GET3/WDR83OS/SGTA/RACK1/TRMT10B/DMTN/FYN/DYNLT1/AP3B1/SLC51B/CHMP4A/EMC4/EMC7/SRP14/CHP1/ITGB1BP1/HSPA5/SNAP25/TRAM1/EMC2/PEX16/RILPL1/RILPL2/EMC8/VPS35/PDCD5/EMC10/CDK5R1/TIMM22/EMC6/CCDC47/CIB1/CSK/EMC3/RAB7A/SEC61A1/RAB26/NCF1/FIS1/GET4/ATAD1/GOLGA7/SRPRA/ATP6AP1/GDI1/MMGT1	57	4506
BP	GO:1901617	organic hydroxy compound biosynthetic process	0.0126498	57/4524	0.795596	0.999958	0.999958	SOD1/SPTSSB/LSS/GCG/NR4A2/PTAFR/FDPS/PMVK/HMGCS2/DDC/CYP51A1/IFNG/PMEL/LPCAT3/CYB5R3/SNCA/QDPR/ISYNA1/FGF1/TYRP1/HMGCR/HDC/DBH/DCT/GATA3/INSM1/IDI1/ASIP/SNAI2/IMPA1/DPAGT1/PARK7/CYB5R1/FGF2/RAPGEF2/ALDH2/DDT/MVD/MC1R/CTNS/ALOX15/PNPO/PNMT/NR1D1/GH1/SPTSSA/PGP/GOT1/ASAH1/ERLIN2/PCBD1/TYR/TM7SF2/DHCR7/GATD1/NSDHL/HSD17B10	57	4506
BP	GO:1902105	regulation of leukocyte differentiation	0.0126498	57/4524	0.795596	0.999958	0.999958	NFKBIZ/ADIPOQ/CLDN18/APCS/ZC3H12A/FGL2/IFNG/PPP3CA/PRDX2/IL4/IRF1/PRELID1/NLRP3/SH3RF1/ANXA1/AP3B1/MMP14/BMP4/FOS/CYP26B1/GATA3/PCK1/CEBPB/MYC/IL7/TNFRSF11B/RIPK2/IL18/FSHB/TRAF6/HLX/DUSP10/CTNNBIP1/FBXW7/IL15/IL2/XBP1/TGFB1/CLPTM1/CCL3/IKZF3/STAT5B/STAT5A/PRKCA/PIK3R1/GPR68/CTNNB1/TLR9/TCTA/RHOA/LTF/IL17A/SFRP1/PRXL2A/FADD/SASH3/TFE3	57	4506
BP	GO:0002237	response to molecule of bacterial origin	0.0124279	56/4524	0.798814	0.999958	0.999958	IFNAR1/PTAFR/ZC3H12A/IL6/CD36/ADH5/SNCA/TLR6/LIAS/CXCL5/PRDX2/TBXA2R/SBNO2/CD14/MEF2C/HMGB2/TLR4/AKIRIN2/TICAM2/F2R/PABPN1/VIM/LBP/CYRIB/LY96/RIPK2/IL18/TRAF6/NR1H3/IL10/DUSP10/TLR2/SCARB1/XBP1/MAPK1/NOD2/PAF1/ZFP36/TGFB1/RPL13A/IRF3/CCL3/CCL2/SRR/PRKCA/SELENOS/IRAK2/TLR9/MAPKAPK3/RHOA/LTF/CCR5/ANKRD1/PRDX3/IRAK1/LDOC1	56	4506
BP	GO:0006605	protein targeting	0.0124279	56/4524	0.798814	0.999958	0.999958	ARL6/SSR3/MFF/PEX19/PDZK1/TOMM7/PMPCB/CDK5/FBXO7/PEX5/MICALL1/TOMM22/NDUFA13/TOMM5/TRMT10B/DMTN/FYN/AP3B1/SLC51B/CHMP4A/SRP14/CHP1/PEX13/ITGB1BP1/HSPA5/PMPCA/YWHAB/TRAM1/GDAP1/YWHAZ/PEX16/FBXW7/MGARP/LONP2/PDCD5/TOMM40/CDK5R1/TIMM22/HGS/CIB1/SRP54/SEC61G/MON1A/CHCHD4/SEC61A1/HSPA1L/TIMM21/CACNG3/NCF1/FIS1/AP4M1/GET4/TOMM20/SRPRA/GDI1/TIMM17B	56	4506
BP	GO:0006633	fatty acid biosynthetic process	0.0124279	56/4524	0.798814	0.999958	0.999958	HACD2/PRKAG3/MECR/GSTM1/EDN2/LEP/TBXAS1/INSIG1/PRKAG1/PTGES3/SCD5/LTC4S/TECR/CBR4/HACD4/LPL/HACD3/PTGES2/PTGES/PTGDS/LOC782922/TRIB3/EIF6/PTGIS/FABP5/APOC3/HSD17B12/NR1H3/DEGS1/PRXL2B/PTGS2/PLA2G4A/PRKAB1/APOC2/NR1H2/ACACA/ALOX15/ACADVL/GIP/BRCA1/GH1/FASN/FADS6/ELOVL7/ELOVL5/PRL/EDN1/ACSM1/NDUFAB1/SCD/ERLIN2/OXSM/FADS2/FADS3/GSTP1/PLP1	56	4506
BP	GO:0007265	Ras protein signal transduction	0.0124279	56/4524	0.798814	0.999958	0.999958	RABL3/AGTR1/COL3A1/PHACTR4/CDC42SE1/RAP1A/JUN/COL1A2/RAB21/RAP1B/CDK2/ARHGDIB/SGSM3/RASAL3/DNMT1/KANK2/CDC42SE2/RASA1/FBXO8/FBP1/CAVIN4/LPAR1/F2R/F2RL1/HACD3/RAB15/MAPKAP1/RASA3/STMN3/ARFGEF1/APOC3/APOA1/MYOC/RAPGEF2/RASGRP4/CYTH2/GABARAP/TP53/FLCN/ARHGDIA/RHOA/AIF1/FLOT1/RIPOR2/MAPRE2/ROCK1/KCTD13/PSD/SHOC2/DLC1/RAB4A/RAB30/INS/RAP2C/RAB39B/GDI1	56	4506
BP	GO:0009636	response to toxic substance	0.0124279	56/4524	0.798814	0.999958	0.999958	SOD1/SELENOT/SESN2/MGST3/S100A8/S100A9/GPX7/AKR1A1/TXNRD1/CSN1S1/CSN2/LTC4S/GJC2/GPX4/GPX3/ALDH1A1/PRXL2C/SOD2/RDH12/FABP1/PTGS1/PTGES/ESD/ALOX5AP/HBE4/HBB/HBE2/HBG/CAT/GLYAT/MTARC2/PARK7/PRXL2B/PRDX6/PTGS2/MGST2/TXNRD2/MT3/HP/BAX/LPO/CCL3/SLC6A4/NXN/CNP/GPX8/SELENOS/GPX1/PIM1/GSTA1/HBM/HBA/PRDX3/PRXL2A/PRDX5/PRDX4	56	4506
BP	GO:0015849	organic acid transport	0.0124279	56/4524	0.798814	0.999958	0.999958	SLC51A/SLC7A14/SLC38A11/PLA2R1/PLA2G2A/SLC16A1/SLC6A17/SLC6A9/SLC2A1/CD36/SLC6A15/SLC38A2/SPX/SLC6A13/SNCA/ABCG2/SLC27A1/SLC26A2/SLC1A1/SFXN1/SLC51B/PSEN1/SLC1A4/PTGES/FABP5/FABP4/SLC5A12/SLC43A3/SLC15A4/PLA2G1B/PLA2G3/SLC25A1/SLC38A7/GOT2/SLC1A5/SLC17A7/RPS6KB1/SLC46A1/PROCA1/SLC43A2/CTNS/SLC25A11/SLC1A3/SLC25A21/SLC25A29/ARL6IP5/SLC6A6/SLC26A8/ABCC1/SFXN3/SFXN4/SLC17A6/SLC22A6/SLC22A9/SLC25A22/…	56	4506
BP	GO:0018108	peptidyl-tyrosine phosphorylation	0.0124279	56/4524	0.798814	0.999958	0.999958	TNK2/HES1/HRG/EFNA1/PLPP3/TIE1/IL6/MET/CAV1/IFNG/NTF3/KIT/IL5/CSF2/IL3/RACK1/SPINK1/TEK/DMTN/FYN/SOCS4/PSEN1/SOCS5/ZGPAT/IL7/ANGPT1/RIPK2/ENPP2/IL18/DSTYK/FBXW7/IL15/IL2/IL34/NOD2/ARL2BP/TMEM102/TP53/CSF3/VPS25/GH1/SOCS3/MAP2K6/IGF1R/CSK/HYAL2/GHRL/VEGFA/MLST8/EPO/ADRA2A/CNOT7/SFRP1/AGT/CD81/RAP2C	56	4506
BP	GO:0045444	fat cell differentiation	0.0124279	56/4524	0.798814	0.999958	0.999958	HES1/ADIPOQ/FRZB/NR4A2/INHBB/CREB1/LRRC8C/ZC3H12A/ARL4A/NAPEPLD/LEP/RARRES2/INSIG1/NR4A1/CREBL2/CBY1/ADRB2/LPL/BBS4/DIO2/TRIB2/FOXO1/MEDAG/GATA3/TRIB3/ADIG/STK4/CEBPB/FABP4/GDF6/DUSP10/UCP1/TMEM120B/CMKLR1/XBP1/CEBPA/ZFP36/TGFB1/SLC2A4/FLCN/NR1D1/GPX1/PPARG/PSMB8/PIM1/TAF8/DLK2/FBXO9/PTGR3/TGFB1I1/TMEM120A/CTBP2/SFRP1/GDF10/BSCL2/TFE3	56	4506
BP	GO:0045765	regulation of angiogenesis	0.0124279	56/4524	0.798814	0.999958	0.999958	HRG/AAMP/NAXE/EFNA1/SARS1/F3/ZC3H12A/KRIT1/AQP1/TSPAN12/LEP/DCN/BTG1/CELA1/CXCL8/PF4/CXCL10/C3/MYDGF/FGF1/TEK/THBS2/SYNJ2BP/IL1A/SPRY2/PPP1R16B/PTGIS/ENPP2/CHI3L1/ATP2B4/GLUL/SMAD1/FGF2/CLDN5/GPR4/FUT1/EMC10/CCL11/MAPK7/JUP/HGS/PRKCA/CTSH/CHRNA7/CHGA/WARS1/CTNNB1/HYAL1/VEGFA/EMP2/PRKCB/HSPB1/ANGPT2/SFRP1/PGK1/CXCR3	56	4506
BP	GO:0071695	anatomical structure maturation	0.0124279	56/4524	0.798814	0.999958	0.999958	ROPN1/HES1/BFSP2/NR4A2/YTHDF2/C1QA/TMEM79/S1PR1/CFTR/SNX10/RND1/DDIT3/MAEA/PRKACA/C3/CATSPERD/SPINK1/NPR2/GJA1/EPB42/EDNRB/BFSP1/AURKA/EXT1/ARCN1/TGFB2/H3-3A/MYOC/TDRD5/PTGS2/EDNRA/IL15/CDH5/BSP3/BSP5/BSP1/CDK5R1/PLD6/ROPN1L/CTNNB1/IQCF1/RHOA/LTF/SLC26A8/PRL/EDN1/ROCK1/EPO/ACTL6B/DEFB1/KCNMA1/ACTN3/INS/PGRMC1/PLP1/MBTPS2	56	4506
BP	GO:1903311	regulation of mRNA metabolic process	0.0124279	56/4524	0.798814	0.999958	0.999958	NCBP2/TRA2B/DHX36/YTHDF2/CELF3/RBM8A/MOV10/MAGOH/YBX1/ZC3H12A/AGO3/TBRG4/CPSF6/DCP1B/GTPBP1/METTL14/PTBP1/SMU1/HNRNPK/VIP/APEX1/TTC5/SNW1/SRSF7/CDK9/SAP18/PCID2/VIM/SRSF6/HSF1/AGO2/PABPC1/RIDA/MYOD1/RBMXL2/PRR5L/DHX9/NUDT21/PAF1/ZFP36/NSRP1/C1QBP/EIF4A3/SRSF2/JMJD6/PTCD2/FASTKD3/PAPOLA/PDE12/PCBP4/RBM5/SRSF3/RNPS1/CNOT7/PRPF19/RBM4	56	4506
BP	GO:0000209	protein polyubiquitination	0.0122059	55/4524	0.802044	0.999958	0.999958	SOD1/RNF168/ANAPC13/UBE2G2/UBE2E3/TRIP12/RNF186/PPIA/UBE2H/UBE2N/UBE2D3/UBE2K/TMEM129/DDA1/DCAF15/RNF126/SKP1/UBE2B/KLHL3/CDC23/UBE2D2/RNF20/CDC26/RNF183/RNF146/HACE1/UBE2C/UBE2V1/SHARPIN/TRIM21/TRIM44/TRAF6/DDB2/KLHL20/UBE2T/FBXW7/ANAPC10/RNF34/UBE2L3/ZNRF1/NOD2/UBE2S/GABARAP/SPOP/BRCA1/CDC27/ANAPC11/ERCC8/FBXO4/UBE2Q2/CTNNB1/RNF8/TRIM56/UBE2D1/PRPF19	55	4506
BP	GO:0002449	lymphocyte mediated immunity	0.0122059	55/4524	0.802044	0.999958	0.999958	RNF168/C1QB/C1QA/PRDX1/LEP/KLRD1/C1S/VAV1/C3/IL4/NLRP3/EXOSC3/C5/ARG1/STX7/BATF/MSH2/IL1B/RSAD2/FUT7/HMGB1/LAMP1/CD40/CYRIB/IL18/TRAF6/C4BPB/C4BPA/MR1/CD46/SLC15A4/NOD2/TGFB1/ERCC1/NKG7/C1QBP/C6/C7/C9/CTSH/ARL8B/RNF8/C4A/C2/LTA/EMP2/CORO1A/ZP3/MBL2/LYST/KMT5B/FADD/CD81/SH2D1A/SASH3	55	4506
BP	GO:0006575	cellular modified amino acid metabolic process	0.0122059	55/4524	0.802044	0.999958	0.999958	SOD1/SERINC2/ALDH9A1/CTSK/GCLM/ACADM/CPT2/MMACHC/CROT/SHMT2/LPCAT3/SULT1B1/ALDH7A1/GAMT/PCYOX1L/DHFR/CKMT2/CTSB/SERINC1/VNN1/MTHFD1L/BHMT/GATM/DIO2/PCYOX1/FPGS/GGACT/GATA3/ABHD12/GGT7/GSS/SERINC3/TG/CPQ/PTDSS1/MTHFR/PARK7/MGST2/PLA2G3/DPEP1/PLA2G15/ETHE1/CKM/GGT6/SHMT1/MTRR/DIO3/ARL6IP5/GPX1/GSTA2/GSTA1/GSTA4/ABHD16A/SULT1A1/TMLHE	55	4506
BP	GO:0008654	phospholipid biosynthetic process	0.0122059	55/4524	0.802044	0.999958	0.999958	PIK3CA/INPP1/ORMDL1/APOA2/PIGM/FDPS/PMVK/PIP4K2C/DGKA/CHPT1/PIGY/ISYNA1/TMEM38B/SH3YL1/SERINC1/SERAC1/AGPAT4/CHP1/PIGB/PIGH/SELENOI/DPM2/DOLK/IDI1/CDS2/DPM1/BPNT2/FABP5/PTDSS1/IMPA1/APOA1/PGAP2/BPNT1/PIGC/FGF2/MVK/PISD/PI4KA/MBOAT7/PIGW/PIGS/PLD2/ALOX15/PIGL/PEMT/ORMDL3/GH1/PCYT2/PIK3R1/TAMM41/AGPAT1/PDGFA/GPAM/GPAT4/GGPS1	55	4506
BP	GO:0010506	regulation of autophagy	0.0122059	55/4524	0.802044	0.999958	0.999958	TMEM39A/SNX4/USP13/SESN2/USP33/TMEM59/ZC3H12A/LEP/DCN/ATG101/IFNG/PIP4K2C/DDIT3/DNM1L/TIGAR/CISD2/SNCA/TBC1D14/PIK3R2/RAB8A/IL4/STING1/ADRB2/RRAGA/DCAF12/SPTLC1/ATG5/UFL1/CHMP4A/ENDOG/FOXO1/TRIB3/RIPK2/PAFAH1B2/TRIM21/ATG13/CPTP/FBXW7/HSPB8/XBP1/USP10/NOD2/MT3/PHF23/TP53/FLCN/CALCOCO2/ORMDL3/BECN1/FBXL2/BCL2/CISD1/SLC25A4/SLC25A5/RAB39B	55	4506
BP	GO:0043542	endothelial cell migration	0.0122059	55/4524	0.802044	0.999958	0.999958	FSTL1/HRG/FAP/DPP4/AAMP/EFNA1/RAB13/GADD45A/PLPP3/SVBP/EDN2/ZC3H12A/KRIT1/MET/PTN/DCN/NR4A1/FGFBP1/TBXA2R/FGF1/TEK/TGFBR1/LOXL2/STC1/BMP4/SYNJ2BP/ITGB1BP1/GATA3/JCAD/ANGPT1/APOA1/ATP2B4/GLUL/FBXW7/FGF2/SCARB1/P2RX4/TGFB1/FUT1/EMC10/JUP/PRKCA/NR2F2/CIB1/RHOA/GPX1/VEGFA/CSNK2B/GPLD1/EMP2/HSPB1/ANGPT2/AGT/PRCP/SRPX2	55	4506
BP	GO:0051047	positive regulation of secretion	0.0122059	55/4524	0.802044	0.999958	0.999958	SNX4/SELENOT/SERP1/RAB5A/PLA2R1/INHBB/S100A8/GOLPH3L/SCIN/AQP1/CDK5/SYT1/DNM1L/PPP3CA/SNCA/IL13/ATG5/F2RL1/ANG/RAB15/TMED10/IL1A/VAMP8/PTGES/LAMP1/GHRH/CRH/P2RY2/TGFB2/PPID/XBP1/CYBA/TGFB1/NR1H2/MYH10/ADORA2B/GH1/HGS/CARTPT/NMB/SCAMP5/GPR68/GHRL/GPLD1/PRL/DTNBP1/EDN1/ADCYAP1/IER3IP1/GRP/VPS4B/STX1A/ZP3/ANKRD1/INS	55	4506
BP	GO:0070482	response to oxygen levels	0.0122059	55/4524	0.802044	0.999958	0.999958	ATP6V1A/FAM162A/CCDC115/DPP4/NR4A2/CXCR4/HP1BP3/NDUFS2/USF1/RWDD3/DDAH1/AK4/CAV1/AQP1/TMBIM6/HSP90B1/TIGAR/PICK1/RBPJ/PIN1/EGR1/LOXL2/AQP3/ATP6V1G1/CITED2/ANG/HIF1A/FABP1/FOXO1/TM9SF4/PTGIS/MYC/UCP2/EDNRA/MGARP/ATP6V0A2/MT3/ATP6V0D1/TP53/ALKBH5/CHRNA7/LIMD1/VEGFA/EDN1/CIAO3/CLDN3/EPO/SFRP1/DDIT4/KCNMA1/ASCL2/ATP6AP1/PGK1/ALAS2/FUNDC1	55	4506
BP	GO:0072001	renal system development	0.0122059	55/4524	0.802044	0.999958	0.999958	HES1/ADIPOQ/AGTR1/ID3/HEYL/C1GALT1/AQP1/AQP2/IFT27/UPK3A/PPP3CA/TMEM59L/KANK2/KLHL3/EGR1/FGF1/MEF2C/TGFBR1/TCF21/GCNT3/BMP4/SNX17/OSR1/EDNRB/COL4A1/GATA3/MMP9/RDH10/EXT1/OSR2/CALB1/ILK/LGR4/CTNNBIP1/EDNRA/SMAD1/FGF2/GPR4/IFT20/FLCN/NUP85/PTCD2/CTSH/CTNNB1/RHOA/SEC61A1/TFAP2A/PDGFA/ACTA2/ARL3/EMX2/SFRP1/AGT/OVOL1/CITED1	55	4506
BP	GO:0140053	mitochondrial gene expression	0.0122059	55/4524	0.802044	0.999958	0.999958	MRPS6/NSUN3/TRMT10C/MRPS22/MRPL44/DAP3/MRPS21/MRPS15/TBRG4/TSFM/SHMT2/MRPS35/MRPL51/NOA1A/MPV17L2/NDUFA7/MRPL52/TRMT5/MRPS5/MTIF2/PTCD3/MRPS2/MTIF3/MRPL57/MRPS26/MRPS28/TFB2M/SLC25A33/DARS2/MRPS14/MRPS12/MRPS23/TEFM/C1QBP/COA3/MRPL12/MRPS7/MRPL58/GFM2/MRPS27/FASTKD3/MRPS11/NGRN/MRPS24/RPUSD3/MRPS25/MRPS18A/MRPS18B/MRPS34/MRPL43/MTG1/MRPS16/TFAM/RPUSD4/HSD17B10	55	4506
BP	GO:1901214	regulation of neuron death	0.0122059	55/4524	0.802044	0.999958	0.999958	SOD1/PIK3CA/NR4A2/LANCL1/C1QA/PPT1/ZNF746/CDK5/FAIM2/IFNG/DDIT3/TIGAR/ATF4/SNCA/PPARGC1A/RACK1/RASA1/MEF2C/NEFL/SIGMAR1/FYN/F2R/CHMP4A/CHP1/EIF2S1/MSH2/DNAJC5/ZPR1/BACE1/TGFB2/NMNAT1/PARK7/NENF/TRIM2/FBXW7/RILPL1/PLA2G3/VPS35/MT3/BAX/PRKCG/CCL3/CCL5/CCL2/CDK5R1/TP53/UBB/BIRC5/RETREG1/GABRA5/CTNNB1/RHOA/CORO1A/DDIT4/CITED1	55	4506
BP	GO:0032101	regulation of response to external stimulus	0.045273	205/4524	0.804965	0.999958	0.999958	PROS1/NFKBIZ/CD200R1L/SNX4/ADIPOQ/HRG/AHSG/PROC/MSTN/NFE2L2/DPP4/NMI/CXCR4/SCG2/YTHDF2/CAMK2N1/S100A8/S100A9/POLR3C/EDN2/ZC3H12A/IL6/FGL2/NAPEPLD/MET/CAV1/NPY/LEP/PTN/RARRES2/TARBP2/IFNG/USP15/RAC2/DNM1L/SPX/KLRD1/LPCAT3/TNFRSF1A/CD9/NTF3/LGALS1/CASP6/SNCA/TLR10/UBE2K/HOPX/CSN2/CXCL8/CXCL10/PRDX2/CDC37/LDLR/KANK2/VAV1/C3/FEM1A/IL13/F12/STING1/CD14/FGF1/MACIR/ANXA1/CREB3/LPL/DMTN/POLR3D/CGAS/ATG5/…	204	4506
BP	GO:0006302	double-strand break repair	0.011984	54/4524	0.805287	0.999958	0.999958	RNF168/TRIP12/AUNIP/VPS72/NABP2/PARPBP/SMARCAD1/ABRAXAS1/MRNIP/BABAM1/SLF1/HPF1/VCP/INIP/OOEP/CGAS/MCM9/MMS22L/RAD51/ZFYVE26/MSH2/ACTR2/APLF/BABAM2/DDX1/MCM8/RTEL1/SAMHD1/TONSL/HSF1/NSMCE2/RNF169/PARP1/MAD2L2/TERF2IP/ERCC1/RAD51D/TP53/WRAP53/SIRT7/ERCC8/XRCC3/WDR48/RNF8/TDP2/RNF138/RBBP8/PPP4C/ACTB/MMS19/DNA2/PRPF19/KMT5B/BRCC3	54	4506
BP	GO:0006354	DNA-templated transcription elongation	0.011984	54/4524	0.805287	0.999958	0.999958	RNF168/NMI/MED18/TCEA3/HDGF/ZNF326/FHL3/CCNT1/MED21/AEBP2/PPARGC1A/MED26/GTF2F1/MED7/PSIP1/FHL5/AKIRIN2/GTF2H5/PHF10/MED6/FHL2/DDX1/CDK9/MED22/MED4/TCEA2/ADRM1/TCEA1/MED30/ENY2/TFB2M/DHX9/SMARCB1/PAF1/MED29/MAMSTR/SUPT4H1/TEFM/MED31/MED11/MED9/SMARCD2/MED10/SKIC8/ELL3/CTNNB1/RNF8/NELFE/DDX39B/FUS/TGFB1I1/MED17/AIP/UXT	54	4506
BP	GO:0006874	cellular calcium ion homeostasis	0.011984	54/4524	0.805287	0.999958	0.999958	CASR/ATP2C1/MAIP1/HCRTR1/TMCO1/SV2A/TMBIM6/DDIT3/SMDT1/ANXA5/SNCA/CXCL9/CXCL10/CXCL11/LETM1/TMEM38A/ANXA6/STOML2/TMEM38B/ATG5/DRD1/F2R/ERO1A/RMDN3/CAPN3/PSEN1/SLC8A1/FKBP1B/VAPB/FKBP1A/CD40/GRINA/CALB1/PTH/ATP2B4/EDNRA/FGF2/CYBA/CCL3/CCL8/DHRS7C/CCDC47/CHRNA7/ITPR1/CCR5/ITPR3/AFG3L2/PRKCB/ATP2A1/CORO1A/MICU1/CSRP3/CXCR3/RGN	54	4506
BP	GO:0009566	fertilization	0.011984	54/4524	0.805287	0.999958	0.999958	FETUB/PLCD4/CLIC4/SPATA46/CCT3/OVGP1/GARIN1B/PRSS37/TARBP2/NELL2/CCT2/PLCZ1/CD9/SNU13/WBP2NL/ARSA/ACTL9/SPINK1/GLRA1/B4GALT1/ACTL7A/WASF1/AP3B1/SPESP1/RNASE10/CCT7/PRND/H3-3A/PARK7/CD46/CLGN/GLRB/BSP3/BSP5/BSP1/NLRP5/SPACA3/TMEM95/LYZL6/NR2F2/MFGE8/ABHD2/SERPINA5/LYZL4/IQCF1/HSPA1L/ZP2/ZP3/SPADH1/ADAM2/PLAT/ZP4/AGT/ZFX	54	4506
BP	GO:0009914	hormone transport	0.011984	54/4524	0.805287	0.999958	0.999958	SNX4/SELENOT/SERP1/PFKL/GCG/INHBB/PTPRN/IL6/AQP1/INHBA/IFNG/RAB11B/ANXA1/HMGN3/GJA1/CYB5R4/VIP/VAMP8/FKBP1B/FOXO1/GHRH/CRH/DRD2/PARK7/CELA2A/CPE/SIRT4/EXOC3L1/CCL5/GIP/NR1D1/GH1/BIRC5/NMB/CPLX3/GPR68/CHGA/GHRL/RAF1/GPLD1/PRL/EDN1/TTR/ADCYAP1/GRP/MC4R/CRYM/ADRA2A/SFRP1/SLC22A9/RBM4/INS/SLC25A22/CLTRN	54	4506
BP	GO:0016236	macroautophagy	0.011984	54/4524	0.805287	0.999958	0.999958	CHMP2B/ATG3/TMEM39A/SNX4/UBA5/ATG9A/SESN2/UFC1/ATG4B/DCN/PIP4K2C/PHB2/TIGAR/CDC37/UBXN6/IL4/STING1/ADRB2/VCP/STX17/SPTLC1/ATG5/UFL1/CHMP4A/PSEN1/HTRA2/VAMP8/RUBCNL/UFM1/DDRGK1/MAP1LC3A/RIPK2/PAFAH1B2/ARFIP2/ATG13/YOD1/HSPB8/SNAP29/MAP1LC3B/NOD2/VMP1/IFT20/PHF23/TP53/CALCOCO2/BECN1/GAA/RETREG1/ARL8B/RAB7A/AP4M1/SLC25A4/SLC25A5/MTM1	54	4506
BP	GO:0016485	protein processing	0.011984	54/4524	0.805287	0.999958	0.999958	TMPRSS15/ECE2/TNP1/ECE1/S100A10/CTSS/F3/OMA1/PMPCB/PRSS37/LPCAT3/CASP6/ADAMTS2/COMP/PRKACA/YIPF5/FXN/STOML2/CTSV/MMP14/ADAM10/PSEN1/PMPCA/CLN5/F7/PCSK2/PTI/ASPH/RIPK2/CASP4/BACE1/SPON1/PSEN2/CPE/PISD/PSENEN/TMEM98/SERPINF2/GH1/SEC11A/CTSH/CLEC3B/BAG2/TNF/AFG3L2/TNP2/KLKB1/PLAT/SPRTN/CTSC/RCE1/FADD/PGK1/F9	54	4506
BP	GO:0022604	regulation of cell morphogenesis	0.011984	54/4524	0.805287	0.999958	0.999958	TBCCD1/DHX36/P2RY1/CYFIP1/ARHGAP15/FN1/VIL1/CDC42/CAPZB/S100A10/CDC42SE1/MOV10/STRIP1/PALMD/SEPTIN7/CAMK2B/KIT/CDC42SE2/SPRY4/ANXA1/DMTN/LPAR1/FYN/EPB42/ITGB1BP1/FITM2/ENPP2/APOA1/ILK/CAPRIN1/CD44/MYOC/FBLIM1/CFDP1/ZNF135/CCL3/CCL11/CCL2/C1QBP/BAIAP2/SLC9A3R1/MYO10/ARPIN/CIB1/COCH/LIMD1/MYL12A/MYL12B/CORO1A/CLDN4/CLDN3/ZRANB1/RHOU/CFL1	54	4506
BP	GO:0030217	T cell differentiation	0.011984	54/4524	0.805287	0.999958	0.999958	NFKBIZ/RABL3/IL12A/PKNOX1/GPR89A/ZC3H12A/IL6/FGL2/LEP/IFNG/NCAPH2/KIT/PRDX2/VAV1/IRF1/PRELID1/NLRP3/IL12B/SH3RF1/ANXA1/CTSV/ATG5/THEMIS/AP3B1/BMP4/BATF/CYP26B1/RSAD2/FUT7/GPR18/GPR183/GATA3/BMI1/PCK1/IL7/RIPK2/IL18/HLX/DUSP10/MR1/IL15/IL21/XBP1/CLPTM1/KDELR1/TMEM98/TP53/IKZF3/STAT3/CTNNB1/RHOA/LFNG/FADD/SASH3	54	4506
BP	GO:0050817	coagulation	0.011984	54/4524	0.805287	0.999958	0.999958	PROS1/KNG1/HRG/P2RY1/PROC/F3/TFPI2/IL6/CAV1/PPIA/NOS3/CD9/VWF/ANXA5/PF4/COMP/PRDX2/F12/DMTN/PLG/F2RL2/F2R/F2RL1/AP3B1/BLOC1S6/PSEN1/ADRA2B/CPB2/THBD/GNAS/PROCR/PTI/F2/SERPING1/CELA2A/SERPINC1/PLA2G4A/BLOC1S3/SERPINF2/PRKCA/VPS33B/ENPP4/F13A1/VKORC1/PDGFA/PRKG1/ADRA2A/KLKB1/F11/ANXA8L1/FERMT3/FUNDC2/F9/CD40LG	54	4506
BP	GO:0051222	positive regulation of protein transport	0.011984	54/4524	0.805287	0.999958	0.999958	SERP1/ATP2C1/MFF/SFN/GOLPH3L/PDZK1/ZC3H12A/CDK5/CEP290/IFNG/DNM1L/PIK3R2/PRKACA/OAZ1/RACK1/RBM22/TMEM30A/FYN/F2RL1/SLC51B/ANG/CHP1/PSEN1/TMED10/IL1A/ITGB1BP1/TM9SF4/ERGIC3/GHRH/ZPR1/PRR5L/TGFB2/FBXW7/PPID/RAN/PDCD5/TGFB1/NR1H2/CDK5R1/YWHAE/MYH10/JUP/PIK3R1/CIB1/GPR68/HYAL2/GHRL/HSPA1L/GPLD1/IER3IP1/FIS1/ANKRD1/CD81/INS	54	4506
BP	GO:0051321	meiotic cell cycle	0.011984	54/4524	0.805287	0.999958	0.999958	YTHDF2/MAEL/HORMAD1/C3H1orf146/ASZ1/CDK2/NCAPH2/PPP2CA/UBE2B/DMRT1/NPR2/CKS2/OOEP/RAD51/RPL10L/MNS1/TERB2/CYP26B1/PSMD13/AURKA/CCNE2/RBM7/CENPS/PTGS2/MND1/EDNRA/SLC25A31/HORMAD2/PRR19/TEX14/SPATA22/UBB/PLD6/CENPX/SIRT7/BIRC5/DDX4/H1-8/SLC26A8/KLHDC3/PRL/EDN1/RBBP8/ROCK1/MARF1/PLK1/SEPTIN1/FKBP6/SMC3/BUB3/SYCE1/OVOL1/PGRMC1/SMC1A	54	4506
BP	GO:0061564	axon development	0.011984	54/4524	0.805287	0.999958	0.999958	RPL24/ALCAM/APOD/S100B/CYFIP1/CHN1/NR4A2/EFNA1/USP33/SVBP/EDN2/STK25/SEMA3C/ADCY1/PTN/CDK5/RAB3A/RAB8A/DNM2/NFIB/NEFL/DPYSL2/ATL1/PSEN1/SPAST/FKBP1B/STXBP1/SSNA1/SPART/EXT1/ZPR1/BDNF/DRAXIN/LHX9/EDNRA/MGARP/TUBB3/MT3/SCN1B/CDK5R1/LLGL1/CNP/CCK/HSP90AB1/FLOT1/EDN1/TUBB2B/AFG3L2/LGI1/ZFYVE27/TBCE/B4GAT1/GDI1/PLP1	54	4506
BP	GO:0071496	cellular response to external stimulus	0.011984	54/4524	0.805287	0.999958	0.999958	NR4A2/INHBB/SESN2/USF1/USP33/GADD45A/SLC2A1/ZC3H12A/ASNS/AQP1/AQP2/VDR/ITFG2/PICK1/ATF4/ALB/TMEM150C/KANK2/CNN2/CDKN2B/PLIN2/RRAGA/LPL/AQP3/TTC5/EIF2S1/FOS/SNW1/HSPA5/NDOR1/FOXO1/CD40/SNAI2/PDE2A/PRKAB1/XBP1/MAPK1/MAP1LC3B/FOXA3/TP53/ADORA2B/FLCN/COL1A1/KRT20/BECN1/CARTPT/PIM1/IMPACT/DCTPP1/NUPR2/ANKRD1/SFRP1/DCPS/FADD	54	4506
BP	GO:2000116	regulation of cysteine-type endopeptidase activity	0.011984	54/4524	0.805287	0.999958	0.999958	IFT57/FAM162A/FOXL2/VIL1/LAPTM5/IFI6/SFN/S100A8/S100A9/LAMTOR5/F3/AQP1/NR4A1/SNCA/CSN2/NDUFA13/CDKN2D/TNFAIP8/RACK1/SH3RF1/CAAP1/MICAL1/PDCD2/F2R/RPS27L/HTRA2/FABP1/PCID2/CSNK2A1/MMP9/MYC/ASPH/RIPK2/RPS3/PARK7/RNF34/DPEP1/MT3/PDCD5/PLAUR/BAX/PIH1D1/BIRC5/DAP/CTSH/AKT1/ARL6IP5/GPX1/LTF/PSMB9/PYCARD/PRDX3/PRDX5/FADD	54	4506
BP	GO:0001822	kidney development	0.0117621	53/4524	0.808542	0.999958	0.999958	HES1/ADIPOQ/AGTR1/ID3/HEYL/C1GALT1/AQP1/AQP2/IFT27/UPK3A/PPP3CA/TMEM59L/KANK2/KLHL3/EGR1/FGF1/MEF2C/TGFBR1/TCF21/GCNT3/BMP4/SNX17/OSR1/EDNRB/GATA3/MMP9/RDH10/EXT1/OSR2/CALB1/ILK/LGR4/CTNNBIP1/EDNRA/SMAD1/FGF2/GPR4/IFT20/FLCN/NUP85/PTCD2/CTSH/CTNNB1/RHOA/SEC61A1/TFAP2A/PDGFA/ACTA2/ARL3/SFRP1/AGT/OVOL1/CITED1	53	4506
BP	GO:0007596	blood coagulation	0.0117621	53/4524	0.808542	0.999958	0.999958	PROS1/KNG1/HRG/P2RY1/PROC/F3/TFPI2/IL6/CAV1/PPIA/NOS3/CD9/VWF/ANXA5/PF4/COMP/PRDX2/F12/DMTN/PLG/F2RL2/F2R/F2RL1/AP3B1/BLOC1S6/ADRA2B/CPB2/THBD/GNAS/PROCR/PTI/F2/SERPING1/CELA2A/SERPINC1/PLA2G4A/BLOC1S3/SERPINF2/PRKCA/VPS33B/ENPP4/F13A1/VKORC1/PDGFA/PRKG1/ADRA2A/KLKB1/F11/ANXA8L1/FERMT3/FUNDC2/F9/CD40LG	53	4506
[truncated: 2,549 more rows]

## Sheet: GO Enrichment (BC VS BM)
ONTOLOGY	ID	Description	GeneRatio	BgRatio	pvalue	p.adjust	qvalue	geneID	Count	query
[truncated: 3,494 more rows]

## Sheet: GO Enrichment (BT VS BM)
ONTOLOGY	ID	Description	GeneRatio	BgRatio	pvalue	p.adjust	qvalue	geneID	Count	query
[truncated: 3,494 more rows]

## Sheet: KEGG Enrichment (BC VS BT)
ID	Description	GeneRatio	BgRatio	pvalue	p.adjust	qvalue	geneID	Count	query
[truncated: 337 more rows]

## Sheet: KEGG Enrichment (BC VS BM)
ID	Description	GeneRatio	BgRatio	pvalue	p.adjust	qvalue	geneID	Count	query
[truncated: 337 more rows]

[truncated: 1 more sheets: KEGG Enrichment (BT VS BM)]
