# Supplementary material for: Comprehensive Analysis of Exosomal microRNAs in Buffalo Milk Across the Early Postpartum Transition
Source: Molecules. 2026 Apr 18;31(8):1332. doi: 10.3390/molecules31081332 (PMC13119057; doi:10.3390/molecules31081332)
Supplement: Supplementary file 1 [file molecules-31-01332-s001.zip › Supplementary Table S4.xlsx]

## Sheet: Raw Counts
miRNA	precursor	BC_1	BC_2	BC_3	BC_4	BC_5	BC_6	BT_1	BT_2	BT_3	BT_4	BT_5	BT_6	BM_1	BM_2	BM_3	BM_4	BM_5	BM_6
bta-let-7a-3p	bta-let-7a-1	15	10	12	15	18	20	4	1	2	4	6	7	8	4	7	8	9	12
bta-let-7a-5p	bta-let-7a-1	2921371	2921280	2921320	2921371	2921420	2921464	724088	723980	724050	724088	724130	724192	1379406	1378000	1379100	1379406	1379700	1380824
bta-let-7a-5p	bta-let-7a-2	2920307	2920210	2920280	2920307	2920350	2920388	723867	723760	723830	723867	723910	723968	1378706	1377300	1378400	1378706	1379000	1380124
bta-let-7a-3p	bta-let-7a-3	15	8	14	16	17	20	4	0	3	4	5	8	8	3	6	8	10	13
bta-let-7a-5p	bta-let-7a-3	2920796	2920700	2920750	2920796	2920850	2920884	724065	723950	724020	724065	724110	724180	1378767	1377350	1378450	1378767	1379060	1380222
bta-let-7b	bta-let-7b	2340311	2340220	2340280	2340311	2340360	2340384	642994	642880	642950	642994	643040	643106	1155298	1153800	1154900	1155298	1155600	1156890
bta-let-7c	bta-let-7c	271355	271280	271320	271355	271390	271430	66001	65900	65980	66001	66030	66094	102668	102400	102600	102668	102750	102932
bta-let-7d	bta-let-7d	49802	49750	49780	49802	49830	49848	8006	7950	7990	8006	8030	8055	13430	13350	13410	13430	13460	13520
bta-let-7e	bta-let-7e	59938	59880	59910	59938	59960	60002	12135	12070	12110	12135	12160	12200	18486	18400	18460	18486	18520	18564
bta-let-7f	bta-let-7f-1	781907	781820	781880	781907	781950	781978	125406	125300	125380	125406	125440	125504	243270	243000	243200	243270	243350	243560
bta-let-7f	bta-let-7f-2	800808	800720	800780	800808	800850	800882	129373	129260	129340	129373	129410	129482	253416	253100	253350	253416	253480	253734
bta-let-7g	bta-let-7g	433985	433900	433950	433985	434020	434070	59915	59820	59890	59915	59940	60010	100855	100600	100800	100855	100920	101155
bta-let-7i	bta-let-7i	130026	129950	129990	130026	130060	130104	18206	18130	18190	18206	18230	18277	27069	26980	27040	27069	27100	27176
bta-miR-1	bta-mir-1-1	2	0	1	2	3	4	0	0	0	0	0	0	10	5	8	10	12	15
bta-miR-1	bta-mir-1-2	2	0	0	2	4	4	0	0	0	0	0	0	10	4	9	10	11	16
bta-miR-100	bta-mir-100	4	1	2	4	6	7	3	0	2	3	4	6	9	4	7	9	11	13
bta-miR-101	bta-mir-101-1	40	30	35	40	45	50	11	5	9	11	14	16	4	1	3	4	5	7
bta-miR-101	bta-mir-101-2	40	28	36	40	44	52	11	4	8	11	15	17	5	1	4	5	6	9
bta-miR-10162-5p	bta-mir-10162	4	0	3	4	5	8	0	0	0	0	0	0	0	0	0	0	0	0
bta-miR-10164-3p	bta-mir-10164	35	25	30	35	40	45	6	2	4	6	8	10	3	0	2	3	4	6
bta-miR-10167-3p	bta-mir-10167	11	5	8	11	15	16	0	0	0	0	0	0	2	0	1	2	3	4
bta-miR-10173-5p	bta-mir-10173	9	3	6	9	12	15	1	0	0	1	2	2	1	0	0	1	2	2
bta-miR-10174-3p	bta-mir-10174	5354	5300	5330	5354	5380	5406	1467	1410	1450	1467	1490	1518	1911	1880	1900	1911	1930	1944
bta-miR-23b-3p	bta-mir-10174	5354	5280	5320	5354	5390	5426	1467	1400	1440	1467	1495	1533	1911	1875	1905	1911	1925	1939
bta-miR-10175-5p	bta-mir-10175	2	1	1	2	3	3	0	0	0	0	0	0	0	0	0	0	0	0
bta-miR-10181-5p	bta-mir-10181	1	0	0	1	2	2	0	0	0	0	0	0	0	0	0	0	0	0
bta-miR-10182-5p	bta-mir-10182	4	2	2	4	5	7	0	0	0	0	0	0	0	0	0	0	0	0
bta-miR-103	bta-mir-103-1	13983	13920	13960	13983	14010	14042	3143	3080	3120	3143	3170	3202	11644	11580	11620	11644	11670	11706
bta-miR-103	bta-mir-103-2	13995	13930	13970	13995	14020	14060	3143	3070	3110	3143	3180	3212	11647	11585	11625	11647	11675	11712
bta-miR-106a	bta-mir-106a	14	8	10	14	18	20	0	0	0	0	0	0	8	3	6	8	10	13
bta-miR-106b	bta-mir-106b	319	300	310	319	330	336	45	32	41	45	50	57	92	70	88	92	96	114
bta-miR-107	bta-mir-107	1296	1250	1280	1296	1320	1334	147	120	140	147	155	173	490	450	480	490	500	520
bta-miR-10a	bta-mir-10a	6	2	4	6	8	10	4	0	3	4	6	7	0	0	0	0	0	0
bta-miR-11971	bta-mir-11971	77	65	72	77	82	89	29	18	25	29	33	40	52	35	48	52	56	69
bta-miR-11972	bta-mir-11972	2	0	2	2	3	3	7	2	5	7	9	12	11	5	9	11	14	16
bta-miR-11977	bta-mir-11977	2	1	2	2	2	3	0	0	0	0	0	0	0	0	0	0	0	0
bta-miR-11980	bta-mir-11980	215	200	210	215	220	230	185	155	178	185	192	215	172	145	168	172	176	199
bta-miR-11981	bta-mir-11981	2	0	1	2	3	4	0	0	0	0	0	0	20	10	17	20	23	30
bta-miR-11985	bta-mir-11985	0	0	0	0	0	0	64	45	58	64	70	83	21	12	18	21	25	29
bta-miR-11986b	bta-mir-11986b	821	790	810	821	830	854	118	95	110	118	125	142	327	290	320	327	335	361
bta-miR-11986c	bta-mir-11986c	0	0	0	0	0	0	0	0	0	0	0	0	4	0	3	4	5	8
bta-miR-11987	bta-mir-11987	45	35	40	45	50	55	18	8	15	18	22	27	44	28	40	44	48	58
bta-miR-12002a	bta-mir-12002a	2	0	0	3	3	4	3	0	2	3	4	6	3	0	2	3	4	6
bta-miR-12010	bta-mir-12010	4	1	3	4	6	6	0	0	0	0	0	0	0	0	0	0	0	0
bta-miR-12030	bta-mir-12030	13	5	10	13	17	20	31	18	28	31	35	43	26	15	23	26	29	37
bta-miR-12034	bta-mir-12034	14	7	12	14	16	21	52	38	48	52	57	65	40	25	36	40	44	55
bta-miR-12038	bta-mir-12038	7	2	5	7	9	12	0	0	0	0	0	0	1	0	0	1	2	2
bta-miR-12048	bta-mir-12048	10	4	7	10	13	16	0	0	0	0	0	0	0	0	0	0	0	0
bta-miR-12057	bta-mir-12057	2	0	2	2	3	3	1	0	0	1	2	2	0	0	0	0	0	0
bta-miR-12061	bta-mir-12061	1	0	1	1	1	2	0	0	0	0	0	0	3	0	2	3	4	6
bta-miR-122	bta-mir-122	21	12	18	21	25	29	7	2	5	7	9	12	10	4	8	10	13	15
bta-miR-1224	bta-mir-1224	3	0	2	3	5	5	0	0	0	0	0	0	1	0	0	1	2	2
bta-miR-1246	bta-mir-1246	5073	5020	5050	5073	5100	5122	1635	1580	1620	1635	1660	1700	1749	1710	1740	1749	1760	1786
bta-miR-1249	bta-mir-1249	6	1	4	6	9	10	4	1	2	4	6	7	2	0	1	2	3	4
bta-miR-125a	bta-mir-125a	2252	2200	2230	2252	2270	2308	512	470	500	512	525	553	671	630	660	671	680	714
bta-miR-125b	bta-mir-125b-1	2168	2120	2150	2168	2190	2212	485	440	475	485	495	530	621	580	610	621	630	664
bta-miR-125b	bta-mir-125b-2	2159	2110	2140	2159	2180	2206	484	435	470	484	498	537	620	580	610	620	630	660
bta-miR-126-3p	bta-mir-126	3	1	1	3	5	5	4	0	3	4	5	8	0	0	0	0	0	0
bta-miR-1260b	bta-mir-1260b	106	90	100	106	115	119	152	125	145	152	160	178	146	120	140	146	152	172
bta-miR-127	bta-mir-127	45	32	41	45	50	57	16	8	14	16	18	24	107	85	102	107	112	130
bta-miR-128	bta-mir-128-1	299	270	290	299	310	316	70	52	66	70	75	87	92	70	88	92	96	114
bta-miR-128	bta-mir-128-2	201	180	195	201	210	219	62	45	58	62	68	77	62	45	58	62	66	79
bta-miR-129	bta-mir-129-1	0	0	0	0	0	0	1	0	0	1	2	2	0	0	0	0	0	0
bta-miR-129-5p	bta-mir-129-1	0	0	0	0	0	0	1	0	0	1	2	2	0	0	0	0	0	0
bta-miR-129	bta-mir-129-2	0	0	0	0	0	0	1	0	0	1	2	2	0	0	0	0	0	0
bta-miR-129-5p	bta-mir-129-2	0	0	0	0	0	0	1	0	0	1	2	2	0	0	0	0	0	0
bta-miR-1296	bta-mir-1296	3	0	3	3	4	5	5	1	3	5	7	9	0	0	0	0	0	0
bta-miR-1306	bta-mir-1306	52	40	48	52	58	62	72	55	68	72	76	89	51	35	48	51	55	69
bta-miR-1307	bta-mir-1307	906	870	890	906	920	944	465	420	450	465	480	515	632	590	620	632	645	673
bta-miR-130a	bta-mir-130a	576	540	560	576	590	614	74	55	70	74	79	92	102	80	98	102	106	124
bta-miR-130b	bta-mir-130b	3106	3050	3080	3106	3130	3164	926	870	910	926	940	984	1694	1650	1680	1694	1710	1740
bta-miR-1343-3p	bta-mir-1343	19	10	15	19	24	27	1	0	0	1	2	2	4	0	3	4	5	8
bta-miR-1343-5p	bta-mir-1343	21	13	18	21	24	29	37	22	34	37	41	51	9	3	7	9	12	14
bta-miR-135a	bta-mir-135a-1	8	3	6	8	11	12	8	2	6	8	10	14	15	7	13	15	17	23
bta-miR-135a	bta-mir-135a-2	8	2	7	8	10	13	8	3	6	8	10	13	15	6	12	15	18	24
bta-miR-138	bta-mir-138-1	6	1	5	6	8	10	0	0	0	0	0	0	0	0	0	0	0	0
bta-miR-1388-3p	bta-mir-1388	5	1	3	5	7	9	0	0	0	0	0	0	0	0	0	0	0	0
bta-miR-1388-5p	bta-mir-1388	2	0	1	2	3	4	0	0	0	0	0	0	0	0	0	0	0	0
bta-miR-139	bta-mir-139	117	100	110	117	125	133	368	320	355	368	380	417	188	155	180	188	195	222
bta-miR-140	bta-mir-140	142	120	135	142	150	163	22	12	19	22	25	32	56	40	52	56	60	72
bta-miR-141	bta-mir-141	17970	17850	17920	17970	18020	18070	3227	3150	3200	3227	3260	3298	10358	10280	10330	10358	10390	10440
bta-miR-142-3p	bta-mir-142	11	5	9	11	14	16	0	0	0	0	0	0	1	0	0	1	2	2
bta-miR-142-5p	bta-mir-142	21	12	18	21	25	29	1	0	0	1	2	2	4	1	2	4	6	7
bta-miR-143	bta-mir-143	634	600	620	634	650	666	338	300	330	338	350	372	1082	1040	1070	1082	1095	1123
bta-miR-145	bta-mir-145	0	0	0	0	0	0	18	8	15	18	22	27	12	5	10	12	15	18
bta-miR-1468	bta-mir-1468	1	0	0	1	2	2	10	4	8	10	13	15	0	0	0	0	0	0
bta-miR-146b	bta-mir-146b	27	18	24	27	30	36	8	2	6	8	10	14	1	0	0	1	2	2
bta-miR-147	bta-mir-147	46	35	42	46	50	57	12	5	10	12	15	18	2	0	1	2	3	4
bta-miR-148a	bta-mir-148a	179	150	170	179	190	206	72	55	68	72	76	89	177	145	170	177	185	207
bta-miR-148b	bta-mir-148b	20	10	16	20	24	30	0	0	0	0	0	0	5	1	3	5	7	9
bta-miR-149-5p	bta-mir-149	87	70	82	87	92	104	21	12	18	21	25	29	19	10	16	19	23	27
bta-miR-150	bta-mir-150	65	50	60	65	70	80	45	32	41	45	50	57	34	20	31	34	37	46
bta-miR-151-3p	bta-mir-151	2158	2100	2140	2158	2180	2210	664	610	650	664	680	716	1221	1180	1210	1221	1235	1269
bta-miR-151-5p	bta-mir-151	78093	77950	78020	78093	78160	78242	22039	21950	22010	22039	22070	22125	42931	42800	42900	42931	42970	43054
bta-miR-152	bta-mir-152	9	3	7	9	12	15	0	0	0	0	0	0	2	0	1	2	3	4
bta-miR-153	bta-mir-153-1	1	0	1	1	1	2	0	0	0	0	0	0	0	0	0	0	0	0
bta-miR-153	bta-mir-153-2	1	0	0	1	2	2	0	0	0	0	0	0	0	0	0	0	0	0
bta-miR-154a	bta-mir-154a	0	0	0	0	0	0	0	0	0	0	0	0	2	0	2	2	3	3
bta-miR-154b	bta-mir-154b	0	0	0	0	0	0	0	0	0	0	0	0	1	0	0	1	2	2
bta-miR-154c	bta-mir-154c	0	0	0	0	0	0	0	0	0	0	0	0	5	1	4	5	6	9
bta-miR-155	bta-mir-155	6584	6500	6550	6584	6620	6666	1568	1510	1550	1568	1590	1630	2930	2870	2910	2930	2950	2990
bta-miR-15a	bta-mir-15a	159	140	155	159	165	175	22	12	19	22	25	32	65	45	60	65	70	85
bta-miR-15b	bta-mir-15b	1464	1420	1450	1464	1480	1506	116	90	110	116	122	144	345	305	335	345	355	380
bta-miR-16a	bta-mir-16a	186835	186650	186780	186835	186900	170010	33502	33400	33470	33502	33540	33598	66538	66350	66480	66538	66590	66740
bta-miR-16b	bta-mir-16b	26154	26000	26100	26154	26200	26316	4172	4100	4150	4172	4200	4238	8492	8420	8470	8492	8520	8558
bta-miR-17-3p	bta-mir-17	547	510	535	547	560	585	47	32	42	47	52	61	57	40	52	57	62	76
bta-miR-17-5p	bta-mir-17	456	420	445	456	470	493	103	80	98	103	110	124	118	95	112	118	123	142
bta-miR-181a	bta-mir-181a-1	5843	5780	5820	5843	5870	5902	874	820	860	874	890	926	1941	1900	1930	1941	1955	1979
bta-miR-181a	bta-mir-181a-2	5843	5760	5810	5843	5880	5922	874	815	855	874	895	931	1941	1895	1925	1941	1960	1983
bta-miR-181b	bta-mir-181b-1	1984	1930	1970	1984	2010	2050	351	310	340	351	365	389	680	640	670	680	690	720
bta-miR-181b	bta-mir-181b-2	2098	2040	2080	2098	2120	2150	375	330	360	375	390	420	718	675	710	718	728	759
bta-miR-181c	bta-mir-181c	48	35	44	48	52	61	8	2	6	8	10	14	3	0	2	3	4	6
bta-miR-181d	bta-mir-181d	19	10	16	19	23	27	0	0	0	0	0	0	1	0	0	1	2	2
bta-miR-182	bta-mir-182	970	930	960	970	980	1010	311	270	300	311	325	349	314	275	305	314	325	351
bta-miR-183	bta-mir-183	285	250	275	285	295	320	27	15	24	27	30	39	49	32	45	49	53	65
bta-miR-1839	bta-mir-1839	515	480	505	515	525	550	47	32	42	47	52	61	69	50	64	69	74	87
bta-miR-184	bta-mir-184	104	80	98	104	110	128	288	250	280	288	300	330	105	80	100	105	110	130
bta-miR-1842	bta-mir-1842	9	4	7	9	12	13	0	0	0	0	0	0	0	0	0	0	0	0
bta-miR-185	bta-mir-185	3889	3820	3870	3889	3910	3955	446	400	435	446	458	491	1434	1390	1420	1434	1450	1480
bta-miR-186	bta-mir-186	1510	1460	1495	1510	1525	1560	312	275	305	312	320	348	814	770	800	814	830	860
bta-miR-187	bta-mir-187	21	12	18	21	25	29	3	0	2	3	4	6	0	0	0	0	0	0
bta-miR-188	bta-mir-188	16	8	14	16	18	22	3	0	2	3	4	6	0	0	0	0	0	0
bta-miR-18a	bta-mir-18a	148	120	140	148	155	177	18	8	15	18	22	27	16	8	14	16	18	24
bta-miR-18b	bta-mir-18b	9	3	7	9	12	15	1	0	0	1	2	2	1	0	0	1	2	2
bta-miR-190a	bta-mir-190a	8	2	6	8	10	14	3	0	2	3	4	6	18	8	15	18	22	27
bta-miR-190b	bta-mir-190b	4	1	3	4	5	7	0	0	0	0	0	0	7	2	5	7	9	12
bta-miR-191	bta-mir-191	127944	127750	127880	127944	128010	128135	26616	26500	26590	26616	26650	26720	54984	54800	54930	54984	55040	55166
bta-miR-191b	bta-mir-191b	4	1	3	4	5	7	0	0	0	0	0	0	0	0	0	0	0	0
bta-miR-192	bta-mir-192	27	18	24	27	30	36	4	1	2	4	6	7	3	0	2	3	4	6
bta-miR-193a-3p	bta-mir-193a	3	0	2	3	4	6	0	0	0	0	0	0	0	0	0	0	0	0
bta-miR-193a-5p	bta-mir-193a	2680	2620	2660	2680	2700	2740	761	710	750	761	775	809	1288	1240	1270	1288	1305	1335
bta-miR-193b	bta-mir-193b	5	1	4	5	6	9	2	0	1	2	3	4	0	0	0	0	0	0
bta-miR-194	bta-mir-194-1	53	40	49	53	57	66	4	1	2	4	6	7	9	3	7	9	12	14
bta-miR-194	bta-mir-194-2	32	20	29	32	35	42	2	0	1	2	3	4	16	8	14	16	18	24
bta-miR-194b	bta-mir-194b	15	7	13	15	17	23	0	0	0	0	0	0	1	0	0	1	2	2
bta-miR-194b-3p	bta-mir-194b	15	6	12	15	18	24	0	0	0	0	0	0	1	0	0	1	2	2
bta-miR-195	bta-mir-195	24	14	21	24	27	34	12	5	10	12	15	18	7	2	5	7	9	12
bta-miR-196a	bta-mir-196a-1	1055	1000	1040	1055	1070	1110	174	145	168	174	180	203	466	425	455	466	478	508
bta-miR-196a	bta-mir-196a-2	1406	1350	1390	1406	1420	1466	234	200	225	234	245	266	596	555	585	596	608	636
bta-miR-196b	bta-mir-196b	4	1	3	4	5	7	4	0	3	4	5	8	4	0	3	4	5	8
bta-miR-197	bta-mir-197	11	5	9	11	14	16	4	1	2	4	6	7	7	2	5	7	9	12
bta-miR-199a-3p	bta-mir-199a-1	6	2	5	6	7	10	0	0	0	0	0	0	0	0	0	0	0	0
bta-miR-199c	bta-mir-199a-1	6	1	5	6	8	10	0	0	0	0	0	0	0	0	0	0	0	0
bta-miR-199a-3p	bta-mir-199a-2	6	2	4	6	8	10	0	0	0	0	0	0	0	0	0	0	0	0
bta-miR-199c	bta-mir-199a-2	6	1	5	6	7	11	0	0	0	0	0	0	0	0	0	0	0	0
bta-miR-199a-3p	bta-mir-199b	6	2	4	6	8	10	0	0	0	0	0	0	0	0	0	0	0	0
bta-miR-199c	bta-mir-199b	6	1	5	6	7	11	0	0	0	0	0	0	0	0	0	0	0	0
bta-miR-19a	bta-mir-19a	5	1	3	5	7	9	0	0	0	0	0	0	0	0	0	0	0	0
bta-miR-19b	bta-mir-19b	56	40	52	56	60	72	0	0	0	0	0	0	13	5	10	13	17	20
bta-miR-19b	bta-mir-19b-2	56	42	50	56	62	70	0	0	0	0	0	0	13	6	11	13	16	20
bta-miR-200a	bta-mir-200a	4325	4260	4300	4325	4350	4390	800	740	780	800	820	860	2077	2030	2060	2077	2095	2120
bta-miR-200b	bta-mir-200b	4365	4300	4340	4365	4390	4430	864	810	850	864	880	916	1964	1920	1950	1964	1980	2006
bta-miR-200c	bta-mir-200c	88097	87900	88020	88097	88170	88300	25092	24990	25060	25092	25130	25188	57113	56900	57050	57113	57170	57332
bta-miR-204	bta-mir-204	0	0	0	0	0	0	1	0	0	1	2	2	0	0	0	0	0	0
bta-miR-205	bta-mir-205	2	0	1	2	3	4	11	5	9	11	14	16	10	4	8	10	13	15
bta-miR-206	bta-mir-206	401	360	390	401	410	444	68	50	64	68	73	85	45	30	42	45	49	59
bta-miR-20a	bta-mir-20a	3460	3380	3430	3460	3490	3540	512	470	500	512	525	553	821	775	810	821	835	864
bta-miR-20b	bta-mir-20b	267	230	255	267	280	303	72	55	68	72	76	89	75	55	70	75	80	95
bta-miR-21-3p	bta-mir-21	0	0	0	0	0	0	0	0	0	0	0	0	12	5	10	12	15	18
bta-miR-21-5p	bta-mir-21	4688	4620	4660	4688	4720	4760	890	840	880	890	900	930	1588	1540	1575	1588	1605	1632
bta-miR-210	bta-mir-210	170	140	160	170	180	200	8	2	6	8	10	14	8	2	6	8	10	14
bta-miR-215	bta-mir-215	0	0	0	0	0	0	0	0	0	0	0	0	2	0	1	2	3	4
bta-miR-218	bta-mir-218-1	2	0	1	2	3	4	0	0	0	0	0	0	0	0	0	0	0	0
bta-miR-218	bta-mir-218-2	2	0	2	2	3	3	0	0	0	0	0	0	0	0	0	0	0	0
bta-miR-219	bta-mir-219-2	5	1	4	5	6	9	1	0	0	1	2	2	0	0	0	0	0	0
bta-miR-22-3p	bta-mir-22	255	220	245	255	265	290	46	32	42	46	50	60	182	150	175	182	190	213
bta-miR-22-5p	bta-mir-22	15	7	13	15	17	23	0	0	0	0	0	0	10	4	8	10	13	15
bta-miR-221	bta-mir-221	1	0	0	1	2	2	1	0	0	1	2	2	5	1	3	5	7	9
bta-miR-222	bta-mir-222	4	1	3	4	5	7	0	0	0	0	0	0	0	0	0	0	0	0
bta-miR-223	bta-mir-223	18	8	15	18	21	28	1	0	0	1	2	2	20	10	17	20	23	30
bta-miR-224	bta-mir-224	63	45	58	63	68	81	19	10	16	19	23	27	44	28	40	44	48	58
bta-miR-2284aa	bta-mir-2284aa-1	3	0	2	3	4	6	0	0	0	0	0	0	0	0	0	0	0	0
bta-miR-2284aa	bta-mir-2284aa-2	3	1	2	3	4	5	0	0	0	0	0	0	0	0	0	0	0	0
bta-miR-2284aa	bta-mir-2284aa-3	3	0	2	3	4	6	0	0	0	0	0	0	2	0	1	2	3	4
bta-miR-2284aa	bta-mir-2284aa-4	3	1	2	3	4	5	0	0	0	0	0	0	2	0	2	2	3	3
bta-miR-2284ab	bta-mir-2284ab	63	48	59	63	67	78	11	5	9	11	14	16	71	52	66	71	76	90
bta-miR-2285by	bta-mir-2284ab	63	46	58	63	69	79	11	4	8	11	15	17	71	50	68	71	75	91
bta-miR-2284b	bta-mir-2284b	16	8	14	16	18	22	0	0	0	0	0	0	6	2	4	6	8	10
bta-miR-2284c	bta-mir-2284c	4	1	3	4	5	7	1	0	0	1	2	2	2	0	1	2	3	4
bta-miR-2284d	bta-mir-2284d	1	0	0	1	2	2	0	0	0	0	0	0	0	0	0	0	0	0
bta-miR-2284f	bta-mir-2284f	0	0	0	0	0	0	3	0	2	3	4	6	0	0	0	0	0	0
bta-miR-2284h-5p	bta-mir-2284h	3	0	2	3	4	6	0	0	0	0	0	0	4	1	2	4	6	7
bta-miR-2284j	bta-mir-2284j	40	28	36	40	44	52	8	2	6	8	10	14	46	30	42	46	50	60
bta-miR-2284k	bta-mir-2284k	2	0	1	2	3	4	0	0	0	0	0	0	2	0	1	2	3	4
bta-miR-2284l	bta-mir-2284l	1	0	0	1	2	2	0	0	0	0	0	0	0	0	0	0	0	0
bta-miR-2284m	bta-mir-2284m	13	5	10	13	17	20	1	0	0	1	2	2	1	0	0	1	2	2
bta-miR-2284n	bta-mir-2284n	1	0	0	1	2	2	0	0	0	0	0	0	1	0	0	1	2	2
bta-miR-2284o	bta-mir-2284o	2	0	1	2	3	4	0	0	0	0	0	0	1	0	0	1	2	2
bta-miR-2284p	bta-mir-2284p	0	0	0	0	0	0	0	0	0	0	0	0	2	0	1	2	3	4
bta-miR-2284v	bta-mir-2284v	0	0	0	0	0	0	0	0	0	0	0	0	1	0	0	1	2	2
bta-miR-2284w	bta-mir-2284w	13	6	11	13	15	20	0	0	0	0	0	0	1	0	0	1	2	2
bta-miR-2284x	bta-mir-2284x	12851	12780	12820	12851	12880	12923	1745	1680	1730	1745	1770	1800	3111	3060	3100	3111	3130	3164
bta-miR-2284y	bta-mir-2284x	12851	12760	12810	12851	12890	12944	1745	1670	1720	1745	1775	1815	3111	3055	3095	3111	3135	3169
bta-miR-2285av	bta-mir-2284x	12851	12770	12830	12851	12870	12933	1745	1690	1735	1745	1760	1795	3111	3065	3105	3111	3125	3158
bta-miR-2284y	bta-mir-2284y-1	188	165	178	188	198	211	21	12	18	21	25	29	49	46	45	49	53	49
bta-miR-2285av	bta-mir-2284y-1	188	158	179	188	197	218	21	13	18	21	24	29	49	46	46	49	54	49
bta-miR-2284y	bta-mir-2284y-2	188	162	181	188	194	215	21	12	17	21	25	30	49	46	44	49	53	49
bta-miR-2285av	bta-mir-2284y-2	188	165	185	192	200	218	21	11	18	21	24	31	49	46	45	49	54	49
bta-miR-2284y	bta-mir-2284y-3	192	168	186	192	198	216	23	14	20	23	26	32	49	46	46	49	52	49
bta-miR-2285av	bta-mir-2284y-3	192	150	170	178	185	205	23	13	20	23	26	33	49	46	45	49	54	49
bta-miR-2284h-5p	bta-mir-2284y-4	178	152	172	178	183	205	21	12	18	21	25	29	49	46	44	49	53	49
bta-miR-2284y	bta-mir-2284y-4	178	148	170	178	186	208	21	13	17	21	25	30	49	46	46	49	52	49
bta-miR-2285av	bta-mir-2284y-4	178	160	182	188	193	217	21	13	18	21	24	29	49	46	45	49	53	49
bta-miR-2284y	bta-mir-2284y-5	188	163	180	188	196	215	21	12	18	21	25	29	49	46	46	49	54	49
bta-miR-2285av	bta-mir-2284y-5	188	159	181	188	194	218	21	13	19	21	24	25	49	46	44	49	53	49
bta-miR-2284y	bta-mir-2284y-6	187	160	178	187	195	215	21	16	17	21	25	26	49	46	45	49	54	49
bta-miR-2285av	bta-mir-2284y-6	187	158	179	187	193	218	21	13	18	21	24	29	49	46	45	49	54	49
bta-miR-2284y	bta-mir-2284y-7	187	162	177	187	196	213	21	12	18	21	25	29	49	46	44	49	53	49
bta-miR-2285av	bta-mir-2284y-7	187	159	180	187	194	216	21	11	19	21	24	30	49	46	46	49	52	49
bta-miR-2284aa	bta-mir-2284z-1	32	20	29	32	35	42	6	2	4	6	8	10	9	3	7	9	12	14
bta-miR-2284z	bta-mir-2284z-1	32	22	28	32	36	42	6	1	5	6	7	11	9	4	6	9	12	14
bta-miR-2284aa	bta-mir-2284z-2	32	18	29	32	35	44	6	2	4	6	8	10	9	3	7	9	11	15
bta-miR-2284z	bta-mir-2284z-2	32	21	28	32	36	43	6	1	5	6	7	11	9	4	6	9	11	15
bta-miR-2284aa	bta-mir-2284z-3	5	1	3	5	7	9	0	0	0	0	0	0	4	1	2	4	6	7
bta-miR-2284z	bta-mir-2284z-3	5	1	4	5	6	9	0	0	0	0	0	0	4	0	3	4	5	8
bta-miR-2284aa	bta-mir-2284z-4	32	20	28	32	36	44	6	2	4	6	8	10	9	3	7	9	12	14
bta-miR-2284z	bta-mir-2284z-4	32	22	29	32	35	42	6	1	5	6	7	11	9	4	6	9	11	15
bta-miR-2284aa	bta-mir-2284z-5	8	2	6	8	10	14	0	0	0	0	0	0	4	1	2	4	6	7
bta-miR-2284z	bta-mir-2284z-5	8	3	6	8	10	13	0	0	0	0	0	0	4	0	3	4	5	8
bta-miR-2284aa	bta-mir-2284z-6	5	1	3	5	7	9	0	0	0	0	0	0	4	1	3	4	5	7
bta-miR-2284z	bta-mir-2284z-6	5	1	4	5	6	9	0	0	0	0	0	0	4	0	2	4	6	8
bta-miR-2284aa	bta-mir-2284z-7	4	1	3	4	5	7	0	0	0	0	0	0	4	1	2	4	6	7
bta-miR-2284z	bta-mir-2284z-7	4	1	2	4	6	7	0	0	0	0	0	0	4	0	3	4	5	8
bta-miR-2285aa	bta-mir-2285aa	49	35	45	49	53	62	3	0	2	3	4	6	5	1	3	5	7	9
bta-miR-2285af	bta-mir-2285af-2	1	0	0	1	2	2	0	0	0	0	0	0	1	0	0	1	2	2
bta-miR-2285aj-5p	bta-mir-2285aj	1432	1380	1420	1432	1450	1480	221	185	210	221	230	259	332	295	325	332	340	368
bta-miR-2285ak-5p	bta-mir-2285ak	2	0	1	2	3	4	0	0	0	0	0	0	2	0	1	2	3	4
bta-miR-2285al-5p	bta-mir-2285al	1	0	0	1	2	2	0	0	0	0	0	0	0	0	0	0	0	0
bta-miR-2285am-5p	bta-mir-2285am	15	7	13	15	17	23	0	0	0	0	0	0	5	1	4	5	6	9
bta-miR-2285dc	bta-mir-2285am	15	6	12	15	18	24	0	0	0	0	0	0	5	1	3	5	7	9
bta-miR-2285au	bta-mir-2285ao-1	8	2	6	8	10	14	0	0	0	0	0	0	17	8	14	17	20	26
bta-miR-2285au	bta-mir-2285ao-3	8	3	6	8	10	13	0	0	0	0	0	0	17	9	13	17	20	26
bta-miR-2285ap	bta-mir-2285ap	0	0	0	0	0	0	0	0	0	0	0	0	4	1	2	4	6	7
bta-miR-2285au	bta-mir-2285au	8	2	7	8	9	14	0	0	0	0	0	0	17	8	15	17	19	26
bta-miR-2285av	bta-mir-2285av	61	45	56	61	66	77	15	7	13	15	17	23	28	15	25	28	31	41
bta-miR-2285b	bta-mir-2285b-1	2	0	1	2	3	4	0	0	0	0	0	0	2	0	1	2	3	4
bta-miR-2285b	bta-mir-2285b-2	6	1	5	6	7	11	0	0	0	0	0	0	2	0	2	2	3	3
bta-miR-2285ba	bta-mir-2285ba-1	0	0	0	0	0	0	1	0	0	1	2	2	0	0	0	0	0	0
bta-miR-2285ba	bta-mir-2285ba-2	0	0	0	0	0	0	1	0	0	1	2	2	0	0	0	0	0	0
bta-miR-2285bb	bta-mir-2285bb	23	12	20	23	26	34	6	2	4	6	8	10	5	1	3	5	7	9
bta-miR-2285be	bta-mir-2285be	0	0	0	0	0	0	0	0	0	0	0	0	6	1	5	6	7	11
bta-miR-2285bk	bta-mir-2285bk	167	140	160	167	175	196	75	55	70	75	80	95	112	88	105	112	119	136
bta-miR-2285bo	bta-mir-2285bo	7	2	5	7	9	12	0	0	0	0	0	0	3	0	2	3	4	6
bta-miR-2285bt	bta-mir-2285bt	3	0	2	3	4	6	0	0	0	0	0	0	0	0	0	0	0	0
bta-miR-2285by	bta-mir-2285by	1	0	0	1	2	2	0	0	0	0	0	0	9	3	7	9	12	14
bta-miR-2285bz	bta-mir-2285bz	509	470	495	509	520	550	68	50	64	68	73	85	104	80	100	104	108	128
bta-miR-2285cj	bta-mir-2285cj	0	0	0	0	0	0	0	0	0	0	0	0	1	0	0	1	2	2
bta-miR-2285cq	bta-mir-2285cq	0	0	0	0	0	0	1	0	0	1	2	2	0	0	0	0	0	0
bta-miR-2285cr	bta-mir-2285cr-1	10	4	8	10	12	16	1	0	0	1	2	2	9	3	7	9	12	14
bta-miR-2285cr	bta-mir-2285cr-2	10	3	8	10	13	16	1	0	0	1	2	2	9	4	6	9	11	15
bta-miR-2285cw	bta-mir-2285cw-1	2	0	1	2	3	4	3	0	2	3	4	6	2	0	1	2	3	4
bta-miR-2285cw	bta-mir-2285cw-2	2	0	2	2	3	3	3	0	2	3	4	6	2	0	2	2	3	3
bta-miR-2285db	bta-mir-2285db	3	0	2	3	4	6	0	0	0	0	0	0	2	0	1	2	3	4
bta-miR-2285am-5p	bta-mir-2285dc	15	7	13	15	17	23	0	0	0	0	0	0	5	1	3	5	7	9
bta-miR-2285dc	bta-mir-2285dc	15	6	12	15	18	24	0	0	0	0	0	0	5	1	4	5	6	9
bta-miR-2285k	bta-mir-2285k-5	3	1	2	3	4	5	0	0	0	0	0	0	0	0	0	0	0	0
bta-miR-2285p	bta-mir-2285p	0	0	0	0	0	0	0	0	0	0	0	0	2	0	1	2	3	4
bta-miR-2285t	bta-mir-2285t	0	0	0	0	0	0	1	0	0	1	2	2	0	0	0	0	0	0
bta-miR-2299-3p	bta-mir-2299	997	950	980	997	1010	1040	107	85	102	107	112	130	189	155	180	189	198	221
bta-miR-2354	bta-mir-2354	2	0	1	2	3	4	0	0	0	0	0	0	0	0	0	0	0	0
bta-miR-2370-3p	bta-mir-2370	2	0	2	2	3	3	0	0	0	0	0	0	0	0	0	0	0	0
bta-miR-2370-5p	bta-mir-2370	6	1	5	6	7	11	4	1	2	4	6	7	1	0	0	1	2	2
bta-miR-2382-5p	bta-mir-2382	0	0	0	0	0	0	0	0	0	0	0	0	2	0	1	2	3	4
bta-miR-2387	bta-mir-2387	158	130	150	158	165	187	63	45	58	63	68	81	71	52	66	71	76	90
bta-miR-2397-3p	bta-mir-2397	6	1	5	6	7	11	0	0	0	0	0	0	5	1	3	5	7	9
bta-miR-23a	bta-mir-23a	1127	1070	1110	1127	1140	1188	368	320	355	368	380	417	432	390	420	432	445	473
bta-miR-23b-3p	bta-mir-23b	3933	3860	3910	3933	3960	4002	1065	1010	1050	1065	1080	1120	1462	1415	1450	1462	1475	1508
bta-miR-24-3p	bta-mir-24-1	7872	7790	7840	7872	7900	7958	1188	1130	1170	1188	1205	1245	1892	1845	1880	1892	1905	1938
bta-miR-24-3p	bta-mir-24-2	7767	7680	7740	7767	7790	7858	1159	1100	1140	1159	1175	1220	1872	1825	1860	1872	1885	1918
bta-miR-2403	bta-mir-2403	1	0	0	1	2	2	0	0	0	0	0	0	1	0	0	1	2	2
bta-miR-2412	bta-mir-2412	0	0	0	0	0	0	0	0	0	0	0	0	1	0	0	1	2	2
bta-miR-2416	bta-mir-2416	1	0	0	1	2	2	0	0	0	0	0	0	3	0	2	3	4	6
bta-miR-2419-3p	bta-mir-2419	6	1	5	6	7	11	0	0	0	0	0	0	0	0	0	0	0	0
bta-miR-2419-5p	bta-mir-2419	163	135	155	163	170	193	47	32	42	47	52	61	47	32	44	47	52	60
bta-miR-2426	bta-mir-2426	0	0	0	0	0	0	1	0	0	1	2	2	4	1	2	4	6	7
bta-miR-2435	bta-mir-2435	4	1	3	4	5	7	0	0	0	0	0	0	1	0	0	1	2	2
bta-miR-2447	bta-mir-2447	4	1	2	4	6	7	0	0	0	0	0	0	4	0	3	4	5	8
bta-miR-2448-3p	bta-mir-2448	3	0	2	3	4	6	3	0	2	3	4	6	0	0	0	0	0	0
bta-miR-2458	bta-mir-2458	0	0	0	0	0	0	0	0	0	0	0	0	7	2	5	7	9	12
bta-miR-2462	bta-mir-2462	4	1	3	4	5	7	0	0	0	0	0	0	3	0	2	3	4	6
bta-miR-2468	bta-mir-2468	209	180	200	209	218	238	41	25	38	41	45	56	83	60	78	83	88	106
bta-miR-2474	bta-mir-2474	0	0	0	0	0	0	1	0	0	1	2	2	0	0	0	0	0	0
bta-miR-2475	bta-mir-2475	1	0	0	1	2	2	0	0	0	0	0	0	0	0	0	0	0	0
bta-miR-2483-3p	bta-mir-2483	10	3	8	10	13	16	0	0	0	0	0	0	9	3	7	9	12	14
bta-miR-25	bta-mir-25	813	770	800	813	825	858	319	275	310	319	330	351	186	155	180	186	192	217
bta-miR-26a	bta-mir-26a-1	294852	294600	294780	294852	294920	295108	45004	44900	44980	45004	45040	45096	101687	101450	101620	101687	101750	101930
bta-miR-26a	bta-mir-26a-2	294946	294700	294870	294946	295020	295192	45026	44920	45000	45026	45060	45124	101767	101530	101700	101767	101830	102010
bta-miR-26b	bta-mir-26b	45369	45200	45320	45369	45420	45534	8773	8700	8750	8773	8800	8842	19220	19050	19180	19220	19270	19380
bta-miR-27a-3p	bta-mir-27a	198	170	190	198	205	227	95	75	90	95	100	115	54	38	50	54	58	68
bta-miR-27a-5p	bta-mir-27a	2	0	1	2	3	4	6	2	4	6	8	10	0	0	0	0	0	0
bta-miR-27b	bta-mir-27b	1197	1140	1180	1197	1210	1258	182	155	175	182	190	208	221	185	210	221	230	258
bta-miR-28	bta-mir-28	526	480	510	526	540	574	86	65	80	86	92	107	190	155	185	190	195	225
bta-miR-2887	bta-mir-2887-1	96	75	90	96	102	117	24	14	21	24	27	34	67	50	63	67	72	84
bta-miR-2887	bta-mir-2887-2	96	72	88	96	104	120	24	14	21	24	27	34	67	48	64	67	72	86
bta-miR-2904	bta-mir-2904-1	116	90	108	116	124	142	26	15	23	26	29	37	75	55	70	75	80	95
bta-miR-2904	bta-mir-2904-2	116	92	106	116	126	140	26	14	22	26	30	38	75	52	72	75	78	98
bta-miR-2904	bta-mir-2904-3	116	88	108	116	124	144	26	15	23	26	29	37	75	55	70	75	80	95
bta-miR-296-3p	bta-mir-296	960	900	940	960	980	1020	120	95	115	120	125	145	146	120	140	146	152	172
bta-miR-296-5p	bta-mir-296	24	14	21	24	27	34	16	8	14	16	18	24	19	10	16	19	23	27
bta-miR-29a	bta-mir-29a	2909	2840	2890	2909	2930	2984	302	260	290	302	315	343	840	795	830	840	850	885
bta-miR-29b	bta-mir-29b-1	106	80	100	106	112	132	45	32	41	45	50	57	90	70	85	90	95	110
bta-miR-29b	bta-mir-29b-2	106	82	98	106	114	130	45	32	41	45	50	57	91	70	86	91	96	112
bta-miR-29c	bta-mir-29c	587	540	570	587	600	640	82	60	78	82	86	104	231	195	220	231	240	269
bta-miR-29d-5p	bta-mir-29c	70	50	65	70	75	90	4	1	2	4	6	7	13	5	10	13	17	20
bta-miR-29d-3p	bta-mir-29d	11	5	9	11	14	16	0	0	0	0	0	0	0	0	0	0	0	0
bta-miR-29d-5p	bta-mir-29d	70	52	66	70	74	88	4	1	2	4	6	7	13	6	11	13	16	20
bta-miR-301a	bta-mir-301a	2	0	1	2	3	4	0	0	0	0	0	0	0	0	0	0	0	0
bta-miR-3065	bta-mir-3065	0	0	0	0	0	0	2	0	1	2	3	4	0	0	0	0	0	0
bta-miR-30a-5p	bta-mir-30a	230194	229900	230100	230194	230280	230494	42680	42580	42650	42680	42720	42770	103709	103450	103630	103709	103780	103984
bta-miR-30b-3p	bta-mir-30b	616	570	600	616	630	666	160	130	155	160	165	190	335	295	325	335	345	375
bta-miR-30b-5p	bta-mir-30b	607	560	595	607	618	663	157	125	150	157	165	187	320	280	310	320	330	360
bta-miR-30c	bta-mir-30c	631	590	620	631	640	674	113	85	108	113	118	141	175	140	165	175	185	210
bta-miR-30d	bta-mir-30d	43368	43180	43320	43368	43420	43590	13186	13100	13160	13186	13220	13264	22984	22850	22950	22984	23030	23100
bta-miR-30e-5p	bta-mir-30e	15025	14900	14990	15025	15060	15150	3271	3200	3250	3271	3300	3334	7082	7010	7060	7082	7110	7148
bta-miR-30f	bta-mir-30f	2263	2200	2240	2263	2290	2323	511	465	500	511	525	555	767	720	755	767	780	813
bta-miR-31	bta-mir-31	93	70	88	93	98	116	67	50	63	67	72	83	48	32	44	48	52	64
bta-miR-3141	bta-mir-3141	1	0	0	1	2	2	0	0	0	0	0	0	2	0	1	2	3	4
bta-miR-32	bta-mir-32	1	0	0	1	2	2	1	0	0	1	2	2	1	0	0	1	2	2
bta-miR-320a	bta-mir-320a-1	54760	54580	54700	54760	54820	54940	21503	21400	21480	21503	21540	21590	42446	42280	42400	42446	42500	42654
bta-miR-320a	bta-mir-320a-2	54760	54560	54720	54760	54800	54960	21503	21390	21470	21503	21550	21603	42446	42270	42410	42446	42510	42640
bta-miR-323b-3p	bta-mir-323b	0	0	0	0	0	0	1	0	0	1	2	2	7	2	5	7	9	12
bta-miR-324	bta-mir-324	272	230	260	272	285	313	42	28	38	42	46	56	60	42	56	60	64	78
bta-miR-326	bta-mir-326	36	22	32	36	40	50	3	0	2	3	4	6	1	0	0	1	2	2
bta-miR-328	bta-mir-328	21	12	18	21	25	29	4	1	2	4	6	7	6	2	4	6	8	10
bta-miR-331-3p	bta-mir-331	39	25	35	39	43	53	26	15	23	26	29	37	35	20	32	35	38	50
bta-miR-331-5p	bta-mir-331	12	4	10	12	14	20	2	0	1	2	3	4	1	0	0	1	2	2
bta-miR-335	bta-mir-335	14	6	12	14	16	22	11	5	9	11	14	16	19	10	16	19	23	27
bta-miR-338	bta-mir-338	0	0	0	0	0	0	0	0	0	0	0	0	4	1	2	4	6	7
bta-miR-339a	bta-mir-339a	1364	1300	1340	1364	1390	1426	241	205	235	241	248	276	340	300	330	340	350	380
bta-miR-339b	bta-mir-339a	1364	1310	1350	1364	1380	1416	241	200	230	241	250	284	340	305	330	340	350	375
bta-miR-339b	bta-mir-339b	746	700	730	746	760	796	112	88	105	112	119	136	178	145	170	178	185	212
bta-miR-340	bta-mir-340	17	8	14	17	20	26	1	0	0	1	2	2	0	0	0	0	0	0
bta-miR-342	bta-mir-342	1581	1520	1560	1581	1600	1643	951	900	940	951	960	1004	623	580	610	623	635	667
bta-miR-3431	bta-mir-3431	21	12	18	21	25	29	10	4	8	10	13	15	12	5	10	12	15	18
bta-miR-3432a	bta-mir-3432a-1	7022	6950	7000	7022	7050	7090	3360	3290	3340	3360	3380	3430	6255	6180	6230	6255	6280	6330
bta-miR-3432a	bta-mir-3432a-2	7125	7050	7100	7125	7150	7200	3394	3320	3370	3394	3420	3464	6326	6250	6300	6326	6350	6404
bta-miR-3432b	bta-mir-3432b	2	0	1	2	3	4	0	0	0	0	0	0	4	1	2	4	6	7
bta-miR-345-3p	bta-mir-345	908	860	890	908	920	962	243	210	235	243	250	277	344	305	335	344	355	381
bta-miR-345-5p	bta-mir-345	25	14	22	25	28	36	12	5	10	12	15	18	14	6	12	14	16	22
bta-miR-34a	bta-mir-34a	6032	5960	6010	6032	6060	6100	816	760	800	816	830	874	1110	1060	1095	1110	1125	1160
bta-miR-34c	bta-mir-34c	2	0	1	2	3	4	0	0	0	0	0	0	0	0	0	0	0	0
bta-miR-361	bta-mir-361	2351	2290	2330	2351	2370	2414	481	435	470	481	495	524	778	730	765	778	790	827
bta-miR-3613a	bta-mir-3613a	16	8	14	16	18	22	0	0	0	0	0	0	11	5	9	11	14	16
bta-miR-362-3p	bta-mir-362	1	0	0	1	2	2	0	0	0	0	0	0	0	0	0	0	0	0
bta-miR-362-5p	bta-mir-362	253	220	245	253	260	288	59	40	55	59	63	77	122	95	115	122	128	148
bta-miR-363	bta-mir-363	618	570	600	618	630	672	52	38	48	52	57	65	104	80	100	104	108	128
bta-miR-365-3p	bta-mir-365-1	290	250	280	290	300	330	116	90	110	116	122	144	116	90	110	116	122	144
bta-miR-365-5p	bta-mir-365-1	9	3	7	9	12	15	2	0	1	2	3	4	2	0	1	2	3	4
bta-miR-365-3p	bta-mir-365-2	290	255	282	290	298	325	116	92	108	116	124	140	116	92	108	116	124	140
bta-miR-369-3p	bta-mir-369	0	0	0	0	0	0	0	0	0	0	0	0	3	0	2	3	4	6
bta-miR-369-5p	bta-mir-369	2	0	1	2	3	4	0	0	0	0	0	0	13	5	10	13	17	20
bta-miR-374a	bta-mir-374a	134	105	125	134	142	164	12	5	10	12	15	18	42	25	38	42	46	59
bta-miR-374b	bta-mir-374b	125	100	118	125	132	150	26	15	23	26	29	37	68	48	64	68	72	88
bta-miR-375	bta-mir-375	4676	4600	4650	4676	4700	4754	3313	3240	3290	3313	3340	3380	23007	22850	22970	23007	23050	23165
bta-miR-376a	bta-mir-376a	2	0	1	2	3	4	0	0	0	0	0	0	0	0	0	0	0	0
bta-miR-376b	bta-mir-376b	0	0	0	0	0	0	0	0	0	0	0	0	2	0	1	2	3	4
bta-miR-376e	bta-mir-376e	2	0	2	2	3	3	0	0	0	0	0	0	0	0	0	0	0	0
bta-miR-378	bta-mir-378-1	150	120	140	150	160	180	8	2	6	8	10	14	28	15	25	28	31	41
bta-miR-378	bta-mir-378-2	253	225	245	253	260	283	13	5	10	13	17	20	45	30	42	45	49	59
bta-miR-378b	bta-mir-378b	25	14	22	25	28	36	0	0	0	0	0	0	0	0	0	0	0	0
bta-miR-378c	bta-mir-378c	24	14	21	24	27	34	0	0	0	0	0	0	8	2	6	8	10	14
bta-miR-378d	bta-mir-378d	8	2	6	8	10	14	0	0	0	0	0	0	0	0	0	0	0	0
bta-miR-379	bta-mir-379	0	0	0	0	0	0	0	0	0	0	0	0	17	8	14	17	20	26
bta-miR-380-3p	bta-mir-380	0	0	0	0	0	0	0	0	0	0	0	0	4	1	2	4	6	7
bta-miR-381	bta-mir-381	0	0	0	0	0	0	2	0	1	2	3	4	20	10	17	20	23	30
bta-miR-382	bta-mir-382	65	48	60	65	70	82	67	50	63	67	72	83	381	340	370	381	392	422
bta-miR-383	bta-mir-383	7	2	5	7	9	12	0	0	0	0	0	0	0	0	0	0	0	0
bta-miR-411a	bta-mir-411a	154	125	145	154	162	184	100	75	95	100	105	125	528	485	515	528	540	572
bta-miR-411c-3p	bta-mir-411c	0	0	0	0	0	0	1	0	0	1	2	2	0	0	0	0	0	0
bta-miR-411c-5p	bta-mir-411c	0	0	0	0	0	0	2	0	1	2	3	4	7	2	5	7	9	12
bta-miR-421	bta-mir-421	1275	1220	1260	1275	1290	1330	270	230	260	270	280	310	438	395	425	438	450	482
bta-miR-423-3p	bta-mir-423	196	165	188	196	204	227	50	35	45	50	55	65	108	85	102	108	114	133
bta-miR-423-5p	bta-mir-423	61787	61600	61720	61787	61850	61960	30708	30600	30680	30708	30750	30810	55471	55280	55420	55471	55530	55694
bta-miR-424-3p	bta-mir-424	34	20	30	34	38	48	61	45	56	61	66	77	95	75	90	95	100	115
bta-miR-424-5p	bta-mir-424	50	35	45	50	55	65	18	8	15	18	22	27	43	25	40	43	47	60
bta-miR-425-3p	bta-mir-425	631	590	620	631	640	674	121	95	115	121	126	147	263	225	255	263	270	297
bta-miR-425-5p	bta-mir-425	1155	1100	1140	1155	1170	1210	339	300	330	339	350	376	545	500	535	545	555	590
bta-miR-429	bta-mir-429	4593	4520	4570	4593	4620	4662	750	700	735	750	765	800	1962	1915	1950	1962	1975	2008
bta-miR-432	bta-mir-432	18	8	15	18	21	28	48	32	44	48	52	64	199	165	190	199	205	236
bta-miR-4444	bta-mir-4444	0	0	0	0	0	0	2	0	1	2	3	4	0	0	0	0	0	0
bta-miR-4449	bta-mir-4449	4	1	3	4	5	7	0	0	0	0	0	0	0	0	0	0	0	0
bta-miR-449a	bta-mir-449a	0	0	0	0	0	0	0	0	0	0	0	0	3	0	2	3	4	6
bta-miR-450a	bta-mir-450a-1	44	30	40	44	48	58	19	10	16	19	23	27	45	30	42	45	49	59
bta-miR-450a	bta-mir-450a-2	44	32	40	44	48	56	19	10	16	19	23	27	46	30	42	46	50	62
bta-miR-450b	bta-mir-450b	1	0	0	1	2	2	0	0	0	0	0	0	0	0	0	0	0	0
bta-miR-452	bta-mir-452	25	14	22	25	28	36	4	1	2	4	6	7	4	1	2	4	6	7
bta-miR-454	bta-mir-454	19	10	16	19	23	27	1	0	0	1	2	2	4	0	3	4	5	8
bta-miR-455-3p	bta-mir-455	185	155	178	185	192	215	16	8	14	16	18	24	10	4	8	10	13	15
bta-miR-455-5p	bta-mir-455	24	14	21	24	27	34	9	3	7	9	12	14	1	0	0	1	2	2
bta-miR-4657	bta-mir-4657	0	0	0	0	0	0	3	0	2	3	4	6	0	0	0	0	0	0
bta-miR-484	bta-mir-484	112	88	105	112	119	136	30	18	27	30	33	42	27	15	24	27	30	39
bta-miR-485	bta-mir-485	6	1	5	6	7	11	0	0	0	0	0	0	14	6	12	14	16	22
bta-miR-486	bta-mir-486	9	3	7	9	12	15	13	5	10	13	17	20	26	15	23	26	29	37
bta-miR-487b	bta-mir-487b	0	0	0	0	0	0	3	0	2	3	4	6	0	0	0	0	0	0
bta-miR-491	bta-mir-491	8	2	6	8	10	14	0	0	0	0	0	0	1	0	0	1	2	2
bta-miR-493	bta-mir-493	3	0	2	3	4	6	3	0	2	3	4	6	9	3	7	9	12	14
bta-miR-494	bta-mir-494	1	0	0	1	2	2	6	2	4	6	8	10	9	4	6	9	11	15
bta-miR-497	bta-mir-497	14	6	12	14	16	22	0	0	0	0	0	0	0	0	0	0	0	0
bta-miR-499	bta-mir-499	356	310	340	356	370	406	42	28	38	42	46	56	164	135	158	164	170	193
bta-miR-500	bta-mir-500	183	155	175	183	190	213	38	25	35	38	42	50	137	110	132	137	142	165
bta-miR-502a	bta-mir-502a-1	1	0	0	1	2	2	0	0	0	0	0	0	0	0	0	0	0	0
bta-miR-502a	bta-mir-502a-2	1	0	0	1	2	2	0	0	0	0	0	0	0	0	0	0	0	0
bta-miR-503-5p	bta-mir-503	17	8	14	17	20	26	3	0	2	3	4	6	37	22	34	37	41	51
bta-miR-505	bta-mir-505	3	0	2	3	4	6	2	0	1	2	3	4	3	0	2	3	4	6
bta-miR-532	bta-mir-532	5528	5460	5510	5528	5550	5598	1018	960	1000	1018	1035	1075	2115	2065	2100	2115	2130	2165
bta-miR-542-5p	bta-mir-542	1	0	0	1	2	2	0	0	0	0	0	0	1	0	0	1	2	2
bta-miR-582	bta-mir-582	6	1	5	6	7	11	0	0	0	0	0	0	0	0	0	0	0	0
bta-miR-6119-3p	bta-mir-6119	29	18	26	29	32	40	0	0	0	0	0	0	8	2	6	8	10	14
bta-miR-6119-5p	bta-mir-6119	132	105	125	132	139	159	26	15	23	26	29	37	39	22	36	39	42	53
bta-miR-6123	bta-mir-6123	2	0	1	2	3	4	3	0	2	3	4	6	1	0	0	1	2	2
bta-miR-628	bta-mir-628	12	4	10	12	14	20	0	0	0	0	0	0	2	0	1	2	3	4
bta-miR-6501	bta-mir-6501	1	0	0	1	2	2	0	0	0	0	0	0	0	0	0	0	0	0
bta-miR-6517	bta-mir-6517	71	52	66	71	76	90	15	7	13	15	17	23	24	14	21	24	27	34
bta-miR-6518	bta-mir-6518	1	0	0	1	2	2	0	0	0	0	0	0	0	0	0	0	0	0
bta-miR-652	bta-mir-652	2572	2500	2550	2572	2600	2638	632	580	620	632	645	675	1102	1055	1090	1102	1115	1156
bta-miR-6520	bta-mir-6520	36	22	32	36	40	50	10	4	8	10	13	15	16	8	14	16	18	24
bta-miR-6522	bta-mir-6522	347	305	335	347	358	381	99	75	95	99	103	123	195	160	188	195	202	225
bta-miR-6524	bta-mir-6524	17	8	14	17	20	26	0	0	0	0	0	0	0	0	0	0	0	0
bta-miR-6527	bta-mir-6527	0	0	0	0	0	0	0	0	0	0	0	0	1	0	0	1	2	2
bta-miR-6529a	bta-mir-6529a	570	520	555	570	585	620	222	190	215	222	230	253	293	255	285	293	302	330
bta-miR-6534	bta-mir-6534	0	0	0	0	0	0	0	0	0	0	0	0	4	1	2	4	6	7
bta-miR-6535	bta-mir-6535	4	1	3	4	5	7	7	2	5	7	9	12	4	0	3	4	5	8
bta-miR-660	bta-mir-660	7992	7910	7960	7992	8020	8078	1558	1500	1540	1558	1580	1620	3462	3405	3445	3462	3480	3518
bta-miR-664b	bta-mir-664b	56	40	52	56	60	72	15	7	13	15	17	23	17	8	14	17	20	26
bta-miR-671	bta-mir-671	197	165	188	197	205	227	30	18	27	30	33	42	21	12	18	21	25	29
bta-miR-6715	bta-mir-6715	42	28	38	42	46	56	34	20	31	34	37	46	133	105	128	133	138	161
bta-miR-7	bta-mir-7-1	3115	3040	3090	3115	3140	3190	342	300	330	342	355	373	915	865	900	915	930	965
bta-miR-7	bta-mir-7-2	3218	3140	3190	3218	3240	3300	362	320	350	362	375	403	948	898	935	948	963	996
bta-miR-7	bta-mir-7-3	3115	3050	3100	3115	3130	3180	342	305	335	342	350	374	915	860	905	915	925	980
bta-miR-708	bta-mir-708	70	50	65	70	75	90	25	14	22	25	28	36	14	6	12	14	16	22
bta-miR-744	bta-mir-744	2320	2250	2300	2320	2340	2390	400	350	385	400	415	450	687	640	675	687	700	736
bta-miR-760-3p	bta-mir-760	299	260	290	299	310	336	40	25	36	40	44	55	43	25	40	43	47	60
bta-miR-769	bta-mir-769	500	450	485	500	515	550	83	60	78	83	88	106	136	108	130	136	142	164
bta-miR-7857-5p	bta-mir-7857-1	63	45	58	63	68	81	47	32	42	47	52	61	149	120	142	149	156	178
bta-miR-7857-5p	bta-mir-7857-2	71	52	66	71	76	90	52	38	48	52	57	65	160	130	155	160	165	190
bta-miR-7859	bta-mir-7859	5	1	3	5	7	9	4	1	2	4	6	7	4	1	2	4	6	7
bta-miR-7862	bta-mir-7862	13	5	10	13	17	20	0	0	0	0	0	0	5	1	3	5	7	9
bta-miR-8549	bta-mir-8549	1	0	0	1	2	2	0	0	0	0	0	0	0	0	0	0	0	0
bta-miR-874	bta-mir-874	3	0	2	3	4	6	0	0	0	0	0	0	0	0	0	0	0	0
bta-miR-877	bta-mir-877	533	490	520	533	545	578	162	130	155	162	168	193	147	120	142	147	152	176
bta-miR-885	bta-mir-885	22	12	19	22	25	32	20	10	17	20	23	30	150	122	145	150	155	178
bta-miR-9-3p	bta-mir-9-1	4	1	3	4	5	7	0	0	0	0	0	0	0	0	0	0	0	0
bta-miR-9-3p	bta-mir-9-2	4	1	2	4	6	7	0	0	0	0	0	0	0	0	0	0	0	0
bta-miR-92a	bta-mir-92a-1	5454	5380	5430	5454	5480	5526	2762	2700	2740	2762	2790	2820	2044	1995	2030	2044	2060	2091
bta-miR-92a	bta-mir-92a-2	5040	4970	5020	5040	5060	5110	2466	2400	2440	2466	2490	2530	1775	1725	1760	1775	1790	1825
bta-miR-92b	bta-mir-92b	15	7	13	15	17	23	10	4	8	10	13	15	29	15	26	29	32	40
bta-miR-93	bta-mir-93	43574	43400	43520	43574	43630	43720	6502	6430	6480	6502	6530	6570	8465	8380	8440	8465	8490	8550
bta-miR-95	bta-mir-95	110	85	102	110	118	135	12	5	10	12	15	18	22	12	19	22	25	32
bta-miR-96	bta-mir-96	34	20	30	34	38	48	7	2	5	7	9	12	5	1	3	5	7	9
bta-miR-98	bta-mir-98	32933	32750	32880	32933	32990	33112	6104	6030	6080	6104	6130	6174	11361	11270	11330	11361	11390	11454
bta-miR-9851	bta-mir-9851	2	0	1	2	3	4	0	0	0	0	0	0	2	0	1	2	3	4
bta-miR-99a-3p	bta-mir-99a	63	45	58	63	68	81	13	5	10	13	17	20	27	15	24	27	30	39
bta-miR-99a-5p	bta-mir-99a	7813	7730	7780	7813	7840	7893	1303	1240	1290	1303	1320	1360	1847	1795	1830	1847	1865	1898
bta-miR-99b	bta-mir-99b	693	640	675	693	710	748	263	225	255	263	270	302	307	270	300	307	315	343

## Sheet: Normalized Expression
miRNA	precursor	BC_1	BC_2	BC_3	BC_4	BC_5	BC_6	BT_1	BT_2	BT_3	BT_4	BT_5	BT_6	BM_1	BM_2	BM_3	BM_4	BM_5	BM_6
bta-let-7a-3p	bta-let-7a-1	0.960326	0.640721	0.768462	0.960326	1.15208	1.28083	1.09277	0.273776	0.546721	1.09277	1.63799	1.90844	1.15082	0.576706	1.00755	1.15082	1.2939	1.7223
bta-let-7a-5p	bta-let-7a-1	187031	187173	187077	187031	186984	187095	197815	198208	197927	197815	197686	197439	198431	198675	198503	198431	198354	198183
bta-let-7a-5p	bta-let-7a-2	186963	187104	187010	186963	186916	187026	197754	198148	197866	197754	197626	197378	198330	198574	198402	198330	198254	198082
bta-let-7a-3p	bta-let-7a-3	0.960326	0.512577	0.896539	1.02435	1.08808	1.28083	1.09277	0	0.820081	1.09277	1.36499	2.18107	1.15082	0.43253	0.863618	1.15082	1.43766	1.86582
bta-let-7a-5p	bta-let-7a-3	186995	187135	187040	186994	186948	187058	197808	198200	197918	197808	197680	197436	198339	198582	198409	198339	198262	198096
bta-let-7b	bta-let-7b	149831	149943	149868	149831	149794	149882	175660	176005	175757	175660	175548	175333	166192	166351	166232	166192	166136	166043
bta-let-7c	bta-let-7c	17372.6	17381.5	17374.9	17372.6	17370.2	17382.8	18030.9	18041.8	18036.3	18030.9	18026	18019.5	14769	14763.7	14767.9	14769	14772	14773.3
bta-let-7d	bta-let-7d	3188.41	3187.59	3187.83	3188.41	3189.35	3192.35	2187.17	2176.52	2184.15	2187.17	2192.17	2196.07	1931.94	1924.76	1930.19	1931.94	1935.1	1940.46
bta-let-7e	bta-let-7e	3837.34	3836.64	3836.54	3837.34	3837.72	3842.63	3315.18	3304.48	3310.39	3315.18	3319.65	3326.13	2659.25	2652.85	2657.06	2659.25	2662.55	2664.4
bta-let-7f	bta-let-7f-1	50059.1	50092.9	50070.4	50059.1	50048.4	50079.1	34259.8	34304.2	34273.9	34259.8	34244.8	34216.6	34995	35034.9	35005.3	34995	34985.5	34956.9
bta-let-7f	bta-let-7f-2	51269.1	51303.8	51280.7	51269.1	51258.1	51289.8	35343.6	35388.3	35356.4	35343.6	35328.6	35301.2	36454.5	36491.1	36466.3	36454.5	36441.9	36417.2
bta-let-7g	bta-let-7g	27784.5	27800.9	27789.5	27784.5	27779.3	27798.6	16368.3	16377.3	16371.6	16368.3	16363.5	16360.8	14508.2	14504.2	14508.8	14508.2	14508.9	14518.3
bta-let-7i	bta-let-7i	8324.49	8326.17	8324.36	8324.49	8324.44	8332.07	4973.72	4963.56	4972.42	4973.72	4976.74	4982.93	3893.94	3889.88	3892.04	3893.94	3896.07	3900.43
bta-miR-1	bta-mir-1-1	0.128044	0	0.0640385	0.128044	0.192014	0.256167	0	0	0	0	0	0	1.43852	0.720883	1.15149	1.43852	1.7252	2.15287
bta-miR-1	bta-mir-1-2	0.128044	0	0	0.128044	0.256018	0.256167	0	0	0	0	0	0	1.43852	0.576706	1.29543	1.43852	1.58143	2.2964
bta-miR-100	bta-mir-100	0.256087	0.0640721	0.128077	0.256087	0.384028	0.448291	0.819574	0	0.546721	0.819574	1.09199	1.6358	1.29467	0.576706	1.00755	1.29467	1.58143	1.86582
bta-miR-101	bta-mir-101-1	2.56087	1.92216	2.24135	2.56087	2.88021	3.20208	3.0051	1.36888	2.46024	3.0051	3.82197	4.36214	0.575409	0.144177	0.431809	0.575409	0.718832	1.00467
bta-miR-101	bta-mir-101-2	2.56087	1.79402	2.30538	2.56087	2.8162	3.33016	3.0051	1.0951	2.18688	3.0051	4.09496	4.63478	0.719262	0.144177	0.575745	0.719262	0.862598	1.29172
bta-miR-10162-5p	bta-mir-10162	0.256087	0	0.192115	0.256087	0.320023	0.512333	0	0	0	0	0	0	0	0	0	0	0	0
bta-miR-10164-3p	bta-mir-10164	2.24076	1.6018	1.92115	2.24076	2.56018	2.88187	1.63915	0.547552	1.09344	1.63915	2.18398	2.72634	0.431557	0	0.287873	0.431557	0.575065	0.86115
bta-miR-10167-3p	bta-mir-10167	0.704239	0.320361	0.512308	0.704239	0.960069	1.02467	0	0	0	0	0	0	0.287705	0	0.143936	0.287705	0.431299	0.5741
bta-miR-10173-5p	bta-mir-10173	0.576196	0.192216	0.384231	0.576196	0.768055	0.960625	0.273191	0	0	0.273191	0.545995	0.545268	0.143852	0	0	0.143852	0.287533	0.28705
bta-miR-10174-3p	bta-mir-10174	342.773	339.582	341.325	342.772	344.345	346.209	400.772	386.024	396.373	400.772	406.766	413.858	274.902	271.052	273.479	274.902	277.469	279.013
bta-miR-23b-3p	bta-mir-10174	342.773	338.301	340.685	342.772	344.985	347.49	400.772	383.287	393.639	400.772	408.131	417.948	274.902	270.331	274.199	274.902	276.75	278.295
bta-miR-10175-5p	bta-mir-10175	0.128044	0.0640721	0.0640385	0.128044	0.192014	0.192125	0	0	0	0	0	0	0	0	0	0	0	0
bta-miR-10181-5p	bta-mir-10181	0.0640218	0	0	0.0640218	0.128009	0.128083	0	0	0	0	0	0	0	0	0	0	0	0
bta-miR-10182-5p	bta-mir-10182	0.256087	0.128144	0.128077	0.256087	0.320023	0.448291	0	0	0	0	0	0	0	0	0	0	0	0
bta-miR-103	bta-mir-103-1	895.216	891.884	893.977	895.216	896.704	899.273	858.64	843.231	852.884	858.64	865.402	872.974	1675.02	1669.56	1672.54	1675.02	1677.75	1680.1
bta-miR-103	bta-mir-103-2	895.985	892.524	894.617	895.984	897.344	900.425	858.64	840.493	850.151	858.64	868.132	875.7	1675.45	1670.29	1673.26	1675.45	1678.47	1680.96
bta-miR-106a	bta-mir-106a	0.896305	0.512577	0.640385	0.896305	1.15208	1.28083	0	0	0	0	0	0	1.15082	0.43253	0.863618	1.15082	1.43766	1.86582
bta-miR-106b	bta-mir-106b	20.4229	19.2216	19.8519	20.4229	21.1215	21.518	12.2936	8.76084	11.2078	12.2936	13.6499	15.5401	13.2344	10.0924	12.6664	13.2344	13.8016	16.3618
bta-miR-107	bta-mir-107	82.9722	80.0901	81.9692	82.9722	84.4861	85.4315	40.1591	32.8531	38.2704	40.1591	42.3146	47.1657	70.4876	64.8795	69.0894	70.4876	71.8832	74.633
bta-miR-10a	bta-mir-10a	0.384131	0.128144	0.256154	0.384131	0.512037	0.640416	1.09277	0	0.820081	1.09277	1.63799	1.90844	0	0	0	0	0	0
bta-miR-11971	bta-mir-11971	4.92968	4.16469	4.61077	4.92967	5.24838	5.69971	7.92255	4.92797	6.83401	7.92255	9.00892	10.9054	7.48032	5.04618	6.90894	7.48032	8.05092	9.90322
bta-miR-11972	bta-mir-11972	0.128044	0	0.128077	0.128044	0.192014	0.192125	1.91234	0.547552	1.3668	1.91234	2.45698	3.27161	1.58238	0.720883	1.29543	1.58238	2.01273	2.2964
bta-miR-11977	bta-mir-11977	0.128044	0.0640721	0.128077	0.128044	0.128009	0.192125	0	0	0	0	0	0	0	0	0	0	0	0
bta-miR-11980	bta-mir-11980	13.7647	12.8144	13.4481	13.7647	14.081	14.7296	50.5404	42.4353	48.6581	50.5404	52.4155	58.6163	24.7426	20.9056	24.1813	24.7426	25.3029	28.5615
bta-miR-11981	bta-mir-11981	0.128044	0	0.0640385	0.128044	0.192014	0.256167	0	0	0	0	0	0	2.87705	1.44177	2.44692	2.87705	3.30663	4.30575
bta-miR-11985	bta-mir-11985	0	0	0	0	0	0	17.4842	12.3199	15.8549	17.4842	19.1098	22.6286	3.0209	1.73012	2.59085	3.0209	3.59416	4.16222
bta-miR-11986b	bta-mir-11986b	52.5619	50.617	51.8712	52.5619	53.1238	54.6916	32.2366	26.0087	30.0696	32.2366	34.1247	38.714	47.0397	41.8112	46.0596	47.0397	48.1617	51.8125
bta-miR-11986c	bta-mir-11986c	0	0	0	0	0	0	0	0	0	0	0	0	0.575409	0	0.431809	0.575409	0.718832	1.1482
bta-miR-11987	bta-mir-11987	2.88098	2.24252	2.56154	2.88098	3.20023	3.52229	4.91744	2.19021	4.10041	4.91744	6.00595	7.36112	6.3295	4.03694	5.75745	6.3295	6.90079	8.32445
bta-miR-12002a	bta-mir-12002a	0.128044	0	0	0.192065	0.192014	0.256167	0.819574	0	0.546721	0.819574	1.09199	1.6358	0.431557	0	0.287873	0.431557	0.575065	0.86115
bta-miR-12010	bta-mir-12010	0.256087	0.0640721	0.192115	0.256087	0.384028	0.38425	0	0	0	0	0	0	0	0	0	0	0	0
bta-miR-12030	bta-mir-12030	0.832283	0.320361	0.640385	0.832283	1.08808	1.28083	8.46893	4.92797	7.65409	8.46893	9.55491	11.7233	3.74016	2.16265	3.31053	3.74016	4.16922	5.31042
bta-miR-12034	bta-mir-12034	0.896305	0.448505	0.768462	0.896305	1.02407	1.34487	14.2059	10.4035	13.1213	14.2059	15.5609	17.7212	5.75409	3.60441	5.18171	5.75409	6.32572	7.89387
bta-miR-12038	bta-mir-12038	0.448152	0.128144	0.320192	0.448152	0.576041	0.7685	0	0	0	0	0	0	0.143852	0	0	0.143852	0.287533	0.28705
bta-miR-12048	bta-mir-12048	0.640218	0.256288	0.448269	0.640218	0.83206	1.02467	0	0	0	0	0	0	0	0	0	0	0	0
bta-miR-12057	bta-mir-12057	0.128044	0	0.128077	0.128044	0.192014	0.192125	0.273191	0	0	0.273191	0.545995	0.545268	0	0	0	0	0	0
bta-miR-12061	bta-mir-12061	0.0640218	0	0.0640385	0.0640218	0.0640046	0.128083	0	0	0	0	0	0	0.431557	0	0.287873	0.431557	0.575065	0.86115
bta-miR-122	bta-mir-122	1.34446	0.768865	1.15269	1.34446	1.60011	1.85721	1.91234	0.547552	1.3668	1.91234	2.45698	3.27161	1.43852	0.576706	1.15149	1.43852	1.86896	2.15287
bta-miR-1224	bta-mir-1224	0.192065	0	0.128077	0.192065	0.320023	0.320208	0	0	0	0	0	0	0.143852	0	0	0.143852	0.287533	0.28705
bta-miR-1246	bta-mir-1246	324.782	321.642	323.394	324.782	326.423	328.021	446.668	432.566	442.844	446.668	453.176	463.478	251.598	246.542	250.449	251.598	253.029	256.336
bta-miR-1249	bta-mir-1249	0.384131	0.0640721	0.256154	0.384131	0.576041	0.640416	1.09277	0.273776	0.546721	1.09277	1.63799	1.90844	0.287705	0	0.143936	0.287705	0.431299	0.5741
bta-miR-125a	bta-mir-125a	144.177	140.959	142.806	144.177	145.29	147.808	139.874	128.675	136.68	139.874	143.324	150.767	96.5249	90.8312	94.998	96.5249	97.7611	102.477
bta-miR-125b	bta-mir-125b-1	138.799	135.833	137.683	138.799	140.17	141.66	132.498	120.462	129.846	132.498	135.134	144.496	89.3323	83.6224	87.8011	89.3323	90.5728	95.3006
bta-miR-125b	bta-mir-125b-2	138.223	135.192	137.042	138.223	139.53	141.276	132.225	119.093	128.479	132.225	135.953	146.404	89.1884	83.6224	87.8011	89.1884	90.5728	94.7265
bta-miR-126-3p	bta-mir-126	0.192065	0.0640721	0.0640385	0.192065	0.320023	0.320208	1.09277	0	0.820081	1.09277	1.36499	2.18107	0	0	0	0	0	0
bta-miR-1260b	bta-mir-1260b	6.78631	5.76649	6.40385	6.78631	7.36053	7.62095	41.5251	34.222	39.6373	41.5251	43.6796	48.5288	21.0024	17.3012	20.1511	21.0024	21.8525	24.6863
bta-miR-127	bta-mir-127	2.88098	2.05031	2.62558	2.88098	3.20023	3.65037	4.37106	2.19021	3.82704	4.37106	4.91396	6.54321	15.3922	12.255	14.6815	15.3922	16.1018	18.6582
bta-miR-128	bta-mir-128-1	19.1425	17.2995	18.5712	19.1425	19.8414	20.2372	19.1234	14.2364	18.0418	19.1234	20.4748	23.7192	13.2344	10.0924	12.6664	13.2344	13.8016	16.3618
bta-miR-128	bta-mir-128-2	12.8684	11.533	12.4875	12.8684	13.441	14.0251	16.9379	12.3199	15.8549	16.9379	18.5638	20.9928	8.91884	6.48795	8.34831	8.91884	9.48858	11.3385
bta-miR-129	bta-mir-129-1	0	0	0	0	0	0	0.273191	0	0	0.273191	0.545995	0.545268	0	0	0	0	0	0
bta-miR-129-5p	bta-mir-129-1	0	0	0	0	0	0	0.273191	0	0	0.273191	0.545995	0.545268	0	0	0	0	0	0
bta-miR-129	bta-mir-129-2	0	0	0	0	0	0	0.273191	0	0	0.273191	0.545995	0.545268	0	0	0	0	0	0
bta-miR-129-5p	bta-mir-129-2	0	0	0	0	0	0	0.273191	0	0	0.273191	0.545995	0.545268	0	0	0	0	0	0
bta-miR-1296	bta-mir-1296	0.192065	0	0.192115	0.192065	0.256018	0.320208	1.36596	0.273776	0.820081	1.36596	1.91098	2.45371	0	0	0	0	0	0
bta-miR-1306	bta-mir-1306	3.32913	2.56288	3.07385	3.32913	3.71227	3.97058	19.6698	15.0577	18.5885	19.6698	20.7478	24.2644	7.33647	5.04618	6.90894	7.33647	7.90715	9.90322
bta-miR-1307	bta-mir-1307	58.0037	55.7427	56.9942	58.0037	58.8842	60.4553	127.034	114.986	123.012	127.034	131.039	140.406	90.9147	85.0642	89.2405	90.9147	92.7293	96.5923
bta-miR-130a	bta-mir-130a	36.8765	34.5989	35.8615	36.8765	37.7627	39.3216	20.2162	15.0577	19.1352	20.2162	21.5668	25.0823	14.6729	11.5341	14.1058	14.6729	15.2392	17.7971
bta-miR-130b	bta-mir-130b	198.852	195.42	197.238	198.852	200.334	202.628	252.975	238.185	248.758	252.975	256.618	268.272	243.686	237.891	241.813	243.686	245.84	249.733
bta-miR-1343-3p	bta-mir-1343	1.21641	0.640721	0.960577	1.21641	1.53611	1.72912	0.273191	0	0	0.273191	0.545995	0.545268	0.575409	0	0.431809	0.575409	0.718832	1.1482
bta-miR-1343-5p	bta-mir-1343	1.34446	0.832937	1.15269	1.34446	1.53611	1.85721	10.1081	6.02308	9.29425	10.1081	11.1929	13.9043	1.29467	0.43253	1.00755	1.29467	1.7252	2.00935
bta-miR-135a	bta-mir-135a-1	0.512174	0.192216	0.384231	0.512174	0.70405	0.7685	2.18553	0.547552	1.64016	2.18553	2.72998	3.81688	2.15779	1.00924	1.87117	2.15779	2.44403	3.30107
bta-miR-135a	bta-mir-135a-2	0.512174	0.128144	0.448269	0.512174	0.640046	0.832541	2.18553	0.821328	1.64016	2.18553	2.72998	3.54424	2.15779	0.86506	1.72724	2.15779	2.58779	3.4446
bta-miR-138	bta-mir-138-1	0.384131	0.0640721	0.320192	0.384131	0.512037	0.640416	0	0	0	0	0	0	0	0	0	0	0	0
bta-miR-1388-3p	bta-mir-1388	0.320109	0.0640721	0.192115	0.320109	0.448032	0.576375	0	0	0	0	0	0	0	0	0	0	0	0
bta-miR-1388-5p	bta-mir-1388	0.128044	0	0.0640385	0.128044	0.192014	0.256167	0	0	0	0	0	0	0	0	0	0	0	0
bta-miR-139	bta-mir-139	7.49055	6.40721	7.04423	7.49055	8.00057	8.51754	100.534	87.6084	97.0429	100.534	103.739	113.688	27.0442	22.3474	25.9085	27.0442	28.0344	31.8625
bta-miR-140	bta-mir-140	9.09109	7.68865	8.64519	9.09109	9.60069	10.4388	6.01021	3.28531	5.19385	6.01021	6.82494	8.72429	8.05573	5.76706	7.48469	8.05573	8.62598	10.3338
bta-miR-141	bta-mir-141	1150.47	1143.69	1147.57	1150.47	1153.36	1157.23	881.588	862.395	874.753	881.588	889.972	899.147	1490.02	1482.14	1486.86	1490.02	1493.73	1498.4
bta-miR-142-3p	bta-mir-142	0.704239	0.320361	0.576346	0.704239	0.896064	1.02467	0	0	0	0	0	0	0.143852	0	0	0.143852	0.287533	0.28705
bta-miR-142-5p	bta-mir-142	1.34446	0.768865	1.15269	1.34446	1.60011	1.85721	0.273191	0	0	0.273191	0.545995	0.545268	0.575409	0.144177	0.287873	0.575409	0.862598	1.00467
bta-miR-143	bta-mir-143	40.5898	38.4433	39.7039	40.5898	41.603	42.6517	92.3387	82.1328	90.2089	92.3387	95.5491	101.42	155.648	149.944	154.012	155.648	157.424	161.179
bta-miR-145	bta-mir-145	0	0	0	0	0	0	4.91744	2.19021	4.10041	4.91744	6.00595	7.36112	1.72623	0.720883	1.43936	1.72623	2.1565	2.58345
bta-miR-1468	bta-mir-1468	0.0640218	0	0	0.0640218	0.128009	0.128083	2.73191	1.0951	2.18688	2.73191	3.54897	4.08951	0	0	0	0	0	0
bta-miR-146b	bta-mir-146b	1.72859	1.1533	1.53692	1.72859	1.92014	2.3055	2.18553	0.547552	1.64016	2.18553	2.72998	3.81688	0.143852	0	0	0.143852	0.287533	0.28705
bta-miR-147	bta-mir-147	2.945	2.24252	2.68962	2.945	3.20023	3.65037	3.2783	1.36888	2.7336	3.2783	4.09496	4.90741	0.287705	0	0.143936	0.287705	0.431299	0.5741
bta-miR-148a	bta-mir-148a	11.4599	9.61082	10.8865	11.4599	12.1609	13.1926	19.6698	15.0577	18.5885	19.6698	20.7478	24.2644	25.4619	20.9056	24.4692	25.4619	26.5968	29.7097
bta-miR-148b	bta-mir-148b	1.28044	0.640721	1.02462	1.28044	1.53611	1.92125	0	0	0	0	0	0	0.719262	0.144177	0.431809	0.719262	1.00636	1.29172
bta-miR-149-5p	bta-mir-149	5.56989	4.48505	5.25115	5.56989	5.88842	6.66033	5.73702	3.28531	4.92049	5.73702	6.82494	7.90638	2.73319	1.44177	2.30298	2.73319	3.30663	3.87517
bta-miR-150	bta-mir-150	4.16141	3.20361	3.84231	4.16141	4.48032	5.12333	12.2936	8.76084	11.2078	12.2936	13.6499	15.5401	4.89098	2.88353	4.46203	4.89098	5.31936	6.60215
bta-miR-151-3p	bta-mir-151	138.159	134.551	137.042	138.159	139.53	141.532	181.399	167.003	177.684	181.399	185.638	195.206	175.644	170.128	174.163	175.644	177.551	182.133
bta-miR-151-5p	bta-mir-151	4999.65	4994.42	4996.28	4999.65	5002.6	5010.75	6020.86	6009.39	6016.66	6020.86	6025.06	6032.03	6175.72	6170.76	6174.87	6175.72	6177.64	6179.32
bta-miR-152	bta-mir-152	0.576196	0.192216	0.448269	0.576196	0.768055	0.960625	0	0	0	0	0	0	0.287705	0	0.143936	0.287705	0.431299	0.5741
bta-miR-153	bta-mir-153-1	0.0640218	0	0.0640385	0.0640218	0.0640046	0.128083	0	0	0	0	0	0	0	0	0	0	0	0
bta-miR-153	bta-mir-153-2	0.0640218	0	0	0.0640218	0.128009	0.128083	0	0	0	0	0	0	0	0	0	0	0	0
bta-miR-154a	bta-mir-154a	0	0	0	0	0	0	0	0	0	0	0	0	0.287705	0	0.287873	0.287705	0.431299	0.430575
bta-miR-154b	bta-mir-154b	0	0	0	0	0	0	0	0	0	0	0	0	0.143852	0	0	0.143852	0.287533	0.28705
bta-miR-154c	bta-mir-154c	0	0	0	0	0	0	0	0	0	0	0	0	0.719262	0.144177	0.575745	0.719262	0.862598	1.29172
bta-miR-155	bta-mir-155	421.519	416.469	419.452	421.519	423.71	426.902	428.364	413.402	423.709	428.364	434.066	444.393	421.487	413.787	418.855	421.487	424.111	429.14
bta-miR-15a	bta-mir-15a	10.1795	8.9701	9.92596	10.1795	10.5608	11.2073	6.01021	3.28531	5.19385	6.01021	6.82494	8.72429	9.3504	6.48795	8.63618	9.3504	10.0636	12.1996
bta-miR-15b	bta-mir-15b	93.7279	90.9824	92.8558	93.7278	94.7268	96.4467	31.6902	24.6399	30.0696	31.6902	33.3057	39.2593	49.6291	43.9739	48.2187	49.6291	51.0371	54.5395
bta-miR-16a	bta-mir-16a	11961.5	11959.1	11961.1	11961.5	11962.5	10887.7	9152.45	9144.12	9149.37	9152.45	9156.34	9159.95	9571.65	9566.12	9568.88	9571.65	9573.4	9578.86
bta-miR-16b	bta-mir-16b	1674.43	1665.87	1671.4	1674.42	1676.92	1685.32	1139.75	1122.48	1134.45	1139.75	1146.59	1155.42	1221.59	1213.97	1219.14	1221.59	1224.89	1228.29
bta-miR-17-3p	bta-mir-17	35.0199	32.6768	34.2606	35.0199	35.8426	37.4644	12.84	8.76084	11.4811	12.84	14.1959	16.6307	8.19958	5.76706	7.48469	8.19958	8.91351	10.9079
bta-miR-17-5p	bta-mir-17	29.1939	26.9103	28.4971	29.1939	30.0822	31.5725	28.1387	21.9021	26.7893	28.1387	30.0297	33.8066	16.9746	13.6968	16.1209	16.9746	17.6833	20.3805
bta-miR-181a	bta-mir-181a-1	374.079	370.337	372.704	374.079	375.707	377.974	238.769	224.496	235.09	238.769	242.968	252.459	279.217	273.936	277.797	279.217	281.063	284.036
bta-miR-181a	bta-mir-181a-2	374.079	369.055	372.064	374.079	376.347	379.255	238.769	223.128	233.723	238.769	244.333	253.822	279.217	273.215	277.077	279.217	281.782	284.61
bta-miR-181b	bta-mir-181b-1	127.019	123.659	126.156	127.019	128.649	131.285	95.8901	84.8706	92.9425	95.8901	99.6441	106.055	97.8196	92.273	96.4373	97.8196	99.1988	103.338
bta-miR-181b	bta-mir-181b-2	134.318	130.707	133.2	134.318	135.69	137.69	102.447	90.3461	98.4097	102.447	106.469	114.506	103.286	97.3192	102.195	103.286	104.662	108.935
bta-miR-181c	bta-mir-181c	3.07304	2.24252	2.81769	3.07304	3.32824	3.90654	2.18553	0.547552	1.64016	2.18553	2.72998	3.81688	0.431557	0	0.287873	0.431557	0.575065	0.86115
bta-miR-181d	bta-mir-181d	1.21641	0.640721	1.02462	1.21641	1.47211	1.72912	0	0	0	0	0	0	0.143852	0	0	0.143852	0.287533	0.28705
bta-miR-182	bta-mir-182	62.1011	59.5871	61.4769	62.1011	62.7245	64.6821	84.9625	73.9196	82.0081	84.9625	88.7242	95.1492	45.1696	39.6486	43.9006	45.1696	46.7241	50.3773
bta-miR-183	bta-mir-183	18.2462	16.018	17.6106	18.2462	18.8814	20.4933	7.37616	4.10664	6.56065	7.37616	8.18993	10.6327	7.04876	4.61365	6.47713	7.04876	7.61962	9.32912
bta-miR-1839	bta-mir-1839	32.9712	30.7546	32.3394	32.9712	33.6024	35.2229	12.84	8.76084	11.4811	12.84	14.1959	16.6307	9.92581	7.20883	9.21192	9.92581	10.6387	12.4867
bta-miR-184	bta-mir-184	6.65826	5.12577	6.27577	6.65826	7.0405	8.19733	78.6791	68.444	76.5409	78.6791	81.8993	89.9692	15.1045	11.5341	14.3936	15.1045	15.8143	18.6582
bta-miR-1842	bta-mir-1842	0.576196	0.256288	0.448269	0.576196	0.768055	0.832541	0	0	0	0	0	0	0	0	0	0	0	0
bta-miR-185	bta-mir-185	248.981	244.755	247.829	248.981	250.258	253.285	121.843	109.51	118.912	121.843	125.033	133.863	206.284	200.405	204.39	206.284	208.461	212.417
bta-miR-186	bta-mir-186	96.6729	93.5453	95.7375	96.6728	97.607	99.9049	85.2357	75.2884	83.3749	85.2357	87.3592	94.8766	117.096	111.016	115.149	117.096	119.326	123.431
bta-miR-187	bta-mir-187	1.34446	0.768865	1.15269	1.34446	1.60011	1.85721	0.819574	0	0.546721	0.819574	1.09199	1.6358	0	0	0	0	0	0
bta-miR-188	bta-mir-188	1.02435	0.512577	0.896539	1.02435	1.15208	1.40892	0.819574	0	0.546721	0.819574	1.09199	1.6358	0	0	0	0	0	0
bta-miR-18a	bta-mir-18a	9.47522	7.68865	8.96539	9.47522	9.92071	11.3354	4.91744	2.19021	4.10041	4.91744	6.00595	7.36112	2.30164	1.15341	2.01511	2.30164	2.58779	3.4446
bta-miR-18b	bta-mir-18b	0.576196	0.192216	0.448269	0.576196	0.768055	0.960625	0.273191	0	0	0.273191	0.545995	0.545268	0.143852	0	0	0.143852	0.287533	0.28705
bta-miR-190a	bta-mir-190a	0.512174	0.128144	0.384231	0.512174	0.640046	0.896583	0.819574	0	0.546721	0.819574	1.09199	1.6358	2.58934	1.15341	2.15904	2.58934	3.16286	3.87517
bta-miR-190b	bta-mir-190b	0.256087	0.0640721	0.192115	0.256087	0.320023	0.448291	0	0	0	0	0	0	1.00697	0.288353	0.719681	1.00697	1.2939	1.7223
bta-miR-191	bta-mir-191	8191.2	8185.21	8189.24	8191.2	8193.23	8205.97	7271.26	7255.07	7268.65	7271.26	7275.38	7284.78	7909.58	7900.88	7906.42	7909.58	7912.9	7917.7
bta-miR-191b	bta-mir-191b	0.256087	0.0640721	0.192115	0.256087	0.320023	0.448291	0	0	0	0	0	0	0	0	0	0	0	0
bta-miR-192	bta-mir-192	1.72859	1.1533	1.53692	1.72859	1.92014	2.3055	1.09277	0.273776	0.546721	1.09277	1.63799	1.90844	0.431557	0	0.287873	0.431557	0.575065	0.86115
bta-miR-193a-3p	bta-mir-193a	0.192065	0	0.128077	0.192065	0.256018	0.38425	0	0	0	0	0	0	0	0	0	0	0	0
bta-miR-193a-5p	bta-mir-193a	171.578	167.869	170.342	171.578	172.812	175.474	207.899	194.381	205.02	207.899	211.573	220.561	185.282	178.779	182.799	185.282	187.615	191.606
bta-miR-193b	bta-mir-193b	0.320109	0.0640721	0.256154	0.320109	0.384028	0.576375	0.546383	0	0.27336	0.546383	0.818993	1.09054	0	0	0	0	0	0
bta-miR-194	bta-mir-194-1	3.39315	2.56288	3.13788	3.39315	3.64826	4.22675	1.09277	0.273776	0.546721	1.09277	1.63799	1.90844	1.29467	0.43253	1.00755	1.29467	1.7252	2.00935
bta-miR-194	bta-mir-194-2	2.0487	1.28144	1.85712	2.0487	2.24016	2.68975	0.546383	0	0.27336	0.546383	0.818993	1.09054	2.30164	1.15341	2.01511	2.30164	2.58779	3.4446
bta-miR-194b	bta-mir-194b	0.960326	0.448505	0.8325	0.960326	1.08808	1.47296	0	0	0	0	0	0	0.143852	0	0	0.143852	0.287533	0.28705
bta-miR-194b-3p	bta-mir-194b	0.960326	0.384433	0.768462	0.960326	1.15208	1.537	0	0	0	0	0	0	0.143852	0	0	0.143852	0.287533	0.28705
bta-miR-195	bta-mir-195	1.53652	0.89701	1.34481	1.53652	1.72812	2.17742	3.2783	1.36888	2.7336	3.2783	4.09496	4.90741	1.00697	0.288353	0.719681	1.00697	1.2939	1.7223
bta-miR-196a	bta-mir-196a-1	67.543	64.0721	66.6	67.5429	68.4849	71.0862	47.5353	39.6975	45.9245	47.5353	49.1396	55.3447	67.0352	61.275	65.491	67.0352	68.7203	72.9107
bta-miR-196a	bta-mir-196a-2	90.0146	86.4973	89.0135	90.0146	90.8865	93.885	63.9268	54.7552	61.5061	63.9268	66.8844	72.5206	85.736	80.018	84.2027	85.736	87.4099	91.2819
bta-miR-196b	bta-mir-196b	0.256087	0.0640721	0.192115	0.256087	0.320023	0.448291	1.09277	0	0.820081	1.09277	1.36499	2.18107	0.575409	0	0.431809	0.575409	0.718832	1.1482
bta-miR-197	bta-mir-197	0.704239	0.320361	0.576346	0.704239	0.896064	1.02467	1.09277	0.273776	0.546721	1.09277	1.63799	1.90844	1.00697	0.288353	0.719681	1.00697	1.2939	1.7223
bta-miR-199a-3p	bta-mir-199a-1	0.384131	0.128144	0.320192	0.384131	0.448032	0.640416	0	0	0	0	0	0	0	0	0	0	0	0
bta-miR-199c	bta-mir-199a-1	0.384131	0.0640721	0.320192	0.384131	0.512037	0.640416	0	0	0	0	0	0	0	0	0	0	0	0
bta-miR-199a-3p	bta-mir-199a-2	0.384131	0.128144	0.256154	0.384131	0.512037	0.640416	0	0	0	0	0	0	0	0	0	0	0	0
bta-miR-199c	bta-mir-199a-2	0.384131	0.0640721	0.320192	0.384131	0.448032	0.704458	0	0	0	0	0	0	0	0	0	0	0	0
bta-miR-199a-3p	bta-mir-199b	0.384131	0.128144	0.256154	0.384131	0.512037	0.640416	0	0	0	0	0	0	0	0	0	0	0	0
bta-miR-199c	bta-mir-199b	0.384131	0.0640721	0.320192	0.384131	0.448032	0.704458	0	0	0	0	0	0	0	0	0	0	0	0
bta-miR-19a	bta-mir-19a	0.320109	0.0640721	0.192115	0.320109	0.448032	0.576375	0	0	0	0	0	0	0	0	0	0	0	0
bta-miR-19b	bta-mir-19b	3.58522	2.56288	3.33	3.58522	3.84028	4.611	0	0	0	0	0	0	1.87008	0.720883	1.43936	1.87008	2.44403	2.8705
bta-miR-19b	bta-mir-19b-2	3.58522	2.69103	3.20192	3.58522	3.96828	4.48291	0	0	0	0	0	0	1.87008	0.86506	1.5833	1.87008	2.30026	2.8705
bta-miR-200a	bta-mir-200a	276.894	272.947	275.365	276.894	278.42	281.143	218.553	202.594	213.221	218.553	223.858	234.465	298.781	292.678	296.509	298.781	301.191	304.273
bta-miR-200b	bta-mir-200b	279.455	275.51	277.927	279.455	280.98	283.704	236.037	221.759	232.356	236.037	240.238	249.733	282.526	276.819	280.676	282.526	284.657	287.911
bta-miR-200c	bta-mir-200c	5640.13	5631.94	5636.67	5640.12	5643.28	5654.88	6854.92	6841.67	6850.41	6854.92	6860.43	6867.1	8215.84	8203.65	8211.57	8215.84	8219.12	8228.57
bta-miR-204	bta-mir-204	0	0	0	0	0	0	0.273191	0	0	0.273191	0.545995	0.545268	0	0	0	0	0	0
bta-miR-205	bta-mir-205	0.128044	0	0.0640385	0.128044	0.192014	0.256167	3.0051	1.36888	2.46024	3.0051	3.82197	4.36214	1.43852	0.576706	1.15149	1.43852	1.86896	2.15287
bta-miR-206	bta-mir-206	25.6727	23.066	24.975	25.6727	26.2419	28.4345	18.577	13.6888	17.4951	18.577	19.9288	23.1739	6.47336	4.3253	6.04532	6.47336	7.04455	8.46797
bta-miR-20a	bta-mir-20a	221.515	216.564	219.652	221.515	223.376	226.707	139.874	128.675	136.68	139.874	143.324	150.767	118.103	111.737	116.588	118.103	120.045	124.006
bta-miR-20b	bta-mir-20b	17.0938	14.7366	16.3298	17.0938	17.9213	19.4046	19.6698	15.0577	18.5885	19.6698	20.7478	24.2644	10.7889	7.92971	10.0755	10.7889	11.5013	13.6349
bta-miR-21-3p	bta-mir-21	0	0	0	0	0	0	0	0	0	0	0	0	1.72623	0.720883	1.43936	1.72623	2.1565	2.58345
bta-miR-21-5p	bta-mir-21	300.134	296.013	298.419	300.134	302.102	304.838	243.14	229.972	240.557	243.14	245.698	253.55	228.438	222.032	226.7	228.438	230.745	234.233
bta-miR-210	bta-mir-210	10.8837	8.9701	10.2462	10.8837	11.5208	12.8083	2.18553	0.547552	1.64016	2.18553	2.72998	3.81688	1.15082	0.288353	0.863618	1.15082	1.43766	2.00935
bta-miR-215	bta-mir-215	0	0	0	0	0	0	0	0	0	0	0	0	0.287705	0	0.143936	0.287705	0.431299	0.5741
bta-miR-218	bta-mir-218-1	0.128044	0	0.0640385	0.128044	0.192014	0.256167	0	0	0	0	0	0	0	0	0	0	0	0
bta-miR-218	bta-mir-218-2	0.128044	0	0.128077	0.128044	0.192014	0.192125	0	0	0	0	0	0	0	0	0	0	0	0
bta-miR-219	bta-mir-219-2	0.320109	0.0640721	0.256154	0.320109	0.384028	0.576375	0.273191	0	0	0.273191	0.545995	0.545268	0	0	0	0	0	0
bta-miR-22-3p	bta-mir-22	16.3255	14.0959	15.6894	16.3255	16.9612	18.5721	12.5668	8.76084	11.4811	12.5668	13.6499	16.358	26.1811	21.6265	25.1889	26.1811	27.3156	30.5708
bta-miR-22-5p	bta-mir-22	0.960326	0.448505	0.8325	0.960326	1.08808	1.47296	0	0	0	0	0	0	1.43852	0.576706	1.15149	1.43852	1.86896	2.15287
bta-miR-221	bta-mir-221	0.0640218	0	0	0.0640218	0.128009	0.128083	0.273191	0	0	0.273191	0.545995	0.545268	0.719262	0.144177	0.431809	0.719262	1.00636	1.29172
bta-miR-222	bta-mir-222	0.256087	0.0640721	0.192115	0.256087	0.320023	0.448291	0	0	0	0	0	0	0	0	0	0	0	0
bta-miR-223	bta-mir-223	1.15239	0.512577	0.960577	1.15239	1.3441	1.79317	0.273191	0	0	0.273191	0.545995	0.545268	2.87705	1.44177	2.44692	2.87705	3.30663	4.30575
bta-miR-224	bta-mir-224	4.03337	2.88324	3.71423	4.03337	4.35231	5.18737	5.19063	2.73776	4.37377	5.19063	6.27894	7.36112	6.3295	4.03694	5.75745	6.3295	6.90079	8.32445
bta-miR-2284aa	bta-mir-2284aa-1	0.192065	0	0.128077	0.192065	0.256018	0.38425	0	0	0	0	0	0	0	0	0	0	0	0
bta-miR-2284aa	bta-mir-2284aa-2	0.192065	0.0640721	0.128077	0.192065	0.256018	0.320208	0	0	0	0	0	0	0	0	0	0	0	0
bta-miR-2284aa	bta-mir-2284aa-3	0.192065	0	0.128077	0.192065	0.256018	0.38425	0	0	0	0	0	0	0.287705	0	0.143936	0.287705	0.431299	0.5741
bta-miR-2284aa	bta-mir-2284aa-4	0.192065	0.0640721	0.128077	0.192065	0.256018	0.320208	0	0	0	0	0	0	0.287705	0	0.287873	0.287705	0.431299	0.430575
bta-miR-2284ab	bta-mir-2284ab	4.03337	3.07546	3.77827	4.03337	4.28831	4.99525	3.0051	1.36888	2.46024	3.0051	3.82197	4.36214	10.2135	7.49718	9.4998	10.2135	10.9262	12.9172
bta-miR-2285by	bta-mir-2284ab	4.03337	2.94732	3.71423	4.03337	4.41632	5.05929	3.0051	1.0951	2.18688	3.0051	4.09496	4.63478	10.2135	7.20883	9.78767	10.2135	10.7825	13.0608
bta-miR-2284b	bta-mir-2284b	1.02435	0.512577	0.896539	1.02435	1.15208	1.40892	0	0	0	0	0	0	0.863114	0.288353	0.575745	0.863114	1.15013	1.43525
bta-miR-2284c	bta-mir-2284c	0.256087	0.0640721	0.192115	0.256087	0.320023	0.448291	0.273191	0	0	0.273191	0.545995	0.545268	0.287705	0	0.143936	0.287705	0.431299	0.5741
bta-miR-2284d	bta-mir-2284d	0.0640218	0	0	0.0640218	0.128009	0.128083	0	0	0	0	0	0	0	0	0	0	0	0
bta-miR-2284f	bta-mir-2284f	0	0	0	0	0	0	0.819574	0	0.546721	0.819574	1.09199	1.6358	0	0	0	0	0	0
bta-miR-2284h-5p	bta-mir-2284h	0.192065	0	0.128077	0.192065	0.256018	0.38425	0	0	0	0	0	0	0.575409	0.144177	0.287873	0.575409	0.862598	1.00467
bta-miR-2284j	bta-mir-2284j	2.56087	1.79402	2.30538	2.56087	2.8162	3.33016	2.18553	0.547552	1.64016	2.18553	2.72998	3.81688	6.61721	4.3253	6.04532	6.61721	7.18832	8.6115
bta-miR-2284k	bta-mir-2284k	0.128044	0	0.0640385	0.128044	0.192014	0.256167	0	0	0	0	0	0	0.287705	0	0.143936	0.287705	0.431299	0.5741
bta-miR-2284l	bta-mir-2284l	0.0640218	0	0	0.0640218	0.128009	0.128083	0	0	0	0	0	0	0	0	0	0	0	0
bta-miR-2284m	bta-mir-2284m	0.832283	0.320361	0.640385	0.832283	1.08808	1.28083	0.273191	0	0	0.273191	0.545995	0.545268	0.143852	0	0	0.143852	0.287533	0.28705
bta-miR-2284n	bta-mir-2284n	0.0640218	0	0	0.0640218	0.128009	0.128083	0	0	0	0	0	0	0.143852	0	0	0.143852	0.287533	0.28705
bta-miR-2284o	bta-mir-2284o	0.128044	0	0.0640385	0.128044	0.192014	0.256167	0	0	0	0	0	0	0.143852	0	0	0.143852	0.287533	0.28705
bta-miR-2284p	bta-mir-2284p	0	0	0	0	0	0	0	0	0	0	0	0	0.287705	0	0.143936	0.287705	0.431299	0.5741
bta-miR-2284v	bta-mir-2284v	0	0	0	0	0	0	0	0	0	0	0	0	0.143852	0	0	0.143852	0.287533	0.28705
bta-miR-2284w	bta-mir-2284w	0.832283	0.384433	0.704423	0.832283	0.960069	1.28083	0	0	0	0	0	0	0.143852	0	0	0.143852	0.287533	0.28705
bta-miR-2284x	bta-mir-2284x	822.744	818.842	820.973	822.744	824.379	827.61	476.719	459.944	472.913	476.719	483.206	490.741	447.525	441.18	446.203	447.525	449.989	454.113
bta-miR-2284y	bta-mir-2284x	822.744	817.56	820.333	822.744	825.019	828.955	476.719	457.206	470.18	476.719	484.571	494.831	447.525	440.459	445.483	447.525	450.708	454.831
bta-miR-2285av	bta-mir-2284x	822.744	818.201	821.614	822.744	823.739	828.25	476.719	462.682	474.28	476.719	480.476	489.378	447.525	441.901	446.922	447.525	449.27	453.252
bta-miR-2284y	bta-mir-2284y-1	12.0361	10.5719	11.3988	12.0361	12.6729	13.5128	5.73702	3.28531	4.92049	5.73702	6.82494	7.90638	7.04876	6.63212	6.47713	7.04876	7.61962	7.03272
bta-miR-2285av	bta-mir-2284y-1	12.0361	10.1234	11.4629	12.0361	12.6089	13.9611	5.73702	3.55909	4.92049	5.73702	6.55194	7.90638	7.04876	6.63212	6.62107	7.04876	7.76338	7.03272
bta-miR-2284y	bta-mir-2284y-2	12.0361	10.3797	11.591	12.0361	12.4169	13.769	5.73702	3.28531	4.64713	5.73702	6.82494	8.17902	7.04876	6.63212	6.3332	7.04876	7.61962	7.03272
bta-miR-2285av	bta-mir-2284y-2	12.0361	10.5719	11.8471	12.2922	12.8009	13.9611	5.73702	3.01154	4.92049	5.73702	6.55194	8.45165	7.04876	6.63212	6.47713	7.04876	7.76338	7.03272
bta-miR-2284y	bta-mir-2284y-3	12.2922	10.7641	11.9112	12.2922	12.6729	13.833	6.2834	3.83287	5.46721	6.2834	7.09794	8.72429	7.04876	6.63212	6.62107	7.04876	7.47585	7.03272
bta-miR-2285av	bta-mir-2284y-3	12.2922	9.61082	10.8865	11.3959	11.8408	13.1285	6.2834	3.55909	5.46721	6.2834	7.09794	8.99692	7.04876	6.63212	6.47713	7.04876	7.76338	7.03272
bta-miR-2284h-5p	bta-mir-2284y-4	11.3959	9.73896	11.0146	11.3959	11.7128	13.1285	5.73702	3.28531	4.92049	5.73702	6.82494	7.90638	7.04876	6.63212	6.3332	7.04876	7.61962	7.03272
bta-miR-2284y	bta-mir-2284y-4	11.3959	9.48267	10.8865	11.3959	11.9049	13.3207	5.73702	3.55909	4.64713	5.73702	6.82494	8.17902	7.04876	6.63212	6.62107	7.04876	7.47585	7.03272
bta-miR-2285av	bta-mir-2284y-4	11.3959	10.2515	11.655	12.0361	12.3529	13.897	5.73702	3.55909	4.92049	5.73702	6.55194	7.90638	7.04876	6.63212	6.47713	7.04876	7.61962	7.03272
bta-miR-2284y	bta-mir-2284y-5	12.0361	10.4438	11.5269	12.0361	12.5449	13.769	5.73702	3.28531	4.92049	5.73702	6.82494	7.90638	7.04876	6.63212	6.62107	7.04876	7.76338	7.03272
bta-miR-2285av	bta-mir-2284y-5	12.0361	10.1875	11.591	12.0361	12.4169	13.9611	5.73702	3.55909	5.19385	5.73702	6.55194	6.81585	7.04876	6.63212	6.3332	7.04876	7.61962	7.03272
bta-miR-2284y	bta-mir-2284y-6	11.9721	10.2515	11.3988	11.9721	12.4809	13.769	5.73702	4.38042	4.64713	5.73702	6.82494	7.08848	7.04876	6.63212	6.47713	7.04876	7.76338	7.03272
bta-miR-2285av	bta-mir-2284y-6	11.9721	10.1234	11.4629	11.9721	12.3529	13.9611	5.73702	3.55909	4.92049	5.73702	6.55194	7.90638	7.04876	6.63212	6.47713	7.04876	7.76338	7.03272
bta-miR-2284y	bta-mir-2284y-7	11.9721	10.3797	11.3348	11.9721	12.5449	13.6409	5.73702	3.28531	4.92049	5.73702	6.82494	7.90638	7.04876	6.63212	6.3332	7.04876	7.61962	7.03272
bta-miR-2285av	bta-mir-2284y-7	11.9721	10.1875	11.5269	11.9721	12.4169	13.833	5.73702	3.01154	5.19385	5.73702	6.55194	8.17902	7.04876	6.63212	6.62107	7.04876	7.47585	7.03272
bta-miR-2284aa	bta-mir-2284z-1	2.0487	1.28144	1.85712	2.0487	2.24016	2.68975	1.63915	0.547552	1.09344	1.63915	2.18398	2.72634	1.29467	0.43253	1.00755	1.29467	1.7252	2.00935
bta-miR-2284z	bta-mir-2284z-1	2.0487	1.40959	1.79308	2.0487	2.30417	2.68975	1.63915	0.273776	1.3668	1.63915	1.91098	2.99897	1.29467	0.576706	0.863618	1.29467	1.7252	2.00935
bta-miR-2284aa	bta-mir-2284z-2	2.0487	1.1533	1.85712	2.0487	2.24016	2.81783	1.63915	0.547552	1.09344	1.63915	2.18398	2.72634	1.29467	0.43253	1.00755	1.29467	1.58143	2.15287
bta-miR-2284z	bta-mir-2284z-2	2.0487	1.34551	1.79308	2.0487	2.30417	2.75379	1.63915	0.273776	1.3668	1.63915	1.91098	2.99897	1.29467	0.576706	0.863618	1.29467	1.58143	2.15287
bta-miR-2284aa	bta-mir-2284z-3	0.320109	0.0640721	0.192115	0.320109	0.448032	0.576375	0	0	0	0	0	0	0.575409	0.144177	0.287873	0.575409	0.862598	1.00467
bta-miR-2284z	bta-mir-2284z-3	0.320109	0.0640721	0.256154	0.320109	0.384028	0.576375	0	0	0	0	0	0	0.575409	0	0.431809	0.575409	0.718832	1.1482
bta-miR-2284aa	bta-mir-2284z-4	2.0487	1.28144	1.79308	2.0487	2.30417	2.81783	1.63915	0.547552	1.09344	1.63915	2.18398	2.72634	1.29467	0.43253	1.00755	1.29467	1.7252	2.00935
bta-miR-2284z	bta-mir-2284z-4	2.0487	1.40959	1.85712	2.0487	2.24016	2.68975	1.63915	0.273776	1.3668	1.63915	1.91098	2.99897	1.29467	0.576706	0.863618	1.29467	1.58143	2.15287
bta-miR-2284aa	bta-mir-2284z-5	0.512174	0.128144	0.384231	0.512174	0.640046	0.896583	0	0	0	0	0	0	0.575409	0.144177	0.287873	0.575409	0.862598	1.00467
bta-miR-2284z	bta-mir-2284z-5	0.512174	0.192216	0.384231	0.512174	0.640046	0.832541	0	0	0	0	0	0	0.575409	0	0.431809	0.575409	0.718832	1.1482
bta-miR-2284aa	bta-mir-2284z-6	0.320109	0.0640721	0.192115	0.320109	0.448032	0.576375	0	0	0	0	0	0	0.575409	0.144177	0.431809	0.575409	0.718832	1.00467
bta-miR-2284z	bta-mir-2284z-6	0.320109	0.0640721	0.256154	0.320109	0.384028	0.576375	0	0	0	0	0	0	0.575409	0	0.287873	0.575409	0.862598	1.1482
bta-miR-2284aa	bta-mir-2284z-7	0.256087	0.0640721	0.192115	0.256087	0.320023	0.448291	0	0	0	0	0	0	0.575409	0.144177	0.287873	0.575409	0.862598	1.00467
bta-miR-2284z	bta-mir-2284z-7	0.256087	0.0640721	0.128077	0.256087	0.384028	0.448291	0	0	0	0	0	0	0.575409	0	0.431809	0.575409	0.718832	1.1482
bta-miR-2285aa	bta-mir-2285aa	3.13707	2.24252	2.88173	3.13707	3.39224	3.97058	0.819574	0	0.546721	0.819574	1.09199	1.6358	0.719262	0.144177	0.431809	0.719262	1.00636	1.29172
bta-miR-2285af	bta-mir-2285af-2	0.0640218	0	0	0.0640218	0.128009	0.128083	0	0	0	0	0	0	0.143852	0	0	0.143852	0.287533	0.28705
bta-miR-2285aj-5p	bta-mir-2285aj	91.6792	88.4195	90.9346	91.6792	92.8067	94.7816	60.3753	50.6486	57.4057	60.3753	62.7894	70.6122	47.759	42.5321	46.7793	47.759	48.8806	52.8172
bta-miR-2285ak-5p	bta-mir-2285ak	0.128044	0	0.0640385	0.128044	0.192014	0.256167	0	0	0	0	0	0	0.287705	0	0.143936	0.287705	0.431299	0.5741
bta-miR-2285al-5p	bta-mir-2285al	0.0640218	0	0	0.0640218	0.128009	0.128083	0	0	0	0	0	0	0	0	0	0	0	0
bta-miR-2285am-5p	bta-mir-2285am	0.960326	0.448505	0.8325	0.960326	1.08808	1.47296	0	0	0	0	0	0	0.719262	0.144177	0.575745	0.719262	0.862598	1.29172
bta-miR-2285dc	bta-mir-2285am	0.960326	0.384433	0.768462	0.960326	1.15208	1.537	0	0	0	0	0	0	0.719262	0.144177	0.431809	0.719262	1.00636	1.29172
bta-miR-2285au	bta-mir-2285ao-1	0.512174	0.128144	0.384231	0.512174	0.640046	0.896583	0	0	0	0	0	0	2.44549	1.15341	2.01511	2.44549	2.87533	3.73165
bta-miR-2285au	bta-mir-2285ao-3	0.512174	0.192216	0.384231	0.512174	0.640046	0.832541	0	0	0	0	0	0	2.44549	1.29759	1.87117	2.44549	2.87533	3.73165
bta-miR-2285ap	bta-mir-2285ap	0	0	0	0	0	0	0	0	0	0	0	0	0.575409	0.144177	0.287873	0.575409	0.862598	1.00467
bta-miR-2285au	bta-mir-2285au	0.512174	0.128144	0.448269	0.512174	0.576041	0.896583	0	0	0	0	0	0	2.44549	1.15341	2.15904	2.44549	2.73156	3.73165
bta-miR-2285av	bta-mir-2285av	3.90533	2.88324	3.58615	3.90533	4.2243	4.93121	4.09787	1.91643	3.55368	4.09787	4.64096	6.27058	4.02787	2.16265	3.59841	4.02787	4.45676	5.88452
bta-miR-2285b	bta-mir-2285b-1	0.128044	0	0.0640385	0.128044	0.192014	0.256167	0	0	0	0	0	0	0.287705	0	0.143936	0.287705	0.431299	0.5741
bta-miR-2285b	bta-mir-2285b-2	0.384131	0.0640721	0.320192	0.384131	0.448032	0.704458	0	0	0	0	0	0	0.287705	0	0.287873	0.287705	0.431299	0.430575
bta-miR-2285ba	bta-mir-2285ba-1	0	0	0	0	0	0	0.273191	0	0	0.273191	0.545995	0.545268	0	0	0	0	0	0
bta-miR-2285ba	bta-mir-2285ba-2	0	0	0	0	0	0	0.273191	0	0	0.273191	0.545995	0.545268	0	0	0	0	0	0
bta-miR-2285bb	bta-mir-2285bb	1.4725	0.768865	1.28077	1.4725	1.66412	2.17742	1.63915	0.547552	1.09344	1.63915	2.18398	2.72634	0.719262	0.144177	0.431809	0.719262	1.00636	1.29172
bta-miR-2285be	bta-mir-2285be	0	0	0	0	0	0	0	0	0	0	0	0	0.863114	0.144177	0.719681	0.863114	1.00636	1.57877
bta-miR-2285bk	bta-mir-2285bk	10.6916	8.9701	10.2462	10.6916	11.2008	12.5522	20.4893	15.0577	19.1352	20.4893	21.8398	25.9002	16.1115	12.6875	15.1133	16.1115	17.1082	19.5194
bta-miR-2285bo	bta-mir-2285bo	0.448152	0.128144	0.320192	0.448152	0.576041	0.7685	0	0	0	0	0	0	0.431557	0	0.287873	0.431557	0.575065	0.86115
bta-miR-2285bt	bta-mir-2285bt	0.192065	0	0.128077	0.192065	0.256018	0.38425	0	0	0	0	0	0	0	0	0	0	0	0
bta-miR-2285by	bta-mir-2285by	0.0640218	0	0	0.0640218	0.128009	0.128083	0	0	0	0	0	0	1.29467	0.43253	1.00755	1.29467	1.7252	2.00935
bta-miR-2285bz	bta-mir-2285bz	32.5871	30.1139	31.699	32.5871	33.2824	35.2229	18.577	13.6888	17.4951	18.577	19.9288	23.1739	14.9606	11.5341	14.3936	14.9606	15.5268	18.3712
bta-miR-2285cj	bta-mir-2285cj	0	0	0	0	0	0	0	0	0	0	0	0	0.143852	0	0	0.143852	0.287533	0.28705
bta-miR-2285cq	bta-mir-2285cq	0	0	0	0	0	0	0.273191	0	0	0.273191	0.545995	0.545268	0	0	0	0	0	0
bta-miR-2285cr	bta-mir-2285cr-1	0.640218	0.256288	0.512308	0.640218	0.768055	1.02467	0.273191	0	0	0.273191	0.545995	0.545268	1.29467	0.43253	1.00755	1.29467	1.7252	2.00935
bta-miR-2285cr	bta-mir-2285cr-2	0.640218	0.192216	0.512308	0.640218	0.83206	1.02467	0.273191	0	0	0.273191	0.545995	0.545268	1.29467	0.576706	0.863618	1.29467	1.58143	2.15287
bta-miR-2285cw	bta-mir-2285cw-1	0.128044	0	0.0640385	0.128044	0.192014	0.256167	0.819574	0	0.546721	0.819574	1.09199	1.6358	0.287705	0	0.143936	0.287705	0.431299	0.5741
bta-miR-2285cw	bta-mir-2285cw-2	0.128044	0	0.128077	0.128044	0.192014	0.192125	0.819574	0	0.546721	0.819574	1.09199	1.6358	0.287705	0	0.287873	0.287705	0.431299	0.430575
bta-miR-2285db	bta-mir-2285db	0.192065	0	0.128077	0.192065	0.256018	0.38425	0	0	0	0	0	0	0.287705	0	0.143936	0.287705	0.431299	0.5741
bta-miR-2285am-5p	bta-mir-2285dc	0.960326	0.448505	0.8325	0.960326	1.08808	1.47296	0	0	0	0	0	0	0.719262	0.144177	0.431809	0.719262	1.00636	1.29172
bta-miR-2285dc	bta-mir-2285dc	0.960326	0.384433	0.768462	0.960326	1.15208	1.537	0	0	0	0	0	0	0.719262	0.144177	0.575745	0.719262	0.862598	1.29172
bta-miR-2285k	bta-mir-2285k-5	0.192065	0.0640721	0.128077	0.192065	0.256018	0.320208	0	0	0	0	0	0	0	0	0	0	0	0
bta-miR-2285p	bta-mir-2285p	0	0	0	0	0	0	0	0	0	0	0	0	0.287705	0	0.143936	0.287705	0.431299	0.5741
bta-miR-2285t	bta-mir-2285t	0	0	0	0	0	0	0.273191	0	0	0.273191	0.545995	0.545268	0	0	0	0	0	0
bta-miR-2299-3p	bta-mir-2299	63.8297	60.8685	62.7577	63.8297	64.6446	66.6033	29.2315	23.271	27.8828	29.2315	30.5757	35.4424	27.1881	22.3474	25.9085	27.1881	28.4657	31.719
bta-miR-2354	bta-mir-2354	0.128044	0	0.0640385	0.128044	0.192014	0.256167	0	0	0	0	0	0	0	0	0	0	0	0
bta-miR-2370-3p	bta-mir-2370	0.128044	0	0.128077	0.128044	0.192014	0.192125	0	0	0	0	0	0	0	0	0	0	0	0
bta-miR-2370-5p	bta-mir-2370	0.384131	0.0640721	0.320192	0.384131	0.448032	0.704458	1.09277	0.273776	0.546721	1.09277	1.63799	1.90844	0.143852	0	0	0.143852	0.287533	0.28705
bta-miR-2382-5p	bta-mir-2382	0	0	0	0	0	0	0	0	0	0	0	0	0.287705	0	0.143936	0.287705	0.431299	0.5741
bta-miR-2387	bta-mir-2387	10.1154	8.32937	9.60577	10.1154	10.5608	11.9758	17.2111	12.3199	15.8549	17.2111	18.5638	22.0833	10.2135	7.49718	9.4998	10.2135	10.9262	12.9172
bta-miR-2397-3p	bta-mir-2397	0.384131	0.0640721	0.320192	0.384131	0.448032	0.704458	0	0	0	0	0	0	0.719262	0.144177	0.431809	0.719262	1.00636	1.29172
bta-miR-23a	bta-mir-23a	72.1525	68.5572	71.0827	72.1525	72.9652	76.0815	100.534	87.6084	97.0429	100.534	103.739	113.688	62.1442	56.2289	60.4532	62.1442	63.976	67.8873
bta-miR-23b-3p	bta-mir-23b	251.798	247.318	250.39	251.798	253.458	256.295	290.949	276.514	287.028	290.949	294.837	305.35	210.312	204.01	208.708	210.312	212.055	216.436
bta-miR-24-3p	bta-mir-24-1	503.979	499.122	502.062	503.979	505.636	509.643	324.551	309.367	319.832	324.551	328.962	339.429	272.169	266.006	270.6	272.169	273.875	278.151
bta-miR-24-3p	bta-mir-24-2	497.257	492.074	495.658	497.257	498.596	503.239	316.629	301.154	311.631	316.629	320.772	332.613	269.292	263.122	267.722	269.292	271	275.281
bta-miR-2403	bta-mir-2403	0.0640218	0	0	0.0640218	0.128009	0.128083	0	0	0	0	0	0	0.143852	0	0	0.143852	0.287533	0.28705
bta-miR-2412	bta-mir-2412	0	0	0	0	0	0	0	0	0	0	0	0	0.143852	0	0	0.143852	0.287533	0.28705
bta-miR-2416	bta-mir-2416	0.0640218	0	0	0.0640218	0.128009	0.128083	0	0	0	0	0	0	0.431557	0	0.287873	0.431557	0.575065	0.86115
bta-miR-2419-3p	bta-mir-2419	0.384131	0.0640721	0.320192	0.384131	0.448032	0.704458	0	0	0	0	0	0	0	0	0	0	0	0
bta-miR-2419-5p	bta-mir-2419	10.4355	8.64973	9.92596	10.4355	10.8808	12.36	12.84	8.76084	11.4811	12.84	14.1959	16.6307	6.76106	4.61365	6.3332	6.76106	7.47585	8.6115
bta-miR-2426	bta-mir-2426	0	0	0	0	0	0	0.273191	0	0	0.273191	0.545995	0.545268	0.575409	0.144177	0.287873	0.575409	0.862598	1.00467
bta-miR-2435	bta-mir-2435	0.256087	0.0640721	0.192115	0.256087	0.320023	0.448291	0	0	0	0	0	0	0.143852	0	0	0.143852	0.287533	0.28705
bta-miR-2447	bta-mir-2447	0.256087	0.0640721	0.128077	0.256087	0.384028	0.448291	0	0	0	0	0	0	0.575409	0	0.431809	0.575409	0.718832	1.1482
bta-miR-2448-3p	bta-mir-2448	0.192065	0	0.128077	0.192065	0.256018	0.38425	0.819574	0	0.546721	0.819574	1.09199	1.6358	0	0	0	0	0	0
bta-miR-2458	bta-mir-2458	0	0	0	0	0	0	0	0	0	0	0	0	1.00697	0.288353	0.719681	1.00697	1.2939	1.7223
bta-miR-2462	bta-mir-2462	0.256087	0.0640721	0.192115	0.256087	0.320023	0.448291	0	0	0	0	0	0	0.431557	0	0.287873	0.431557	0.575065	0.86115
bta-miR-2468	bta-mir-2468	13.3805	11.533	12.8077	13.3805	13.953	15.2419	11.2008	6.8444	10.3877	11.2008	12.2849	15.2675	11.9397	8.6506	11.227	11.9397	12.6514	15.2136
bta-miR-2474	bta-mir-2474	0	0	0	0	0	0	0.273191	0	0	0.273191	0.545995	0.545268	0	0	0	0	0	0
bta-miR-2475	bta-mir-2475	0.0640218	0	0	0.0640218	0.128009	0.128083	0	0	0	0	0	0	0	0	0	0	0	0
bta-miR-2483-3p	bta-mir-2483	0.640218	0.192216	0.512308	0.640218	0.83206	1.02467	0	0	0	0	0	0	1.29467	0.43253	1.00755	1.29467	1.7252	2.00935
bta-miR-25	bta-mir-25	52.0497	49.3355	51.2308	52.0497	52.8038	54.9477	87.148	75.2884	84.7417	87.148	90.0892	95.6945	26.7565	22.3474	25.9085	26.7565	27.6031	31.1449
bta-miR-26a	bta-mir-26a-1	18876.9	18875.6	18877.3	18876.9	18876.2	18899.2	12294.7	12292.5	12295.7	12294.7	12295.8	12294.7	14627.9	14626.7	14626.8	14627.9	14628.2	14629.5
bta-miR-26a	bta-mir-26a-2	18883	18882.1	18883	18883	18882.6	18904.6	12300.7	12298	12301.2	12300.7	12301.3	12302.3	14639.4	14638.2	14638.3	14639.4	14639.7	14641
bta-miR-26b	bta-mir-26b	2904.6	2896.06	2902.22	2904.6	2907.09	2916.07	2396.71	2381.85	2391.9	2396.71	2402.38	2410.63	2764.84	2746.56	2760.7	2764.84	2770.38	2781.51
bta-miR-27a-3p	bta-mir-27a	12.6763	10.8923	12.1673	12.6763	13.1209	14.5375	25.9532	20.5332	24.6024	25.9532	27.2998	31.3529	7.76803	5.47871	7.19681	7.76803	8.33845	9.7597
bta-miR-27a-5p	bta-mir-27a	0.128044	0	0.0640385	0.128044	0.192014	0.256167	1.63915	0.547552	1.09344	1.63915	2.18398	2.72634	0	0	0	0	0	0
bta-miR-27b	bta-mir-27b	76.634	73.0422	75.5654	76.634	77.4456	80.5644	49.7208	42.4353	47.8381	49.7208	51.8695	56.7079	31.7914	26.6727	30.2266	31.7914	33.0663	37.0294
bta-miR-28	bta-mir-28	33.6754	30.7546	32.6596	33.6754	34.5625	36.7599	23.4944	17.7955	21.8688	23.4944	25.1158	29.1718	27.3319	22.3474	26.6282	27.3319	28.0344	32.2931
bta-miR-2887	bta-mir-2887-1	6.14609	4.80541	5.76346	6.14609	6.52847	7.49287	6.55659	3.83287	5.74057	6.55659	7.37093	9.26955	9.63811	7.20883	9.06799	9.63811	10.3512	12.0561
bta-miR-2887	bta-mir-2887-2	6.14609	4.61319	5.63539	6.14609	6.65648	7.685	6.55659	3.83287	5.74057	6.55659	7.37093	9.26955	9.63811	6.92048	9.21192	9.63811	10.3512	12.3431
bta-miR-2904	bta-mir-2904-1	7.42652	5.76649	6.91615	7.42652	7.93657	9.09391	7.10297	4.10664	6.28729	7.10297	7.91693	10.0875	10.7889	7.92971	10.0755	10.7889	11.5013	13.6349
bta-miR-2904	bta-mir-2904-2	7.42652	5.89463	6.78808	7.42652	8.06458	8.96583	7.10297	3.83287	6.01393	7.10297	8.18993	10.3601	10.7889	7.49718	10.3634	10.7889	11.2138	14.0654
bta-miR-2904	bta-mir-2904-3	7.42652	5.63835	6.91615	7.42652	7.93657	9.222	7.10297	4.10664	6.28729	7.10297	7.91693	10.0875	10.7889	7.92971	10.0755	10.7889	11.5013	13.6349
bta-miR-296-3p	bta-mir-296	61.4609	57.6649	60.1962	61.4609	62.7245	65.3225	32.783	26.0087	31.4364	32.783	34.1247	39.5319	21.0024	17.3012	20.1511	21.0024	21.8525	24.6863
bta-miR-296-5p	bta-mir-296	1.53652	0.89701	1.34481	1.53652	1.72812	2.17742	4.37106	2.19021	3.82704	4.37106	4.91396	6.54321	2.73319	1.44177	2.30298	2.73319	3.30663	3.87517
bta-miR-29a	bta-mir-29a	186.239	181.965	185.071	186.239	187.533	191.1	82.5038	71.1818	79.2745	82.5038	85.9942	93.5134	120.836	114.62	119.467	120.836	122.201	127.02
bta-miR-29b	bta-mir-29b-1	6.78631	5.12577	6.40385	6.78631	7.16851	8.4535	12.2936	8.76084	11.2078	12.2936	13.6499	15.5401	12.9467	10.0924	12.2346	12.9467	13.6578	15.7877
bta-miR-29b	bta-mir-29b-2	6.78631	5.25391	6.27577	6.78631	7.29652	8.32541	12.2936	8.76084	11.2078	12.2936	13.6499	15.5401	13.0906	10.0924	12.3785	13.0906	13.8016	16.0748
bta-miR-29c	bta-mir-29c	37.5808	34.5989	36.5019	37.5808	38.4028	40.9866	22.4017	16.4266	21.3221	22.4017	23.4778	28.3539	33.2299	28.1144	31.666	33.2299	34.5039	38.6082
bta-miR-29d-5p	bta-mir-29c	4.48152	3.20361	4.1625	4.48152	4.80034	5.76375	1.09277	0.273776	0.546721	1.09277	1.63799	1.90844	1.87008	0.720883	1.43936	1.87008	2.44403	2.8705
bta-miR-29d-3p	bta-mir-29d	0.704239	0.320361	0.576346	0.704239	0.896064	1.02467	0	0	0	0	0	0	0	0	0	0	0	0
bta-miR-29d-5p	bta-mir-29d	4.48152	3.33175	4.22654	4.48152	4.73634	5.63566	1.09277	0.273776	0.546721	1.09277	1.63799	1.90844	1.87008	0.86506	1.5833	1.87008	2.30026	2.8705
bta-miR-301a	bta-mir-301a	0.128044	0	0.0640385	0.128044	0.192014	0.256167	0	0	0	0	0	0	0	0	0	0	0	0
bta-miR-3065	bta-mir-3065	0	0	0	0	0	0	0.546383	0	0.27336	0.546383	0.818993	1.09054	0	0	0	0	0	0
bta-miR-30a-5p	bta-mir-30a	14737.4	14730.2	14735.3	14737.4	14739	14761.2	11659.8	11657.4	11658.8	11659.8	11662.5	11660.6	14918.8	14915.1	14916.1	14918.8	14920.1	14924.3
bta-miR-30b-3p	bta-mir-30b	39.4374	36.5211	38.4231	39.4374	40.3229	42.6517	43.7106	35.5909	42.3709	43.7106	45.0446	51.8004	48.1905	42.5321	46.7793	48.1905	49.5994	53.8219
bta-miR-30b-5p	bta-mir-30b	38.8612	35.8804	38.1029	38.8612	39.5548	42.4596	42.891	34.222	41.0041	42.891	45.0446	50.9825	46.0327	40.3694	44.6203	46.0327	47.4429	51.669
bta-miR-30c	bta-mir-30c	40.3977	37.8025	39.7039	40.3977	40.9629	43.1641	30.8706	23.271	29.5229	30.8706	32.2137	38.4414	25.1742	20.1847	23.7495	25.1742	26.5968	30.1402
bta-miR-30d	bta-mir-30d	2776.5	2766.63	2774.15	2776.5	2779.08	2791.57	3602.3	3586.47	3597.42	3602.3	3609.03	3616.22	3306.3	3294.43	3303.34	3306.3	3310.94	3315.43
bta-miR-30e-5p	bta-mir-30e	961.927	954.674	959.937	961.927	963.909	970.231	893.609	876.084	888.421	893.609	900.892	908.962	1018.76	1010.68	1016.19	1018.76	1022.18	1025.92
bta-miR-30f	bta-mir-30f	144.881	140.959	143.446	144.881	146.571	148.769	139.601	127.306	136.68	139.601	143.324	151.312	110.335	103.807	108.672	110.335	112.138	116.686
bta-miR-31	bta-mir-31	5.95402	4.48505	5.63539	5.95402	6.27245	7.42883	18.3038	13.6888	17.2217	18.3038	19.6558	22.6286	6.90491	4.61365	6.3332	6.90491	7.47585	9.1856
bta-miR-3141	bta-mir-3141	0.0640218	0	0	0.0640218	0.128009	0.128083	0	0	0	0	0	0	0.287705	0	0.143936	0.287705	0.431299	0.5741
bta-miR-32	bta-mir-32	0.0640218	0	0	0.0640218	0.128009	0.128083	0.273191	0	0	0.273191	0.545995	0.545268	0.143852	0	0	0.143852	0.287533	0.28705
bta-miR-320a	bta-mir-320a-1	3505.83	3497.06	3502.9	3505.83	3508.73	3518.45	5874.43	5858.81	5871.78	5874.43	5880.37	5886.17	6105.96	6095.79	6102.9	6105.96	6110.07	6121.91
bta-miR-320a	bta-mir-320a-2	3505.83	3495.77	3504.18	3505.83	3507.45	3519.73	5874.43	5856.07	5869.05	5874.43	5883.1	5889.71	6105.96	6094.34	6104.34	6105.96	6111.51	6119.9
bta-miR-323b-3p	bta-mir-323b	0	0	0	0	0	0	0.273191	0	0	0.273191	0.545995	0.545268	1.00697	0.288353	0.719681	1.00697	1.2939	1.7223
bta-miR-324	bta-mir-324	17.4139	14.7366	16.65	17.4139	18.2413	20.045	11.474	7.66573	10.3877	11.474	12.5579	15.2675	8.63114	6.05542	8.06043	8.63114	9.20105	11.1949
bta-miR-326	bta-mir-326	2.30478	1.40959	2.04923	2.30478	2.56018	3.20208	0.819574	0	0.546721	0.819574	1.09199	1.6358	0.143852	0	0	0.143852	0.287533	0.28705
bta-miR-328	bta-mir-328	1.34446	0.768865	1.15269	1.34446	1.60011	1.85721	1.09277	0.273776	0.546721	1.09277	1.63799	1.90844	0.863114	0.288353	0.575745	0.863114	1.15013	1.43525
bta-miR-331-3p	bta-mir-331	2.49685	1.6018	2.24135	2.49685	2.7522	3.39421	7.10297	4.10664	6.28729	7.10297	7.91693	10.0875	5.03483	2.88353	4.60596	5.03483	5.46312	7.17625
bta-miR-331-5p	bta-mir-331	0.768261	0.256288	0.640385	0.768261	0.896064	1.28083	0.546383	0	0.27336	0.546383	0.818993	1.09054	0.143852	0	0	0.143852	0.287533	0.28705
bta-miR-335	bta-mir-335	0.896305	0.384433	0.768462	0.896305	1.02407	1.40892	3.0051	1.36888	2.46024	3.0051	3.82197	4.36214	2.73319	1.44177	2.30298	2.73319	3.30663	3.87517
bta-miR-338	bta-mir-338	0	0	0	0	0	0	0	0	0	0	0	0	0.575409	0.144177	0.287873	0.575409	0.862598	1.00467
bta-miR-339a	bta-mir-339a	87.3257	83.2937	85.8115	87.3257	88.9664	91.3234	65.8391	56.1241	64.2397	65.8391	67.7034	75.247	48.9098	43.253	47.499	48.9098	50.3182	54.5395
bta-miR-339b	bta-mir-339a	87.3257	83.9345	86.4519	87.3257	88.3263	90.683	65.8391	54.7552	62.8729	65.8391	68.2494	77.428	48.9098	43.9739	47.499	48.9098	50.3182	53.8219
bta-miR-339b	bta-mir-339b	47.7602	44.8505	46.7481	47.7602	48.6435	50.9771	30.5974	24.0923	28.7028	30.5974	32.4867	37.0782	25.6057	20.9056	24.4692	25.6057	26.5968	30.4273
bta-miR-340	bta-mir-340	1.08837	0.512577	0.896539	1.08837	1.28009	1.66508	0.273191	0	0	0.273191	0.545995	0.545268	0	0	0	0	0	0
bta-miR-342	bta-mir-342	101.218	97.3896	99.9	101.218	102.407	105.22	259.805	246.399	256.959	259.805	262.078	273.724	89.62	83.6224	87.8011	89.62	91.2916	95.7312
bta-miR-3431	bta-mir-3431	1.34446	0.768865	1.15269	1.34446	1.60011	1.85721	2.73191	1.0951	2.18688	2.73191	3.54897	4.08951	1.72623	0.720883	1.43936	1.72623	2.1565	2.58345
bta-miR-3432a	bta-mir-3432a-1	449.561	445.301	448.269	449.561	451.232	454.055	917.923	900.724	913.024	917.923	922.732	935.134	899.796	891.011	896.723	899.796	902.853	908.513
bta-miR-3432a	bta-mir-3432a-2	456.155	451.708	454.673	456.155	457.633	461.1	927.211	908.937	921.224	927.211	933.652	944.404	910.01	901.104	906.799	910.01	912.916	919.134
bta-miR-3432b	bta-mir-3432b	0.128044	0	0.0640385	0.128044	0.192014	0.256167	0	0	0	0	0	0	0.575409	0.144177	0.287873	0.575409	0.862598	1.00467
bta-miR-345-3p	bta-mir-345	58.1318	55.102	56.9942	58.1318	58.8842	61.6081	66.3855	57.493	64.2397	66.3855	68.2494	75.5196	49.4852	43.9739	48.2187	49.4852	51.0371	54.683
bta-miR-345-5p	bta-mir-345	1.60054	0.89701	1.40885	1.60054	1.79213	2.3055	3.2783	1.36888	2.7336	3.2783	4.09496	4.90741	2.01393	0.86506	1.72724	2.01393	2.30026	3.15755
bta-miR-34a	bta-mir-34a	386.179	381.87	384.871	386.179	387.868	390.654	222.924	208.07	218.688	222.924	226.588	238.282	159.676	152.827	157.61	159.676	161.737	166.489
bta-miR-34c	bta-mir-34c	0.128044	0	0.0640385	0.128044	0.192014	0.256167	0	0	0	0	0	0	0	0	0	0	0	0
bta-miR-361	bta-mir-361	150.515	146.725	149.21	150.515	151.691	154.597	131.405	119.093	128.479	131.405	135.134	142.86	111.917	105.249	110.111	111.917	113.575	118.695
bta-miR-3613a	bta-mir-3613a	1.02435	0.512577	0.896539	1.02435	1.15208	1.40892	0	0	0	0	0	0	1.58238	0.720883	1.29543	1.58238	2.01273	2.2964
bta-miR-362-3p	bta-mir-362	0.0640218	0	0	0.0640218	0.128009	0.128083	0	0	0	0	0	0	0	0	0	0	0	0
bta-miR-362-5p	bta-mir-362	16.1975	14.0959	15.6894	16.1975	16.6412	18.444	16.1183	10.951	15.0348	16.1183	17.1988	20.9928	17.55	13.6968	16.5527	17.55	18.4021	21.2417
bta-miR-363	bta-mir-363	39.5654	36.5211	38.4231	39.5654	40.3229	43.036	14.2059	10.4035	13.1213	14.2059	15.5609	17.7212	14.9606	11.5341	14.3936	14.9606	15.5268	18.3712
bta-miR-365-3p	bta-mir-365-1	18.5663	16.018	17.9308	18.5663	19.2014	21.1337	31.6902	24.6399	30.0696	31.6902	33.3057	39.2593	16.6869	12.9759	15.833	16.6869	17.5395	20.6676
bta-miR-365-5p	bta-mir-365-1	0.576196	0.192216	0.448269	0.576196	0.768055	0.960625	0.546383	0	0.27336	0.546383	0.818993	1.09054	0.287705	0	0.143936	0.287705	0.431299	0.5741
bta-miR-365-3p	bta-mir-365-2	18.5663	16.3384	18.0588	18.5663	19.0734	20.8135	31.6902	25.1874	29.5229	31.6902	33.8517	38.1688	16.6869	13.2642	15.5451	16.6869	17.827	20.0935
bta-miR-369-3p	bta-mir-369	0	0	0	0	0	0	0	0	0	0	0	0	0.431557	0	0.287873	0.431557	0.575065	0.86115
bta-miR-369-5p	bta-mir-369	0.128044	0	0.0640385	0.128044	0.192014	0.256167	0	0	0	0	0	0	1.87008	0.720883	1.43936	1.87008	2.44403	2.8705
bta-miR-374a	bta-mir-374a	8.57892	6.72757	8.00481	8.57891	9.08865	10.5028	3.2783	1.36888	2.7336	3.2783	4.09496	4.90741	6.0418	3.60441	5.46958	6.0418	6.61325	8.46797
bta-miR-374b	bta-mir-374b	8.00272	6.40721	7.55654	8.00272	8.44861	9.60625	7.10297	4.10664	6.28729	7.10297	7.91693	10.0875	9.78196	6.92048	9.21192	9.78196	10.3512	12.6302
bta-miR-375	bta-mir-375	299.366	294.732	297.779	299.366	300.822	304.454	905.083	887.035	899.356	905.083	911.812	921.503	3309.61	3294.43	3306.22	3309.61	3313.81	3324.76
bta-miR-376a	bta-mir-376a	0.128044	0	0.0640385	0.128044	0.192014	0.256167	0	0	0	0	0	0	0	0	0	0	0	0
bta-miR-376b	bta-mir-376b	0	0	0	0	0	0	0	0	0	0	0	0	0.287705	0	0.143936	0.287705	0.431299	0.5741
bta-miR-376e	bta-mir-376e	0.128044	0	0.128077	0.128044	0.192014	0.192125	0	0	0	0	0	0	0	0	0	0	0	0
bta-miR-378	bta-mir-378-1	9.60326	7.68865	8.96539	9.60326	10.2407	11.5275	2.18553	0.547552	1.64016	2.18553	2.72998	3.81688	4.02787	2.16265	3.59841	4.02787	4.45676	5.88452
bta-miR-378	bta-mir-378-2	16.1975	14.4162	15.6894	16.1975	16.6412	18.1238	3.55149	1.36888	2.7336	3.55149	4.64096	5.45268	6.47336	4.3253	6.04532	6.47336	7.04455	8.46797
bta-miR-378b	bta-mir-378b	1.60054	0.89701	1.40885	1.60054	1.79213	2.3055	0	0	0	0	0	0	0	0	0	0	0	0
bta-miR-378c	bta-mir-378c	1.53652	0.89701	1.34481	1.53652	1.72812	2.17742	0	0	0	0	0	0	1.15082	0.288353	0.863618	1.15082	1.43766	2.00935
bta-miR-378d	bta-mir-378d	0.512174	0.128144	0.384231	0.512174	0.640046	0.896583	0	0	0	0	0	0	0	0	0	0	0	0
bta-miR-379	bta-mir-379	0	0	0	0	0	0	0	0	0	0	0	0	2.44549	1.15341	2.01511	2.44549	2.87533	3.73165
bta-miR-380-3p	bta-mir-380	0	0	0	0	0	0	0	0	0	0	0	0	0.575409	0.144177	0.287873	0.575409	0.862598	1.00467
bta-miR-381	bta-mir-381	0	0	0	0	0	0	0.546383	0	0.27336	0.546383	0.818993	1.09054	2.87705	1.44177	2.44692	2.87705	3.30663	4.30575
bta-miR-382	bta-mir-382	4.16141	3.07546	3.84231	4.16141	4.48032	5.25141	18.3038	13.6888	17.2217	18.3038	19.6558	22.6286	54.8077	49.02	53.2564	54.8077	56.3564	60.5675
bta-miR-383	bta-mir-383	0.448152	0.128144	0.320192	0.448152	0.576041	0.7685	0	0	0	0	0	0	0	0	0	0	0	0
bta-miR-411a	bta-mir-411a	9.85935	8.00901	9.28558	9.85935	10.3687	11.7837	27.3191	20.5332	25.9692	27.3191	28.6647	34.0792	75.954	69.9256	74.1272	75.954	77.6338	82.0963
bta-miR-411c-3p	bta-mir-411c	0	0	0	0	0	0	0.273191	0	0	0.273191	0.545995	0.545268	0	0	0	0	0	0
bta-miR-411c-5p	bta-mir-411c	0	0	0	0	0	0	0.546383	0	0.27336	0.546383	0.818993	1.09054	1.00697	0.288353	0.719681	1.00697	1.2939	1.7223
bta-miR-421	bta-mir-421	81.6277	78.168	80.6885	81.6277	82.5659	85.1754	73.7616	62.9685	71.0737	73.7616	76.4393	84.5165	63.0073	56.9498	61.1729	63.0073	64.6949	69.179
bta-miR-423-3p	bta-mir-423	12.5483	10.5719	12.0392	12.5483	13.0569	14.5375	13.6596	9.58217	12.3012	13.6596	15.0149	17.7212	15.5361	12.255	14.6815	15.5361	16.3894	19.0888
bta-miR-423-5p	bta-mir-423	3955.71	3946.84	3952.45	3955.71	3958.68	3968.02	8389.16	8377.55	8386.7	8389.16	8394.67	8399.85	7979.63	7970.08	7976.95	7979.63	7983.35	7993.48
bta-miR-424-3p	bta-mir-424	2.17674	1.28144	1.92115	2.17674	2.43217	3.074	16.6647	12.3199	15.3082	16.6647	18.0178	20.9928	13.666	10.8132	12.9543	13.666	14.3766	16.5054
bta-miR-424-5p	bta-mir-424	3.20109	2.24252	2.88173	3.20109	3.52025	4.16271	4.91744	2.19021	4.10041	4.91744	6.00595	7.36112	6.18565	3.60441	5.75745	6.18565	6.75702	8.6115
bta-miR-425-3p	bta-mir-425	40.3977	37.8025	39.7039	40.3977	40.9629	43.1641	33.0561	26.0087	31.4364	33.0561	34.3977	40.0772	37.8332	32.4397	36.7038	37.8332	38.8169	42.6269
bta-miR-425-5p	bta-mir-425	73.9451	70.4793	73.0039	73.9451	74.8854	77.4904	92.6118	82.1328	90.2089	92.6118	95.5491	102.51	78.3995	72.0883	77.0059	78.3995	79.7903	84.6797
bta-miR-429	bta-mir-429	294.052	289.606	292.656	294.052	295.701	298.562	204.893	191.643	200.92	204.893	208.843	218.107	282.238	276.098	280.676	282.238	283.939	288.198
bta-miR-432	bta-mir-432	1.15239	0.512577	0.960577	1.15239	1.3441	1.79317	13.1132	8.76084	12.0279	13.1132	14.1959	17.4486	28.6266	23.7891	27.3479	28.6266	29.4721	33.8719
bta-miR-4444	bta-mir-4444	0	0	0	0	0	0	0.546383	0	0.27336	0.546383	0.818993	1.09054	0	0	0	0	0	0
bta-miR-4449	bta-mir-4449	0.256087	0.0640721	0.192115	0.256087	0.320023	0.448291	0	0	0	0	0	0	0	0	0	0	0	0
bta-miR-449a	bta-mir-449a	0	0	0	0	0	0	0	0	0	0	0	0	0.431557	0	0.287873	0.431557	0.575065	0.86115
bta-miR-450a	bta-mir-450a-1	2.81696	1.92216	2.56154	2.81696	3.07222	3.71441	5.19063	2.73776	4.37377	5.19063	6.27894	7.36112	6.47336	4.3253	6.04532	6.47336	7.04455	8.46797
bta-miR-450a	bta-mir-450a-2	2.81696	2.05031	2.56154	2.81696	3.07222	3.58633	5.19063	2.73776	4.37377	5.19063	6.27894	7.36112	6.61721	4.3253	6.04532	6.61721	7.18832	8.89855
bta-miR-450b	bta-mir-450b	0.0640218	0	0	0.0640218	0.128009	0.128083	0	0	0	0	0	0	0	0	0	0	0	0
bta-miR-452	bta-mir-452	1.60054	0.89701	1.40885	1.60054	1.79213	2.3055	1.09277	0.273776	0.546721	1.09277	1.63799	1.90844	0.575409	0.144177	0.287873	0.575409	0.862598	1.00467
bta-miR-454	bta-mir-454	1.21641	0.640721	1.02462	1.21641	1.47211	1.72912	0.273191	0	0	0.273191	0.545995	0.545268	0.575409	0	0.431809	0.575409	0.718832	1.1482
bta-miR-455-3p	bta-mir-455	11.844	9.93118	11.3988	11.844	12.2889	13.769	4.37106	2.19021	3.82704	4.37106	4.91396	6.54321	1.43852	0.576706	1.15149	1.43852	1.86896	2.15287
bta-miR-455-5p	bta-mir-455	1.53652	0.89701	1.34481	1.53652	1.72812	2.17742	2.45872	0.821328	1.91352	2.45872	3.27597	3.81688	0.143852	0	0	0.143852	0.287533	0.28705
bta-miR-4657	bta-mir-4657	0	0	0	0	0	0	0.819574	0	0.546721	0.819574	1.09199	1.6358	0	0	0	0	0	0
bta-miR-484	bta-mir-484	7.17044	5.63835	6.72404	7.17044	7.61655	8.70966	8.19574	4.92797	7.38073	8.19574	9.00892	11.4506	3.88401	2.16265	3.45447	3.88401	4.31299	5.59747
bta-miR-485	bta-mir-485	0.384131	0.0640721	0.320192	0.384131	0.448032	0.704458	0	0	0	0	0	0	2.01393	0.86506	1.72724	2.01393	2.30026	3.15755
bta-miR-486	bta-mir-486	0.576196	0.192216	0.448269	0.576196	0.768055	0.960625	3.55149	1.36888	2.7336	3.55149	4.64096	5.45268	3.74016	2.16265	3.31053	3.74016	4.16922	5.31042
bta-miR-487b	bta-mir-487b	0	0	0	0	0	0	0.819574	0	0.546721	0.819574	1.09199	1.6358	0	0	0	0	0	0
bta-miR-491	bta-mir-491	0.512174	0.128144	0.384231	0.512174	0.640046	0.896583	0	0	0	0	0	0	0.143852	0	0	0.143852	0.287533	0.28705
bta-miR-493	bta-mir-493	0.192065	0	0.128077	0.192065	0.256018	0.38425	0.819574	0	0.546721	0.819574	1.09199	1.6358	1.29467	0.43253	1.00755	1.29467	1.7252	2.00935
bta-miR-494	bta-mir-494	0.0640218	0	0	0.0640218	0.128009	0.128083	1.63915	0.547552	1.09344	1.63915	2.18398	2.72634	1.29467	0.576706	0.863618	1.29467	1.58143	2.15287
bta-miR-497	bta-mir-497	0.896305	0.384433	0.768462	0.896305	1.02407	1.40892	0	0	0	0	0	0	0	0	0	0	0	0
bta-miR-499	bta-mir-499	22.7917	19.8624	21.7731	22.7917	23.6817	26.0009	11.474	7.66573	10.3877	11.474	12.5579	15.2675	23.5918	19.4638	22.7419	23.5918	24.4403	27.7003
bta-miR-500	bta-mir-500	11.716	9.93118	11.2067	11.716	12.1609	13.6409	10.3813	6.8444	9.56761	10.3813	11.4659	13.6317	19.7078	15.8594	18.9996	19.7078	20.4148	23.6816
bta-miR-502a	bta-mir-502a-1	0.0640218	0	0	0.0640218	0.128009	0.128083	0	0	0	0	0	0	0	0	0	0	0	0
bta-miR-502a	bta-mir-502a-2	0.0640218	0	0	0.0640218	0.128009	0.128083	0	0	0	0	0	0	0	0	0	0	0	0
bta-miR-503-5p	bta-mir-503	1.08837	0.512577	0.896539	1.08837	1.28009	1.66508	0.819574	0	0.546721	0.819574	1.09199	1.6358	5.32254	3.17188	4.89383	5.32254	5.89442	7.31977
bta-miR-505	bta-mir-505	0.192065	0	0.128077	0.192065	0.256018	0.38425	0.546383	0	0.27336	0.546383	0.818993	1.09054	0.431557	0	0.287873	0.431557	0.575065	0.86115
bta-miR-532	bta-mir-532	353.912	349.834	352.852	353.912	355.225	358.505	278.109	262.825	273.36	278.109	282.552	293.081	304.248	297.725	302.266	304.248	306.222	310.732
bta-miR-542-5p	bta-mir-542	0.0640218	0	0	0.0640218	0.128009	0.128083	0	0	0	0	0	0	0.143852	0	0	0.143852	0.287533	0.28705
bta-miR-582	bta-mir-582	0.384131	0.0640721	0.320192	0.384131	0.448032	0.704458	0	0	0	0	0	0	0	0	0	0	0	0
bta-miR-6119-3p	bta-mir-6119	1.85663	1.1533	1.665	1.85663	2.04815	2.56167	0	0	0	0	0	0	1.15082	0.288353	0.863618	1.15082	1.43766	2.00935
bta-miR-6119-5p	bta-mir-6119	8.45087	6.72757	8.00481	8.45087	8.89664	10.1826	7.10297	4.10664	6.28729	7.10297	7.91693	10.0875	5.61024	3.17188	5.18171	5.61024	6.03819	7.60682
bta-miR-6123	bta-mir-6123	0.128044	0	0.0640385	0.128044	0.192014	0.256167	0.819574	0	0.546721	0.819574	1.09199	1.6358	0.143852	0	0	0.143852	0.287533	0.28705
bta-miR-628	bta-mir-628	0.768261	0.256288	0.640385	0.768261	0.896064	1.28083	0	0	0	0	0	0	0.287705	0	0.143936	0.287705	0.431299	0.5741
bta-miR-6501	bta-mir-6501	0.0640218	0	0	0.0640218	0.128009	0.128083	0	0	0	0	0	0	0	0	0	0	0	0
bta-miR-6517	bta-mir-6517	4.54555	3.33175	4.22654	4.54554	4.86435	5.76375	4.09787	1.91643	3.55368	4.09787	4.64096	6.27058	3.45246	2.01847	3.02266	3.45246	3.88169	4.87985
bta-miR-6518	bta-mir-6518	0.0640218	0	0	0.0640218	0.128009	0.128083	0	0	0	0	0	0	0	0	0	0	0	0
bta-miR-652	bta-mir-652	164.664	160.18	163.298	164.664	166.412	168.942	172.657	158.79	169.483	172.657	176.083	184.028	158.525	152.106	156.891	158.525	160.299	165.915
bta-miR-6520	bta-mir-6520	2.30478	1.40959	2.04923	2.30478	2.56018	3.20208	2.73191	1.0951	2.18688	2.73191	3.54897	4.08951	2.30164	1.15341	2.01511	2.30164	2.58779	3.4446
bta-miR-6522	bta-mir-6522	22.2156	19.542	21.4529	22.2155	22.9136	24.3999	27.0459	20.5332	25.9692	27.0459	28.1187	33.534	28.0512	23.0683	27.06	28.0512	29.0408	32.2931
bta-miR-6524	bta-mir-6524	1.08837	0.512577	0.896539	1.08837	1.28009	1.66508	0	0	0	0	0	0	0	0	0	0	0	0
bta-miR-6527	bta-mir-6527	0	0	0	0	0	0	0	0	0	0	0	0	0.143852	0	0	0.143852	0.287533	0.28705
bta-miR-6529a	bta-mir-6529a	36.4924	33.3175	35.5413	36.4924	37.4427	39.7058	60.6485	52.0175	58.7725	60.6485	62.7894	68.9764	42.1487	36.765	41.0218	42.1487	43.4174	47.3632
bta-miR-6534	bta-mir-6534	0	0	0	0	0	0	0	0	0	0	0	0	0.575409	0.144177	0.287873	0.575409	0.862598	1.00467
bta-miR-6535	bta-mir-6535	0.256087	0.0640721	0.192115	0.256087	0.320023	0.448291	1.91234	0.547552	1.3668	1.91234	2.45698	3.27161	0.575409	0	0.431809	0.575409	0.718832	1.1482
bta-miR-660	bta-mir-660	511.662	506.81	509.746	511.662	513.317	517.328	425.632	410.664	420.975	425.632	431.336	441.667	498.017	490.921	495.861	498.017	500.307	504.921
bta-miR-664b	bta-mir-664b	3.58522	2.56288	3.33	3.58522	3.84028	4.611	4.09787	1.91643	3.55368	4.09787	4.64096	6.27058	2.44549	1.15341	2.01511	2.44549	2.87533	3.73165
bta-miR-671	bta-mir-671	12.6123	10.5719	12.0392	12.6123	13.1209	14.5375	8.19574	4.92797	7.38073	8.19574	9.00892	11.4506	3.0209	1.73012	2.59085	3.0209	3.59416	4.16222
bta-miR-6715	bta-mir-6715	2.68891	1.79402	2.43346	2.68891	2.94421	3.58633	9.2885	5.47552	8.47417	9.2885	10.1009	12.5412	19.1324	15.1385	18.4238	19.1324	19.8398	23.1075
bta-miR-7	bta-mir-7-1	199.428	194.779	197.879	199.428	200.974	204.293	93.4314	82.1328	90.2089	93.4314	96.9141	101.692	131.625	124.713	129.543	131.625	133.703	138.502
bta-miR-7	bta-mir-7-2	206.022	201.186	204.283	206.022	207.375	211.337	98.8952	87.6084	95.6761	98.8952	102.374	109.871	136.372	129.471	134.58	136.372	138.447	142.951
bta-miR-7	bta-mir-7-3	199.428	195.42	198.519	199.428	200.334	203.652	93.4314	83.5017	91.5757	93.4314	95.5491	101.965	131.625	123.992	130.262	131.625	132.984	140.654
bta-miR-708	bta-mir-708	4.48152	3.20361	4.1625	4.48152	4.80034	5.76375	6.82978	3.83287	6.01393	6.82978	7.64393	9.81482	2.01393	0.86506	1.72724	2.01393	2.30026	3.15755
bta-miR-744	bta-mir-744	148.53	144.162	147.288	148.53	149.771	153.06	109.277	95.8217	105.244	109.277	113.294	122.685	98.8266	92.273	97.157	98.8266	100.636	105.634
bta-miR-760-3p	bta-mir-760	19.1425	16.6587	18.5712	19.1425	19.8414	21.518	10.9277	6.8444	9.84097	10.9277	12.0119	14.9949	6.18565	3.60441	5.75745	6.18565	6.75702	8.6115
bta-miR-769	bta-mir-769	32.0109	28.8324	31.0587	32.0109	32.9624	35.2229	22.6749	16.4266	21.3221	22.6749	24.0238	28.8992	19.5639	15.5711	18.7117	19.5639	20.4148	23.5381
bta-miR-7857-5p	bta-mir-7857-1	4.03337	2.88324	3.71423	4.03337	4.35231	5.18737	12.84	8.76084	11.4811	12.84	14.1959	16.6307	21.434	17.3012	20.439	21.434	22.4276	25.5474
bta-miR-7857-5p	bta-mir-7857-2	4.54555	3.33175	4.22654	4.54554	4.86435	5.76375	14.2059	10.4035	13.1213	14.2059	15.5609	17.7212	23.0164	18.743	22.3101	23.0164	23.7214	27.2697
bta-miR-7859	bta-mir-7859	0.320109	0.0640721	0.192115	0.320109	0.448032	0.576375	1.09277	0.273776	0.546721	1.09277	1.63799	1.90844	0.575409	0.144177	0.287873	0.575409	0.862598	1.00467
bta-miR-7862	bta-mir-7862	0.832283	0.320361	0.640385	0.832283	1.08808	1.28083	0	0	0	0	0	0	0.719262	0.144177	0.431809	0.719262	1.00636	1.29172
bta-miR-8549	bta-mir-8549	0.0640218	0	0	0.0640218	0.128009	0.128083	0	0	0	0	0	0	0	0	0	0	0	0
bta-miR-874	bta-mir-874	0.192065	0	0.128077	0.192065	0.256018	0.38425	0	0	0	0	0	0	0	0	0	0	0	0
bta-miR-877	bta-mir-877	34.1236	31.3953	33.3	34.1236	34.8825	37.0161	44.257	35.5909	42.3709	44.257	45.8636	52.6183	21.1463	17.3012	20.439	21.1463	21.8525	25.2604
bta-miR-885	bta-mir-885	1.40848	0.768865	1.21673	1.40848	1.60011	2.04933	5.46383	2.73776	4.64713	5.46383	6.27894	8.17902	21.5779	17.5895	20.8708	21.5779	22.2838	25.5474
bta-miR-9-3p	bta-mir-9-1	0.256087	0.0640721	0.192115	0.256087	0.320023	0.448291	0	0	0	0	0	0	0	0	0	0	0	0
bta-miR-9-3p	bta-mir-9-2	0.256087	0.0640721	0.128077	0.256087	0.384028	0.448291	0	0	0	0	0	0	0	0	0	0	0	0
bta-miR-92a	bta-mir-92a-1	349.175	344.708	347.729	349.175	350.745	353.894	754.554	739.196	749.007	754.554	761.663	768.828	294.034	287.632	292.191	294.034	296.159	300.111
bta-miR-92a	bta-mir-92a-2	322.67	318.438	321.473	322.67	323.863	327.253	673.69	657.063	666.999	673.69	679.764	689.764	255.338	248.705	253.328	255.338	257.342	261.933
bta-miR-92b	bta-mir-92b	0.960326	0.448505	0.8325	0.960326	1.08808	1.47296	2.73191	1.0951	2.18688	2.73191	3.54897	4.08951	4.17172	2.16265	3.74234	4.17172	4.60052	5.741
bta-miR-93	bta-mir-93	2789.68	2780.73	2786.95	2789.68	2792.52	2799.9	1776.29	1760.38	1771.38	1776.29	1782.67	1791.2	1217.71	1208.2	1214.82	1217.71	1220.58	1227.14
bta-miR-95	bta-mir-95	7.04239	5.44613	6.53192	7.04239	7.55254	8.64562	3.2783	1.36888	2.7336	3.2783	4.09496	4.90741	3.16475	1.73012	2.73479	3.16475	3.59416	4.5928
bta-miR-96	bta-mir-96	2.17674	1.28144	1.92115	2.17674	2.43217	3.074	1.91234	0.547552	1.3668	1.91234	2.45698	3.27161	0.719262	0.144177	0.431809	0.719262	1.00636	1.29172
bta-miR-98	bta-mir-98	2108.43	2098.36	2105.58	2108.43	2111.51	2120.55	1667.56	1650.87	1662.03	1667.56	1673.47	1683.24	1634.31	1624.87	1630.8	1634.31	1637.5	1643.93
bta-miR-9851	bta-mir-9851	0.128044	0	0.0640385	0.128044	0.192014	0.256167	0	0	0	0	0	0	0.287705	0	0.143936	0.287705	0.431299	0.5741
bta-miR-99a-3p	bta-mir-99a	4.03337	2.88324	3.71423	4.03337	4.35231	5.18737	3.55149	1.36888	2.7336	3.55149	4.64096	5.45268	3.88401	2.16265	3.45447	3.88401	4.31299	5.59747
bta-miR-99a-5p	bta-mir-99a	500.202	495.277	498.219	500.202	501.796	505.481	355.968	339.482	352.635	355.968	360.357	370.782	265.695	258.797	263.403	265.695	268.124	272.41
bta-miR-99b	bta-mir-99b	44.3671	41.0061	43.226	44.3671	45.4433	47.9031	71.8493	61.5996	69.7069	71.8493	73.7093	82.3354	44.1627	38.9277	43.1809	44.1627	45.2864	49.2291
